# Supplementary material for: The effect of prolonged G-quadruplex stabilization on the functions of human cells
Source: Sci Rep. 2025 Jun 4;15:19699. doi: 10.1038/s41598-025-04791-x (PMC12137815; doi:10.1038/s41598-025-04791-x)
Supplement: Supplementary file 1 — Supplementary Material 1 [file 41598_2025_4791_MOESM1_ESM.xlsx]

## Sheet: DE_genes_categorised_with_parti
gene	type	log2FC_PhenDC3_vs_control	p_PhenDC3_vs_control	padj_PhenDC3_vs_control	log2FC_PhenDC3_rec_vs_control	p_PhenDC3_rec_vs_control	padj_PhenDC3_rec_vs_control	log2FC_PhenDC3_rec_vs_PhenDC3	p_PhenDC3_rec_vs_PhenDC3	padj_PhenDC3_rec_vs_PhenDC3	BUP1_log2	BUP2_log2	BUP3_log2	BUP4_log2	BUP5_log2	BUP6_log2	BUP7_log2	BUP8_log2	BUP9_log2	BUP1_zscore	BUP2_zscore	BUP3_zscore	BUP4_zscore	BUP5_zscore	BUP6_zscore	BUP7_zscore	BUP8_zscore	BUP9_zscore
ENSG00000281181	no rescue	8.7972	0.00760414	0.0364977	9.81552	0.00188986	0.0286004	1.00489	0.788197	NA	0	8	8.6	0	1.3	0	0.8	0	0	-0.583511	1.66316	1.83166	-0.583511	-0.218427	-0.583511	-0.358844	-0.583511	-0.583511
ENSG00000281383	no rescue	6.60237	0.000360211	0.00295373	7.13292	0.00017205	0.00499012	0.51921	0.542394	0.723416	0.1	8.5	8.9	1.4	2.6	1.6	1.1	2.4	0.8	-0.893168	1.65489	1.77622	-0.498826	-0.134818	-0.438158	-0.589828	-0.195486	-0.68083
ENSG00000280441	no rescue	6.36905	5.76553e-05	0.000629185	6.57345	3.54238e-05	0.00149946	0.204699	0.686403	NA	0.1	4.7	1.9	0.1	0.1	0.1	0.1	0.1	0.1	-0.451455	2.46889	0.69129	-0.451455	-0.451455	-0.451455	-0.451455	-0.451455	-0.451455
MT-RNR1	rescued	5.06465	0.000996571	0.0069406	3.92477	0.022813	0.138244	-1.15333	0.335879	0.544929	5.6	13.2	13.2	8	6	8	5.1	9.8	8.4	-0.992657	1.53142	1.53142	-0.195579	-0.859811	-0.195579	-1.15871	0.402229	-0.062733
ENSG00000249072	rescued	4.97049	0.00999462	0.0452886	3.46068	0.0896704	0.305834	-1.53012	0.0879735	NA	0	5.2	4.5	0.8	0.3	0.8	0.4	2.3	1.1	-0.899202	1.83344	1.46558	-0.478796	-0.74155	-0.478796	-0.688999	0.309466	-0.321144
RYR2	rescued	4.72505	8.35782e-05	0.00086274	2.67007	0.0430412	0.201828	-2.05637	0.0060601	NA	0	0.4	0.4	0	0	0	0	0.1	0	-0.57735	1.73205	1.73205	-0.57735	-0.57735	-0.57735	-0.57735	0	-0.57735
MT-RNR2	rescued	4.41366	0.00181066	0.0114176	3.48765	0.0262559	0.150912	-0.940831	0.307609	0.516239	6.6	13.1	13.4	8.5	6.9	8.7	6.3	10.2	8.9	-0.981917	1.49404	1.60831	-0.258176	-0.867642	-0.181993	-1.09619	0.389381	-0.10581
ENSG00000289901	rescued	4.32217	0.00472193	0.0248678	3.43279	0.039081	0.189327	-0.903393	0.448591	0.648056	4.4	11.5	11.6	7.2	4.7	7	4.3	8.6	7.2	-1.07339	1.47641	1.51232	-0.0678351	-0.965652	-0.13966	-1.1093	0.434943	-0.0678351
MIR4485	rescued	4.19416	0.00293993	0.0169187	3.88056	0.0140703	0.102	-0.330669	0.758375	0.870374	2.6	8.1	9.1	4.5	2.8	4.1	2	5.5	3.5	-0.846557	1.38241	1.78768	-0.0765504	-0.765504	-0.238657	-1.08972	0.328716	-0.481817
IL33	rescued	4.12043	2.09486e-09	7.08161e-08	1.26304	0.00606681	NA	-2.85538	0.000460545	NA	0.3	0.4	0.5	0	0	0	0.3	0.1	0.1	0.584705	1.11094	1.63717	-0.993999	-0.993999	-0.993999	0.584705	-0.467764	-0.467764
GRK3	partial-rescued	3.652	1.99921e-51	5.83141e-48	1.28305	1.80388e-10	6.16962e-08	-2.37835	5.87008e-18	8.00454e-16	0.8	0.8	1	0.1	0.1	0.1	0.4	0.5	0.4	0.982946	0.982946	1.57271	-1.08124	-1.08124	-1.08124	-0.196589	0.0982946	-0.196589
KRT33B	rescued	3.43742	1.1468e-07	2.62798e-06	1.63102	0.00176339	NA	-1.79807	0.0324096	NA	0.7	0.8	0.5	0	0	0.1	0.3	0.1	0.4	1.26316	1.59753	0.59443	-1.0774	-1.0774	-0.743038	-0.0743038	-0.743038	0.260063
KRTAP1-5	partial-rescued	3.28378	1.71303e-19	2.53454e-17	1.80208	1.89328e-07	2.47153e-05	-1.48929	0.000675707	0.00555919	1.5	2.4	2.2	0.3	0.4	0.6	0.6	1.1	1.1	0.479395	1.65609	1.3946	-1.08953	-0.95879	-0.697302	-0.697302	-0.0435814	-0.0435814
SPINK1	rescued	2.9954	5.19795e-08	1.31189e-06	1.07286	0.0178596	0.118747	-1.93357	0.00199311	NA	0.8	0.7	1.1	0.1	0.1	0.1	0.4	0.5	0.5	0.92273	0.636365	1.78182	-1.08182	-1.08182	-1.08182	-0.222728	0.0636365	0.0636365
DLX5	rescued	2.85604	4.51242e-08	1.15598e-06	0.298627	0.445191	0.698139	-2.56552	1.85999e-06	3.42547e-05	0.6	0.8	0.7	0.1	0.1	0.1	0.6	0.7	0.4	0.502047	1.19719	0.849617	-1.23581	-1.23581	-1.23581	0.502047	0.849617	-0.193095
KCNJ2-AS1	rescued	2.79163	5.62599e-06	8.30596e-05	0.919341	0.0429548	0.201584	-1.87628	0.0102648	NA	0.5	0.5	0.6	0.1	0	0.1	0.3	0.3	0.5	0.820513	0.820513	1.28205	-1.02564	-1.48718	-1.02564	-0.102564	-0.102564	0.820513
FIBCD1-AS1	rescued	2.7563	1.13609e-08	3.35211e-07	0.479013	0.173915	0.437127	-2.28427	5.28454e-06	8.79705e-05	1.8	2.1	2.3	0.4	0.4	0.9	1.5	2	1.6	0.496527	0.915472	1.19477	-1.45855	-1.45855	-0.760307	0.0775823	0.775823	0.217231
MTND4LP1	no rescue	2.72053	0.00122231	0.00822037	2.6642	0.00287904	0.0370184	-0.0675567	0.787598	0.887069	4.3	7.5	7.3	4.2	4.2	4.3	3.7	4.8	4.2	-0.453679	1.79907	1.65828	-0.524078	-0.524078	-0.453679	-0.87607	-0.101687	-0.524078
TSPAN32	rescued	2.69395	6.77701e-05	0.00072333	1.47601	0.0304285	NA	-1.23204	0.168293	NA	0.1	0.3	0.3	0	0	0	0.1	0	0.1	0	1.63299	1.63299	-0.816497	-0.816497	-0.816497	0	-0.816497	0
SERHL	no rescue	2.61983	1.26965e-07	2.86767e-06	1.41735	0.00247894	0.0337519	-1.21019	0.0521716	NA	0.4	0.5	0.5	0.1	0.1	0.1	0.3	0.3	0.1	0.7698	1.34715	1.34715	-0.96225	-0.96225	-0.96225	0.19245	0.19245	-0.96225
COL1A2	partial-rescued	2.61762	2.94572e-06	4.69888e-05	3.94833	5.80482e-07	5.90882e-05	1.31672	0.00515625	0.0282046	0.3	0.7	0.9	0.1	0.1	0.1	0.1	0	0	0.136977	1.36977	1.98617	-0.479421	-0.479421	-0.479421	-0.479421	-0.78762	-0.78762
TBC1D10C	rescued	2.60644	7.35503e-07	1.39568e-05	1.8877	0.000228451	NA	-0.727624	0.302774	NA	0.3	0.3	0.1	0	0	0	0	0.1	0	1.66321	1.66321	0.0875376	-0.700301	-0.700301	-0.700301	-0.700301	0.0875376	-0.700301
CYP11A1	rescued	2.56869	0.000372308	0.00303614	0.387148	0.465456	NA	-2.19473	0.00160708	NA	0.1	0.4	0.1	0	0	0.1	0.1	0.1	0.3	-0.251976	2.01581	-0.251976	-1.00791	-1.00791	-0.251976	-0.251976	-0.251976	1.25988
TJP3	rescued	2.52462	0.0027615	0.0161144	2.17444	0.0113418	NA	-0.351351	0.679395	NA	0	0.6	0	0	0	0	0	0.1	0.1	-0.452367	2.60111	-0.452367	-0.452367	-0.452367	-0.452367	-0.452367	0.0565459	0.0565459
LINC02381	rescued	2.5095	0.00158271	0.010191	2.07279	0.0100077	NA	-0.457888	0.605718	NA	0.1	0	0.5	0	0	0	0	0	0	0.201008	-0.402015	2.6131	-0.402015	-0.402015	-0.402015	-0.402015	-0.402015	-0.402015
ID2-AS1	no rescue	2.43886	2.3876e-08	6.57894e-07	1.54738	0.000324028	0.00805408	-0.897585	0.128212	NA	0.3	0.3	0.3	0.1	0	0	0	0.1	0.1	1.25988	1.25988	1.25988	-0.251976	-1.00791	-1.00791	-1.00791	-0.251976	-0.251976
CA9	rescued	2.42013	1.87559e-59	1.0745e-55	0.201427	0.0503707	0.220191	-2.22682	7.12282e-28	2.79491e-25	6.7	6.9	6.7	4.5	4	4.7	6.5	6.7	6.6	0.670163	0.842491	0.670163	-1.22544	-1.65626	-1.05311	0.497836	0.670163	0.584
ENSG00000271755	no rescue	2.39318	3.01588e-09	9.80546e-08	1.36926	0.000188724	0.00532836	-1.03677	0.0409229	0.132131	0.6	0.7	0.7	0.1	0.1	0.1	0.3	0.4	0.3	0.933333	1.33333	1.33333	-1.06667	-1.06667	-1.06667	-0.266667	0.133333	-0.266667
CYP2B7P	rescued	2.36601	1.8485e-05	0.000234864	0.805739	0.115586	NA	-1.56895	0.0168789	NA	0.3	0.3	0.3	0	0	0	0.3	0.1	0.1	1.01436	1.01436	1.01436	-1.09238	-1.09238	-1.09238	1.01436	-0.390137	-0.390137
SAXO4	no rescue	2.34717	3.44727e-12	2.01104e-10	1.46538	3.72606e-06	0.000259022	-0.893	0.0189787	0.0765319	0.8	1.1	1.3	0.3	0.4	0.3	0.5	0.5	0.5	0.46676	1.30693	1.86704	-0.93352	-0.653464	-0.93352	-0.373408	-0.373408	-0.373408
TNXB	partial-rescued	2.33231	1.09171e-19	1.65115e-17	0.963692	7.84983e-06	0.000464498	-1.37666	1.0175e-07	2.63304e-06	0.5	0.7	0.5	0.1	0.1	0.1	0.3	0.4	0.3	0.785674	1.72848	0.785674	-1.09994	-1.09994	-1.09994	-0.157135	0.31427	-0.157135
LAMB2P1	no rescue	2.31974	3.06286e-10	1.23637e-08	1.64883	5.00155e-06	0.00032276	-0.677302	0.11075	0.264982	1	1.5	1	0.4	0.3	0.4	0.5	0.6	0.4	0.800705	2.04318	0.800705	-0.690263	-0.938757	-0.690263	-0.441768	-0.193274	-0.690263
HAPLN3	no rescue	2.30287	2.49947e-13	1.75375e-11	1.57045	3.92935e-07	4.30742e-05	-0.739594	0.0617529	0.177345	0.8	0.9	0.8	0.1	0.1	0.3	0.4	0.3	0.4	1.13083	1.45914	1.13083	-1.16731	-1.16731	-0.510697	-0.182392	-0.510697	-0.182392
RASA4DP	rescued	2.29768	0.000318959	0.0026678	0.42028	0.418577	NA	-1.88506	0.00407306	NA	0.6	0.8	0.5	0.1	0.1	0.3	0.4	0.4	0.6	0.761905	1.61905	0.333333	-1.38095	-1.38095	-0.52381	-0.0952381	-0.0952381	0.761905
ITGAX	rescued	2.29613	2.43798e-05	0.000297008	1.2148	0.0215426	NA	-1.08951	0.0878563	NA	0.1	0.3	0.1	0	0	0	0	0.1	0.1	0.228665	2.28665	0.228665	-0.800327	-0.800327	-0.800327	-0.800327	0.228665	0.228665
CNGA1	rescued	2.28714	0.000670861	0.00500792	0.941698	0.0627403	NA	-1.34866	0.0803356	NA	0.3	0.3	0.3	0.1	0	0.1	0.1	0.1	0.1	1.27783	1.27783	1.27783	-0.491473	-1.37612	-0.491473	-0.491473	-0.491473	-0.491473
IGFBP2	no rescue	2.27703	5.31582e-13	3.55863e-11	1.41997	1.68798e-06	0.000136541	-0.864233	0.0187431	0.0757722	0.6	0.8	0.8	0.1	0.1	0.3	0.4	0.3	0.3	0.708333	1.45833	1.45833	-1.16667	-1.16667	-0.416667	-0.0416667	-0.416667	-0.416667
SEC1P	rescued	2.23241	1.29401e-05	0.0001719	1.47896	0.00248765	NA	-0.760444	0.219113	NA	0.3	0.6	0.6	0.1	0	0.1	0.1	0.1	0.3	0.247765	1.58569	1.58569	-0.644188	-1.09016	-0.644188	-0.644188	-0.644188	0.247765
CYTIP	no rescue	2.22211	1.25193e-10	5.53286e-09	1.42337	7.78147e-05	0.00277547	-0.812026	0.0377403	0.124551	0.7	0.8	1.2	0.3	0.3	0.3	0.4	0.6	0.3	0.497468	0.817269	2.09647	-0.781736	-0.781736	-0.781736	-0.461935	0.177667	-0.781736
REM2	rescued	2.21082	0.000883228	0.00630331	1.66626	0.00816546	NA	-0.559946	0.431546	NA	0.3	0.3	0.8	0.1	0	0.1	0.1	0.1	0.1	0.367162	0.367162	2.43245	-0.458952	-0.872009	-0.458952	-0.458952	-0.458952	-0.458952
LINC01703	rescued	2.19099	0.000169496	0.0015596	0.872118	0.0974811	NA	-1.32793	0.0523409	NA	0.6	0.6	0.5	0.1	0.1	0.1	0.3	0.1	0.5	1.21879	1.21879	0.780024	-0.97503	-0.97503	-0.97503	-0.097503	-0.97503	0.780024
ENSG00000287766	rescued	2.17972	5.25384e-06	7.82442e-05	1.19035	0.00872835	0.0748564	-1.00069	0.0750797	NA	0.7	0.7	1	0.3	0.3	0.3	0.5	0.4	0.3	0.8	0.8	2	-0.8	-0.8	-0.8	0	-0.4	-0.8
CCDC80	partial-rescued	2.14637	2.105e-59	1.0745e-55	0.986096	7.97686e-14	8.02425e-11	-1.16985	3.11622e-12	1.76742e-10	6	6.3	6.3	4.2	3.9	4.2	5	5.4	5.3	0.889503	1.21405	1.21405	-1.05779	-1.38234	-1.05779	-0.192325	0.240406	0.132223
SLC34A3	rescued	2.13276	2.71233e-09	8.93233e-08	0.682504	0.0224614	0.137249	-1.45655	3.45947e-05	0.00045187	0.9	1.3	0.9	0.3	0.5	0.3	0.8	0.8	0.7	0.556795	1.80959	0.556795	-1.32239	-0.695994	-1.32239	0.243598	0.243598	-0.0695994
SCGB3A2	rescued	2.12561	1.1336e-05	0.000152778	0.350201	0.382075	0.647951	-1.78145	0.000158843	0.00163407	1	1.4	0.8	0.4	0.5	0.1	1	0.7	1	0.597505	1.6218	0.0853579	-0.938937	-0.682863	-1.70716	0.597505	-0.170716	0.597505
MYO7B	rescued	2.12561	9.3155e-09	2.78891e-07	0.891191	0.00814411	0.0719161	-1.23985	0.000344729	0.00316013	0.3	0.5	0.3	0.1	0.1	0.1	0.3	0.1	0.3	0.471405	1.88562	0.471405	-0.942809	-0.942809	-0.942809	0.471405	-0.942809	0.471405
SULF1	partial-rescued	2.12257	1.19113e-28	4.12211e-26	0.616321	0.000962122	0.0175971	-1.51578	1.18916e-15	1.19707e-13	1	1.2	1.2	0.4	0.3	0.4	0.7	0.9	0.8	0.680703	1.26416	1.26416	-1.06968	-1.36141	-1.06968	-0.194487	0.388973	0.0972433
ENSG00000288781	partial-rescued	2.11782	8.6285e-17	9.17587e-15	1.37297	5.12587e-13	3.87765e-10	-0.752009	0.00846294	0.0417866	2.2	2.2	2.1	0.8	0.5	1.1	1.1	1.2	1.3	1.28876	1.28876	1.12987	-0.935675	-1.41234	-0.45901	-0.45901	-0.300122	-0.141234
ST6GAL2	partial-rescued	2.11658	4.72006e-10	1.84979e-08	0.825247	0.0035272	0.0422992	-1.2987	0.000380042	0.00342894	0.4	0.5	0.5	0.1	0.1	0.1	0.3	0.3	0.3	0.687614	1.30647	1.30647	-1.16894	-1.16894	-1.16894	0.0687614	0.0687614	0.0687614
CEMIP	rescued	2.11392	4.57872e-07	9.05894e-06	1.31634	0.0144983	0.103885	-0.808217	0.0156723	0.066067	2.6	3.8	3.8	1.7	1.7	1.7	1.8	2.8	2.3	0.154997	1.54997	1.54997	-0.891232	-0.891232	-0.891232	-0.774984	0.387492	-0.193746
COL3A1	partial-rescued	2.10665	3.54239e-12	2.05479e-10	3.17391	1.41449e-19	4.83785e-16	1.05555	0.00569512	0.0304505	0.6	1.1	1.1	0.3	0.4	0.3	0.3	0.1	0.1	0.318841	1.62319	1.62319	-0.463768	-0.202899	-0.463768	-0.463768	-0.985507	-0.985507
ENSG00000293413	partial-rescued	2.10622	1.39146e-42	1.89405e-39	0.441135	0.00276769	0.0362495	-1.67343	4.39668e-40	6.03822e-37	1.6	1.9	1.6	0.6	0.6	0.7	1.3	1.5	1.4	0.729158	1.34439	0.729158	-1.3216	-1.3216	-1.11652	0.113931	0.524083	0.319007
ENSG00000240103	rescued	2.10582	0.00245043	0.0145954	0.753653	0.224874	NA	-1.36904	0.0391291	NA	0.1	0.3	0.7	0	0.1	0.1	0.3	0.3	0.1	-0.579751	0.368932	2.2663	-1.05409	-0.579751	-0.579751	0.368932	0.368932	-0.579751
LINC00486	rescued	2.10089	0.00385263	0.0210385	2.72491	0.000587681	NA	0.621616	0.519231	NA	0.1	0.3	0	0	0	0	0	0	0	0.547997	2.52078	-0.438397	-0.438397	-0.438397	-0.438397	-0.438397	-0.438397	-0.438397
KRT32	rescued	2.094	1.49714e-05	0.000195828	1.63014	0.000794035	NA	-0.467632	0.46358	NA	0.6	0.6	0.6	0.1	0.1	0.3	0.3	0.3	0.1	1.22355	1.22355	1.22355	-1.07061	-1.07061	-0.152944	-0.152944	-0.152944	-1.07061
XKR5	rescued	2.0733	1.48698e-07	3.30373e-06	0.67902	0.0410623	0.195305	-1.40083	0.00136288	0.00987012	0.5	0.4	0.4	0.1	0	0.1	0.4	0.3	0.3	1.29505	0.712276	0.712276	-1.03604	-1.61881	-1.03604	0.712276	0.129505	0.129505
CAMK1G	partial-rescued	2.07178	2.45815e-31	1.19501e-28	1.02139	1.44698e-09	3.88815e-07	-1.05955	1.03859e-08	3.30613e-07	2	2.1	2.2	0.8	0.8	0.8	1.4	1.3	1.4	1.01829	1.19453	1.37077	-1.09662	-1.09662	-1.09662	-0.0391649	-0.215407	-0.0391649
FOLR3	rescued	2.07168	0.000868582	0.00622447	0.966291	0.141243	NA	-1.12045	0.161082	NA	0.5	0.4	0.7	0.3	0.1	0.1	0	0.4	0.5	0.727393	0.290957	1.60026	-0.145479	-1.01835	-1.01835	-1.45479	0.290957	0.727393
CDK15	rescued	2.06528	7.61767e-13	4.87578e-11	0.168214	0.44429	0.697483	-1.90556	7.38896e-11	3.39875e-09	0.8	0.8	0.9	0.4	0.1	0.3	0.6	0.9	0.8	0.611775	0.611775	0.955899	-0.764719	-1.79709	-1.10884	-0.0764719	0.955899	0.611775
GALNT15	no rescue	2.04088	3.34915e-19	4.88449e-17	1.59457	3.44714e-12	1.78635e-09	-0.457333	0.0337621	0.115219	1	1.1	1.4	0.4	0.4	0.4	0.5	0.5	0.5	0.828199	1.09441	1.89303	-0.769042	-0.769042	-0.769042	-0.502835	-0.502835	-0.502835
ZP1	rescued	2.03314	9.38761e-15	7.9205e-13	0.196875	0.345353	0.616818	-1.84453	3.48013e-15	3.29618e-13	1.5	1.7	1.3	0.7	0.5	0.5	1.4	1.3	1.4	0.784759	1.22619	0.343332	-0.980949	-1.42238	-1.42238	0.564046	0.343332	0.564046
ADAMTS13	partial-rescued	2.03031	2.3112e-11	1.15946e-09	0.839038	0.00241487	0.0331967	-1.19745	8.85513e-05	0.0010021	0.6	0.8	0.5	0.1	0.3	0.1	0.4	0.4	0.4	0.894427	1.78885	0.447214	-1.34164	-0.447214	-1.34164	0	0	0
KRT86	partial-rescued	2.02873	6.94424e-21	1.19212e-18	0.644795	0.00271508	0.0358323	-1.39426	2.23151e-09	7.98979e-08	1.9	2	2.2	1	0.8	0.7	1.3	1.6	1.8	0.768383	0.950368	1.31434	-0.869486	-1.23346	-1.41544	-0.32353	0.222427	0.586397
TXNIP	rescued	2.01313	7.63589e-58	3.11819e-54	0.176922	0.283584	0.561228	-1.84596	1.53394e-14	1.29356e-12	6.8	7.1	7.3	5	5.1	5.2	6.5	7.3	6.9	0.455924	0.763672	0.968838	-1.39057	-1.28798	-1.1854	0.148175	0.968838	0.558507
BCAN-AS1	rescued	1.99745	0.000415277	0.00332385	0.481826	0.314704	NA	-1.52439	0.00772368	NA	0.1	0.3	0.4	0	0.1	0.1	0.3	0.3	0.3	-0.814463	0.65157	1.38459	-1.54748	-0.814463	-0.814463	0.65157	0.65157	0.65157
MT1A	rescued	1.96498	0.000100543	0.00100886	0.93795	0.340793	0.613463	-1.04011	0.0386086	0.126677	1.1	3.2	2.8	1.3	1.1	1.1	0.8	1.7	2.6	-0.726079	1.63994	1.18927	-0.500744	-0.726079	-0.726079	-1.06408	-0.0500744	0.963932
HR	no rescue	1.95852	6.81164e-15	5.9183e-13	1.33288	3.48474e-09	7.88466e-07	-0.632821	0.0272812	0.0991375	0.6	0.7	0.7	0.3	0.1	0.3	0.3	0.3	0.3	0.942809	1.41421	1.41421	-0.471405	-1.41421	-0.471405	-0.471405	-0.471405	-0.471405
ENSG00000272668	rescued	1.95459	2.06318e-08	5.79451e-07	0.892342	0.00772581	0.0700493	-1.07029	0.00575218	0.0306945	0.3	0.5	0.4	0.1	0.1	0.1	0.1	0.1	0.3	0.497468	1.77667	1.13707	-0.781736	-0.781736	-0.781736	-0.781736	-0.781736	0.497468
ENSG00000262873	rescued	1.94979	0.00118936	0.00802259	0.372648	0.424766	0.680971	-1.58417	0.00753865	NA	0.3	0.4	0.7	0.3	0.1	0	0.3	0.4	0.5	-0.16169	0.323381	1.77859	-0.16169	-1.13183	-1.6169	-0.16169	0.323381	0.808452
ITGB4	partial-rescued	1.92579	2.74215e-35	1.99961e-32	0.843889	3.53319e-09	7.88466e-07	-1.09053	4.84975e-13	3.26036e-11	2	2.2	2.2	1.1	0.8	0.8	1.4	1.6	1.6	0.873108	1.23859	1.23859	-0.771584	-1.31981	-1.31981	-0.223353	0.142134	0.142134
NTNG2	partial-rescued	1.90373	4.39093e-16	4.33111e-14	0.89069	9.36697e-05	0.00315324	-1.02166	6.53456e-05	0.000776995	0.8	1	1	0.4	0.4	0.3	0.6	0.7	0.5	0.6415	1.4113	1.4113	-0.8981	-0.8981	-1.283	-0.1283	0.2566	-0.5132
ENSG00000246792	rescued	1.88546	0.00116192	0.00787129	0.861944	0.144244	NA	-1.03209	0.125743	NA	0.3	0.1	0.3	0	0	0	0	0.1	0.1	1.63299	0	1.63299	-0.816497	-0.816497	-0.816497	-0.816497	0	0
DICER1-AS1	rescued	1.88188	4.55436e-05	0.000514615	0.886447	0.0410907	0.195355	-1.00256	0.0461178	0.143783	0.3	0.4	0.3	0	0.1	0.1	0.1	0.3	0.1	0.814463	1.54748	0.814463	-1.38459	-0.65157	-0.65157	-0.65157	0.814463	-0.65157
RNU12-2P	rescued	1.88118	0.00639205	0.0318479	2.34835	0.00152337	NA	0.445653	0.53738	NA	1.2	1.9	3.8	1.3	1	1.7	1	1.3	1	-0.423843	0.361513	2.49319	-0.311649	-0.64823	0.137126	-0.64823	-0.311649	-0.64823
UNC79	rescued	1.8601	0.000118985	0.00116408	0.583825	0.140118	0.391274	-1.28392	0.011492	0.0522356	0.1	0.1	0.1	0	0	0	0	0.1	0.1	0.843274	0.843274	0.843274	-1.05409	-1.05409	-1.05409	-1.05409	0.843274	0.843274
TIE1	no rescue	1.84703	9.15021e-08	2.17243e-06	1.06304	0.00159866	0.0254313	-0.791564	0.0430918	0.136901	0.4	0.5	0.4	0.1	0.1	0.1	0.1	0.1	0.3	1.00504	1.60806	1.00504	-0.80403	-0.80403	-0.80403	-0.80403	-0.80403	0.402015
C1QL4	rescued	1.83787	4.35235e-05	0.000495995	0.69986	0.0823431	0.291593	-1.14543	0.0159137	0.0667188	0.5	0.8	0.6	0.1	0.1	0.3	0.4	0.5	0.4	0.393179	1.72016	0.835504	-1.37612	-1.37612	-0.491473	-0.0491473	0.393179	-0.0491473
LINC02019	rescued	1.83475	0.000716738	0.00529655	1.10413	0.0303702	NA	-0.736348	0.242053	NA	0.4	0.5	0.4	0.1	0.1	0.1	0.3	0.1	0.3	0.908514	1.53748	0.908514	-0.978399	-0.978399	-0.978399	0.279543	-0.978399	0.279543
SRGAP3	rescued	1.83261	2.26593e-06	3.70719e-05	0.276371	0.416637	0.673988	-1.5649	0.0001291	0.00136535	0.1	0.1	0.1	0	0	0	0	0.1	0.1	0.843274	0.843274	0.843274	-1.05409	-1.05409	-1.05409	-1.05409	0.843274	0.843274
ENSG00000279744	rescued	1.81993	3.17155e-09	1.01979e-07	0.439256	0.09891	0.322993	-1.38823	6.73222e-06	0.000108773	1.3	1.4	1.2	0.5	0.5	0.5	1	1.1	1	0.994672	1.27442	0.71492	-1.24334	-1.24334	-1.24334	0.155417	0.435169	0.155417
SERPING1	rescued	1.81311	0.00389792	0.0212574	0.964728	0.103165	NA	-0.856417	0.21884	NA	0.1	0.3	0.1	0	0	0	0	0	0.1	0.333333	2.33333	0.333333	-0.666667	-0.666667	-0.666667	-0.666667	-0.666667	0.333333
COL4A3	partial-rescued	1.81241	3.75272e-26	1.06421e-23	0.742033	3.88587e-05	0.00160901	-1.07724	3.64113e-09	1.26368e-07	0.9	0.9	0.8	0.3	0.3	0.3	0.5	0.6	0.7	1.23353	1.23353	0.837037	-1.14542	-1.14542	-1.14542	-0.352437	0.0440546	0.440546
ENSG00000287169	rescued	1.81151	0.00246401	0.0146549	0.168832	0.736322	NA	-1.65004	0.00502157	NA	0.8	0.5	0.5	0.3	0.1	0.1	0.4	0.6	0.6	1.56347	0.284268	0.284268	-0.568535	-1.42134	-1.42134	-0.142134	0.710669	0.710669
KRT88P	rescued	1.80901	1.12209e-05	0.000151326	0.255417	0.46435	0.711915	-1.56115	0.000132984	0.00140103	1.4	1.4	1.3	0.6	0.5	0.5	1.1	1.4	1.2	0.895127	0.895127	0.643372	-1.11891	-1.37066	-1.37066	0.139864	0.895127	0.391618
HLF	partial-rescued	1.79475	6.78485e-22	1.27095e-19	1.14783	8.15915e-11	3.10066e-08	-0.655596	0.00068028	0.00559203	1.1	1.3	1.4	0.5	0.5	0.4	0.7	0.8	0.7	0.764719	1.31532	1.59062	-0.887074	-0.887074	-1.16237	-0.336476	-0.0611775	-0.336476
LINC02223	rescued	1.79467	0.000937522	0.00661448	0.500541	0.245246	NA	-1.30247	0.0227294	NA	0.1	0.1	0.1	0.1	0	0	0.1	0.1	0.1	0.503953	0.503953	0.503953	0.503953	-1.76383	-1.76383	0.503953	0.503953	0.503953
C1orf162	rescued	1.79048	0.00829679	0.0390242	0.492431	0.348718	NA	-1.30656	0.0618347	NA	0.3	0.4	0.3	0.1	0	0.1	0.1	0.3	0.1	0.814463	1.54748	0.814463	-0.65157	-1.38459	-0.65157	-0.65157	0.814463	-0.65157
GNAO1	rescued	1.7901	0.000165356	0.00152978	0.777763	0.0755141	0.278174	-1.01782	0.0189678	0.076504	0	0.3	0.1	0	0	0	0.1	0.1	0.1	-0.800327	2.28665	0.228665	-0.800327	-0.800327	-0.800327	0.228665	0.228665	0.228665
SLCO1A2	rescued	1.77837	0.00097893	0.00684748	0.489777	0.311287	NA	-1.29517	0.0272549	NA	0.1	0.1	0.1	0	0	0	0.1	0.1	0	0.843274	0.843274	0.843274	-1.05409	-1.05409	-1.05409	0.843274	0.843274	-1.05409
FKBP7	partial-rescued	1.77331	2.85037e-22	5.59605e-20	0.899686	4.09137e-07	4.45646e-05	-0.884801	1.39109e-08	4.34904e-07	1.4	1.4	1.8	0.7	0.6	0.7	0.9	1	1.1	0.833333	0.833333	1.83333	-0.916667	-1.16667	-0.916667	-0.416667	-0.166667	0.0833333
SNED1	partial-rescued	1.77313	6.46828e-44	9.43353e-41	0.848911	1.09613e-09	3.07294e-07	-0.932707	9.34699e-17	1.08918e-14	1.9	2.2	2	0.9	0.9	0.9	1.3	1.5	1.5	0.888395	1.48806	1.08828	-1.11049	-1.11049	-1.11049	-0.310938	0.0888395	0.0888395
PSCA	no rescue	1.773	1.39365e-05	0.000183702	1.31655	0.00213285	0.0307241	-0.465332	0.37144	NA	0.8	0.8	0.7	0.3	0.4	0.3	0.5	0.4	0.3	1.41421	1.41421	0.942809	-0.942809	-0.471405	-0.942809	0	-0.471405	-0.942809
LINC00968	rescued	1.76912	4.89928e-06	7.36177e-05	0.570325	0.130322	0.376015	-1.2097	0.00367184	0.0215174	0.4	0.3	0.5	0.1	0.1	0.1	0.1	0.4	0.3	0.908514	0.279543	1.53748	-0.978399	-0.978399	-0.978399	-0.978399	0.908514	0.279543
FIBCD1	partial-rescued	1.76606	5.94671e-30	2.38078e-27	0.920067	8.17327e-10	2.45213e-07	-0.854556	4.82326e-09	1.64719e-07	2.1	2.3	2.2	1.1	1	1.1	1.6	1.5	1.4	1.01996	1.41907	1.21952	-0.975612	-1.17517	-0.975612	0.022173	-0.177384	-0.376941
KCNK2	partial-rescued	1.76109	1.5515e-25	4.2238e-23	1.18493	4.33746e-12	2.18162e-09	-0.584677	0.00163405	0.0113136	1.8	1.9	2	0.8	0.8	0.9	1.1	1.3	1.1	1.04257	1.25109	1.4596	-1.04257	-1.04257	-0.834058	-0.417029	0	-0.417029
LEPR	partial-rescued	1.75945	2.13676e-34	1.40736e-31	0.939944	9.62762e-10	2.76026e-07	-0.830503	6.93637e-13	4.44552e-11	2.6	2.6	3	1.5	1.3	1.4	1.8	2.1	2.1	0.928797	0.928797	1.59753	-0.910221	-1.24459	-1.0774	-0.408671	0.0928797	0.0928797
KRTAP2-4	rescued	1.75918	0.00188953	0.0118236	1.09306	0.0391693	NA	-0.674132	0.26254	NA	0.7	1.5	1	0.6	0.3	0.4	0.6	0.5	0.8	-0.0306858	2.17869	0.797831	-0.306858	-1.13538	-0.859203	-0.306858	-0.583031	0.245487
MYO1F	rescued	1.75389	7.86393e-10	2.97896e-08	0.22148	0.372861	0.640293	-1.5412	7.85427e-09	2.57264e-07	0.4	0.5	0.5	0.1	0.1	0.1	0.4	0.4	0.4	0.453267	1.03604	1.03604	-1.29505	-1.29505	-1.29505	0.453267	0.453267	0.453267
ENSG00000289183	rescued	1.75321	0.00835217	0.0391673	0.817382	0.111127	NA	-0.9449	0.196384	NA	0.4	0.5	0.6	0.3	0.1	0	0.3	0.4	0.3	0.419079	0.957895	1.49671	-0.119737	-1.19737	-1.73618	-0.119737	0.419079	-0.119737
DYNLT2B	rescued	1.75029	0.000717588	0.00530091	0.261237	0.550126	NA	-1.49609	0.00313072	NA	0.8	0.6	0.7	0.3	0.4	0.3	0.7	0.6	0.7	1.24722	0.178174	0.712697	-1.42539	-0.890871	-1.42539	0.712697	0.178174	0.712697
RSPO3	no rescue	1.74417	1.07215e-07	2.47918e-06	1.12442	0.00122787	0.0211884	-0.632801	0.0687238	0.191473	0.6	0.6	1.1	0.3	0.4	0.3	0.3	0.6	0.4	0.345709	0.345709	2.29032	-0.821058	-0.432136	-0.821058	-0.821058	0.345709	-0.432136
HIVEP2-DT	rescued	1.73846	0.00233215	0.0139975	1.23651	0.0286395	NA	-0.514284	0.429659	NA	0.1	0.3	0.4	0.1	0.1	0.1	0.1	0.1	0.1	-0.491473	1.27783	2.16248	-0.491473	-0.491473	-0.491473	-0.491473	-0.491473	-0.491473
FCHO1	rescued	1.72266	0.00331668	0.0186659	0.826483	0.117694	NA	-0.904634	0.166356	NA	0.1	0.1	0.1	0	0	0	0.1	0	0.1	0.843274	0.843274	0.843274	-1.05409	-1.05409	-1.05409	0.843274	-1.05409	0.843274
MILR1	rescued	1.72152	1.23888e-09	4.46917e-08	0.677174	0.0252231	0.147315	-1.05413	0.00118026	0.00882992	1.4	1.4	1.7	0.6	0.5	0.8	1.1	1.4	0.8	0.766015	0.766015	1.4792	-1.13581	-1.37354	-0.660357	0.0528286	0.766015	-0.660357
APOLD1	partial-rescued	1.72034	2.97633e-46	5.5246e-43	0.392163	0.000540812	0.0117004	-1.33743	1.42506e-36	1.44209e-33	2.9	2.9	2.9	1.5	1.4	1.7	2.6	2.4	2.7	0.904498	0.904498	0.904498	-1.33014	-1.48976	-1.01091	0.425646	0.106412	0.585264
SNORA47	no rescue	1.72	0.000390443	0.0031561	1.94945	0.000266634	0.0069827	0.218974	0.632174	0.786923	2.1	4.6	4.3	2.5	2.4	2.5	1.8	2.8	2	-0.679668	1.82731	1.52647	-0.278553	-0.378832	-0.278553	-0.980505	0.0222842	-0.779947
LPAR2	no rescue	1.71694	5.7961e-06	8.53243e-05	1.07301	0.00272532	0.0359057	-0.650268	0.109464	0.26315	0.7	0.8	0.5	0.3	0.1	0.3	0.4	0.3	0.4	1.28205	1.74359	0.358974	-0.564103	-1.48718	-0.564103	-0.102564	-0.564103	-0.102564
LINC00663	rescued	1.71601	3.9133e-05	0.00045373	1.17824	0.00609166	0.0600246	-0.5487	0.293775	0.501948	0.4	0.4	0.4	0.1	0.1	0.1	0.1	0.3	0.1	1.20009	1.20009	1.20009	-0.825064	-0.825064	-0.825064	-0.825064	0.525041	-0.825064
SLC2A10	rescued	1.71595	0.00330719	0.0186279	1.53113	0.0134684	NA	-0.194568	0.79504	NA	0.1	0.1	0.1	0	0	0	0	0.1	0.1	0.843274	0.843274	0.843274	-1.05409	-1.05409	-1.05409	-1.05409	0.843274	0.843274
ENSG00000230699	rescued	1.71493	0.00123916	0.00832001	0.292079	0.679012	0.847266	-1.4384	0.0105727	0.0491155	1.8	2.4	3.2	1.1	1.5	1.3	2.7	1.4	2.7	-0.280582	0.516862	1.58012	-1.21093	-0.679304	-0.945119	0.915584	-0.812212	0.915584
FBLN1	rescued	1.69953	0.000265812	0.00228905	1.08778	0.0129204	0.096432	-0.62276	0.230669	NA	0.1	0.1	0.3	0	0.1	0	0.1	0.1	0.1	0	0	2.3094	-1.1547	0	-1.1547	0	0	0
ENSG00000284523	rescued	1.69494	0.0013783	0.00905185	0.580126	0.245927	NA	-1.12449	0.0589583	NA	0.1	0.3	0.3	0.1	0.1	0	0.1	0.3	0.1	-0.491473	1.27783	1.27783	-0.491473	-0.491473	-1.37612	-0.491473	1.27783	-0.491473
ZNF843	rescued	1.69317	2.43212e-06	3.9506e-05	0.806729	0.0163263	0.111813	-0.895099	0.0182457	0.07434	0.4	0.6	0.6	0.1	0.1	0.3	0.3	0.4	0.3	0.306858	1.41155	1.41155	-1.35018	-1.35018	-0.245487	-0.245487	0.306858	-0.245487
MINAR1	partial-rescued	1.68314	3.17995e-16	3.18282e-14	0.892843	4.47857e-06	0.000294569	-0.799037	0.000161214	0.00165404	1	1.2	1.1	0.5	0.4	0.5	0.6	0.8	0.8	0.812362	1.50867	1.16052	-0.928414	-1.27657	-0.928414	-0.580259	0.116052	0.116052
ABAT	rescued	1.67703	1.56679e-05	0.000203633	0.853537	0.0281589	0.157367	-0.831136	0.0355215	0.119359	0.1	0.4	0.3	0.1	0.1	0.1	0.1	0.1	0.1	-0.491473	2.16248	1.27783	-0.491473	-0.491473	-0.491473	-0.491473	-0.491473	-0.491473
KRTAP2-3	partial-rescued	1.67575	1.55313e-17	1.83305e-15	0.816152	5.09213e-06	0.00032499	-0.868587	4.76048e-10	1.91886e-08	4.3	4.9	4.3	3.1	2.7	3.1	3.7	3.8	3.8	0.797503	1.65881	0.797503	-0.925103	-1.49931	-0.925103	-0.0638002	0.0797503	0.0797503
ARMH1	rescued	1.66463	0.000155164	0.00145194	0.378276	0.342833	0.615013	-1.2944	0.004292	0.0244005	0.4	0.5	0.4	0.1	0.1	0.1	0.3	0.4	0.3	0.723102	1.37389	0.723102	-1.22927	-1.22927	-1.22927	0.0723102	0.723102	0.0723102
C4A	no rescue	1.66434	1.60502e-08	4.62218e-07	0.917465	0.00221321	0.0315139	-0.75726	0.0136913	0.0597191	0.4	0.5	0.6	0.1	0.1	0.1	0.3	0.4	0.3	0.484848	1.0303	1.57576	-1.15152	-1.15152	-1.15152	-0.0606061	0.484848	-0.0606061
PADI3	no rescue	1.66422	7.27109e-06	0.00010455	1.55299	8.66918e-05	0.00297694	-0.123184	0.76207	0.872486	0.5	0.8	0.9	0.3	0.3	0.3	0.3	0.4	0.3	0.189035	1.46502	1.89035	-0.661622	-0.661622	-0.661622	-0.661622	-0.236294	-0.661622
CD44-DT	rescued	1.65474	0.000128017	0.00123997	0.294887	0.434428	0.6898	-1.36793	0.00147998	0.0105041	0.3	0.4	0.4	0.1	0.1	0.1	0.4	0.3	0.3	0.251976	1.00791	1.00791	-1.25988	-1.25988	-1.25988	1.00791	0.251976	0.251976
ENSG00000288065	rescued	1.65452	0.00240329	0.0143691	0.208711	0.663038	0.838843	-1.45455	0.00343795	0.0204499	0.5	0.8	1.1	0.4	0.3	0.3	0.7	0.6	0.8	-0.416667	0.708333	1.83333	-0.791667	-1.16667	-1.16667	0.333333	-0.0416667	0.708333
C2orf74	rescued	1.65301	0.00588923	0.0297787	0.450247	0.398148	NA	-1.21201	0.0450878	NA	0.5	0.4	0.6	0.1	0.1	0.1	0.4	0.4	0.4	0.890871	0.356348	1.42539	-1.24722	-1.24722	-1.24722	0.356348	0.356348	0.356348
TNFRSF1B	no rescue	1.6503	1.56926e-09	5.45847e-08	1.169	9.91174e-06	0.000561037	-0.488465	0.118399	0.276558	0.8	0.8	0.8	0.3	0.3	0.4	0.5	0.4	0.4	1.28205	1.28205	1.28205	-1.02564	-1.02564	-0.564103	-0.102564	-0.564103	-0.564103
AURKC	rescued	1.64845	0.00078008	0.00569048	0.833852	0.0532339	0.227759	-0.82315	0.102351	0.25168	0.5	0.9	0.8	0.5	0.1	0.3	0.4	0.5	0.5	0	1.66812	1.25109	0	-1.66812	-0.834058	-0.417029	0	0
TTLL11	rescued	1.64371	5.43754e-37	5.55118e-34	0.32758	0.00470217	0.0508286	-1.32468	3.05137e-46	8.38123e-43	2.4	2.4	2.1	1.2	1.1	1.2	2.1	2	2	1.08554	1.08554	0.510841	-1.21325	-1.40481	-1.21325	0.510841	0.319275	0.319275
ENSG00000288597	rescued	1.64311	0.000194429	0.00175502	0.0138057	0.969405	0.987731	-1.63906	4.69041e-05	0.000584462	0.1	0.1	0.1	0	0	0	0.1	0.1	0.1	0.666667	0.666667	0.666667	-1.33333	-1.33333	-1.33333	0.666667	0.666667	0.666667
ENSG00000270659	rescued	1.63364	0.00856724	0.0398737	0.490619	0.360978	NA	-1.15032	0.078045	NA	0.4	0.5	0.4	0.1	0.1	0.3	0.4	0.3	0.3	0.65157	1.38459	0.65157	-1.54748	-1.54748	-0.0814463	0.65157	-0.0814463	-0.0814463
ADAM20P1	rescued	1.6332	8.4424e-05	0.000869712	1.00829	0.00725598	0.0674498	-0.633383	0.15289	0.329664	0.4	0.6	0.6	0.1	0.1	0.3	0.3	0.3	0.3	0.3698	1.4792	1.4792	-1.2943	-1.2943	-0.1849	-0.1849	-0.1849	-0.1849
ENSG00000225156	partial-rescued	1.63189	9.29246e-29	3.33272e-26	0.46462	0.000470758	0.0106038	-1.17636	1.3995e-19	2.42415e-17	2.9	3	3.1	1.8	1.6	1.7	2.5	2.7	2.6	0.800327	0.971825	1.14332	-1.08616	-1.42915	-1.25766	0.114332	0.45733	0.285831
ENSG00000286695	rescued	1.63122	4.56946e-06	6.93594e-05	0.778105	0.0301521	0.163071	-0.861655	0.0352355	0.11873	0.8	0.9	1	0.4	0.4	0.4	0.5	0.8	0.5	0.695048	1.11208	1.52911	-0.973067	-0.973067	-0.973067	-0.556038	0.695048	-0.556038
GSDMB	partial-rescued	1.62465	3.18002e-16	3.18282e-14	0.712801	9.50813e-05	0.00318821	-0.919628	3.63346e-07	8.17083e-06	1.1	1.4	1.3	0.5	0.6	0.6	0.9	0.9	0.8	0.632456	1.58114	1.26491	-1.26491	-0.948683	-0.948683	0	0	-0.316228
OLFML2A	partial-rescued	1.61528	7.9406e-37	7.72053e-34	0.797402	2.29096e-06	0.000174124	-0.826609	0.00167347	0.0115574	3	3	3.2	1.8	1.6	1.8	2.1	2.7	2.3	1.01345	1.01345	1.34512	-0.976596	-1.30827	-0.976596	-0.479085	0.515937	-0.147411
SCOC-AS1	rescued	1.61006	0.000144305	0.00136789	0.0584167	0.863905	0.940825	-1.55781	8.51351e-05	0.000969723	0.1	0.3	0.1	0	0.1	0	0.1	0.1	0.1	0	2.3094	0	-1.1547	0	-1.1547	0	0	0
MEIS3	rescued	1.60008	1.13247e-09	4.12172e-08	0.651935	0.0129526	0.0965994	-0.956293	0.00110896	0.00839446	0.7	0.7	0.7	0.3	0.3	0.3	0.5	0.6	0.4	1.1094	1.1094	1.1094	-1.1094	-1.1094	-1.1094	0	0.5547	-0.5547
NOTCH4	no rescue	1.59701	1.1249e-11	6.0602e-10	1.26191	1.98065e-07	2.52769e-05	-0.342867	0.18247	0.370073	0.5	0.7	0.5	0.3	0.1	0.3	0.3	0.3	0.3	0.7698	1.9245	0.7698	-0.3849	-1.5396	-0.3849	-0.3849	-0.3849	-0.3849
P3H2-AS1	rescued	1.59647	0.000568296	0.0043475	0.723319	0.102331	0.328941	-0.882682	0.0600645	0.174161	0.5	0.9	0.8	0.3	0.3	0.3	0.6	0.6	0.4	-0.0999376	1.69894	1.24922	-0.999376	-0.999376	-0.999376	0.349781	0.349781	-0.549657
TGFBI	partial-rescued	1.59522	4.9406e-46	8.40642e-43	0.628232	1.45513e-09	3.88815e-07	-0.976448	1.7333e-45	4.16576e-42	6.3	6.5	6.5	4.9	4.7	5	5.8	5.9	5.8	0.85122	1.14031	1.14031	-1.17244	-1.46153	-1.02789	0.128486	0.273033	0.128486
IL7R	rescued	1.58944	1.60694e-21	2.90358e-19	0.302291	0.00680173	0.0645205	-1.2955	4.70445e-08	1.28666e-06	3.3	3.1	3.3	2	1.5	2.1	3	2.9	2.9	0.963621	0.653886	0.963621	-1.04966	-1.824	-0.894791	0.499018	0.34415	0.34415
MYRF	partial-rescued	1.58755	4.32798e-36	3.68203e-33	1.01176	3.31553e-19	8.67133e-16	-0.58492	4.24384e-10	1.72508e-08	2.7	2.9	2.7	1.5	1.4	1.6	1.9	2	2	1.10962	1.46628	1.10962	-1.03036	-1.20869	-0.852028	-0.317034	-0.138702	-0.138702
ENSG00000287053	rescued	1.58633	0.00108978	0.00748187	-0.0946204	0.810483	0.917582	-1.68735	0.000143483	0.00149688	0.7	0.8	0.6	0.3	0.3	0.1	0.7	0.8	0.7	0.565351	0.956748	0.173954	-1.00024	-1.00024	-1.78303	0.565351	0.956748	0.565351
ABI3BP	partial-rescued	1.58422	4.6603e-07	9.19363e-06	0.721158	0.000130742	0.0040949	-0.875431	7.66439e-12	4.18646e-10	1.8	2.4	2.6	1.2	1	1.3	1.7	1.9	1.6	0.146478	1.27646	1.65311	-0.983498	-1.36016	-0.795169	-0.041851	0.334808	-0.23018
PCAT6	rescued	1.58282	4.181e-14	3.20931e-12	0.401291	0.0248324	0.145708	-1.1915	3.60173e-11	1.73996e-09	2.6	3.1	2.8	1.7	1.3	1.8	2.4	2.6	2.5	0.494633	1.35073	0.837071	-1.04634	-1.73121	-0.87512	0.152195	0.494633	0.323414
PLXNA4	rescued	1.58089	8.34978e-08	2.01045e-06	0.19922	0.415205	0.673217	-1.39168	4.08478e-07	9.06906e-06	0.3	0.3	0.3	0.1	0	0.1	0.3	0.3	0.3	0.64715	0.64715	0.64715	-1.01695	-1.849	-1.01695	0.64715	0.64715	0.64715
CACNA1G	partial-rescued	1.58054	1.25577e-14	1.03389e-12	0.623953	0.000878371	0.0163749	-0.964245	4.03486e-06	6.87751e-05	0.7	0.8	0.7	0.3	0.4	0.3	0.5	0.6	0.5	0.9245	1.4792	0.9245	-1.2943	-0.7396	-1.2943	-0.1849	0.3698	-0.1849
NCKAP5	partial-rescued	1.58026	9.3038e-29	3.33272e-26	0.771166	2.75457e-07	3.24868e-05	-0.818088	5.17834e-10	2.06994e-08	1.5	1.7	1.8	0.8	0.8	0.8	1.1	1.3	1.1	0.743161	1.25766	1.5149	-1.05757	-1.05757	-1.05757	-0.285831	0.228665	-0.285831
CD38	rescued	1.57742	0.00572471	0.0291199	-0.163002	0.725008	NA	-1.74502	0.000934209	0.00729684	0.1	0.1	0.1	0	0	0	0.1	0.3	0.1	0.119737	0.119737	0.119737	-0.957895	-0.957895	-0.957895	0.119737	2.275	0.119737
IGSF9B	rescued	1.57686	0.00238218	0.0142471	1.50821	0.00810882	NA	-0.0833945	0.902873	NA	0	0	0.1	0	0	0	0	0	0	-0.333333	-0.333333	2.66667	-0.333333	-0.333333	-0.333333	-0.333333	-0.333333	-0.333333
SLIT3	partial-rescued	1.57542	1.0401e-34	7.32304e-32	0.944859	6.21386e-15	7.08421e-12	-0.640374	5.05972e-12	2.80355e-10	2.3	2.6	2.6	1.4	1.3	1.4	1.7	1.8	1.8	0.832955	1.42479	1.42479	-0.942554	-1.13983	-0.942554	-0.350718	-0.153439	-0.153439
PJVK	rescued	1.57265	0.000102366	0.00102306	0.634916	0.0886993	0.304282	-0.946278	0.0295144	0.104955	0.4	0.4	0.4	0.1	0.1	0.1	0.3	0.1	0.3	1.09238	1.09238	1.09238	-1.01436	-1.01436	-1.01436	0.390137	-1.01436	0.390137
MATN1-AS1	no rescue	1.57063	9.27554e-06	0.000127878	1.40751	7.79035e-05	0.00277547	-0.169752	0.691682	0.827268	0.5	0.7	0.6	0.1	0.3	0.3	0.3	0.3	0.1	0.69838	1.66537	1.18187	-1.2356	-0.268608	-0.268608	-0.268608	-0.268608	-1.2356
MEF2C-AS1	rescued	1.57059	0.000982641	0.00686386	0.286085	0.517048	0.749018	-1.29194	0.00923314	0.0446718	0.1	0.1	0.1	0	0	0	0	0.1	0	1.05409	1.05409	1.05409	-0.843274	-0.843274	-0.843274	-0.843274	1.05409	-0.843274
C5orf46	partial-rescued	1.57059	1.16949e-18	1.68159e-16	0.584976	0.000236822	0.00640495	-0.996206	1.48397e-12	9.02921e-11	3.5	4	3.8	2.5	2.2	2.6	3.3	3.2	3.3	0.567971	1.39245	1.06266	-1.08098	-1.57566	-0.916083	0.238182	0.0732866	0.238182
GNMT	rescued	1.5639	0.00200462	0.0123619	0.662643	0.170514	NA	-0.910794	0.101571	NA	0.7	0.7	0.8	0.3	0.3	0.3	0.7	0.4	0.5	0.868041	0.868041	1.35631	-1.08505	-1.08505	-1.08505	0.868041	-0.596778	-0.108505
SERPINA1	rescued	1.55776	0.000833103	0.00601283	0.987851	0.024319	NA	-0.579963	0.269877	NA	0.3	0.3	0.3	0.1	0.1	0	0.1	0.1	0.1	1.27783	1.27783	1.27783	-0.491473	-0.491473	-1.37612	-0.491473	-0.491473	-0.491473
ENSG00000290600	no rescue	1.55172	4.36859e-09	1.38077e-07	1.05956	8.79825e-05	0.00300317	-0.49852	0.0726257	0.199357	0.9	1.3	0.9	0.4	0.5	0.5	0.5	0.8	0.6	0.653242	2.03658	0.653242	-1.07593	-0.730095	-0.730095	-0.730095	0.307408	-0.38426
LINC02809	rescued	1.55162	2.28381e-06	3.73046e-05	0.78684	0.0102927	0.083697	-0.771444	0.0226916	0.0871538	1.2	1	0.8	0.3	0.5	0.5	0.6	0.6	0.8	1.79605	1.07763	0.359211	-1.43684	-0.718421	-0.718421	-0.359211	-0.359211	0.359211
LINC02475	rescued	1.5501	0.00299135	0.0171518	0.875041	0.0497714	NA	-0.68278	0.236659	NA	0.4	0.4	0.5	0	0.3	0.1	0.3	0.1	0.3	0.80403	0.80403	1.40705	-1.60806	0.201008	-1.00504	0.201008	-1.00504	0.201008
KRT34	no rescue	1.54982	2.94228e-13	2.02958e-11	1.41895	1.54064e-10	5.37682e-08	-0.138406	0.528649	0.712287	2.3	2.7	2.3	1.3	1.3	1.4	1.6	1.3	1.4	1.03892	1.77228	1.03892	-0.794472	-0.794472	-0.611132	-0.244453	-0.794472	-0.611132
ENSG00000284707	rescued	1.54949	7.75863e-06	0.000110241	0.394987	0.222296	0.496503	-1.16399	0.00126774	0.0093336	0.4	0.5	0.6	0.1	0.1	0.3	0.3	0.4	0.5	0.25542	0.830116	1.40481	-1.46867	-1.46867	-0.319275	-0.319275	0.25542	0.830116
ENSG00000287622	rescued	1.54908	0.00413152	0.0223228	0.796499	0.113592	NA	-0.762597	0.192353	NA	0.8	0.9	1.3	0.6	0.4	0.3	0.6	0.7	0.8	0.302913	0.64369	2.0068	-0.378641	-1.0602	-1.40097	-0.378641	-0.0378641	0.302913
CCN5	rescued	1.54729	0.010606	0.0475839	0.460328	0.369915	NA	-1.09514	0.0791173	NA	0.1	0.1	0.1	0	0	0.1	0.1	0.1	0.1	0.503953	0.503953	0.503953	-1.76383	-1.76383	0.503953	0.503953	0.503953	0.503953
LINC01151	rescued	1.54597	0.00358587	0.0198601	0.162159	0.742765	NA	-1.39247	0.0118564	NA	0.1	0.1	0.1	0	0	0	0.1	0	0.1	0.843274	0.843274	0.843274	-1.05409	-1.05409	-1.05409	0.843274	-1.05409	0.843274
ENSG00000290537	rescued	1.54119	0.00898859	0.0414474	0.613147	0.204662	NA	-0.936774	0.13122	NA	0.4	0.4	0.3	0.1	0.1	0	0.3	0.3	0.3	1.09238	1.09238	0.390137	-1.01436	-1.01436	-1.7166	0.390137	0.390137	0.390137
AIF1L	rescued	1.53984	3.15381e-05	0.000373735	0.473805	0.15619	0.413567	-1.07613	0.00199605	0.0133026	0.5	0.3	0.5	0.3	0.1	0.1	0.4	0.3	0.4	1.20009	-0.150012	1.20009	-0.150012	-1.50012	-1.50012	0.525041	-0.150012	0.525041
C1QL1	partial-rescued	1.53633	9.19054e-31	4.0794e-28	0.502302	2.62042e-05	0.001191	-1.04355	3.27105e-26	1.10338e-23	4.5	4.8	4.6	3.3	3.1	3.3	4.2	4.2	4.2	0.760734	1.2384	0.919958	-1.14995	-1.46839	-1.14995	0.283064	0.283064	0.283064
CXCL2	rescued	1.53195	0.000801825	0.00583036	0.865844	0.0576659	0.238972	-0.676601	0.21779	0.416067	0.8	0.9	0.8	0.3	0.5	0.3	0.4	0.8	0.4	0.911448	1.3216	0.911448	-1.13931	-0.319007	-1.13931	-0.729158	0.911448	-0.729158
PSG5	no rescue	1.52386	5.34182e-06	7.94387e-05	1.2224	0.0006512	0.0134984	-0.309923	0.430711	0.632941	0.4	0.6	0.5	0.1	0.1	0.1	0.1	0.3	0.3	0.635881	1.67641	1.15615	-0.924917	-0.924917	-0.924917	-0.924917	0.115615	0.115615
KIRREL3	partial-rescued	1.52208	6.46965e-23	1.40529e-20	0.381936	0.00348838	0.0419399	-1.14852	2.22461e-26	7.63797e-24	3.6	3.8	3.3	2.4	2	2.4	3.3	3.1	3.2	0.96995	1.29937	0.475824	-1.00655	-1.66539	-1.00655	0.475824	0.146407	0.311116
P2RX6	partial-rescued	1.5209	5.54877e-13	3.70244e-11	0.739922	8.17124e-05	0.00286933	-0.789946	4.34998e-05	0.000549521	1.5	1.8	1.6	0.7	0.8	0.9	1.1	1.2	1.2	0.801784	1.60357	1.06904	-1.33631	-1.06904	-0.801784	-0.267261	0	0
IQCN	partial-rescued	1.52057	6.48397e-09	1.99683e-07	0.727061	0.00131667	0.0222353	-0.800599	0.00181873	0.012374	0.6	0.8	0.6	0.3	0.3	0.1	0.4	0.5	0.4	0.752101	1.71909	0.752101	-0.69838	-0.69838	-1.66537	-0.214886	0.268608	-0.214886
PLP1	rescued	1.51625	0.00344871	0.0192395	0.297923	0.521807	NA	-1.22646	0.021621	NA	0.1	0.1	0.1	0	0	0.1	0.1	0.1	0.1	0.503953	0.503953	0.503953	-1.76383	-1.76383	0.503953	0.503953	0.503953	0.503953
CD96	rescued	1.5146	0.00240642	0.0143794	0.246289	0.585196	NA	-1.27691	0.0102221	0.0479384	0.1	0.1	0.3	0.1	0.1	0	0.1	0.3	0.1	-0.333333	-0.333333	1.66667	-0.333333	-0.333333	-1.33333	-0.333333	1.66667	-0.333333
DOCK2	rescued	1.51133	1.00987e-17	1.22736e-15	0.282242	0.053975	0.229915	-1.23881	4.87619e-17	5.97163e-15	0.8	1	0.8	0.4	0.4	0.5	0.8	0.8	0.8	0.471405	1.41421	0.471405	-1.41421	-1.41421	-0.942809	0.471405	0.471405	0.471405
PRSS27	no rescue	1.51098	8.89404e-05	0.00090618	1.09414	0.00346136	0.0417755	-0.425086	0.331018	0.540095	0.3	0.4	0.3	0.1	0.1	0.1	0.1	0.1	0.1	1.01695	1.849	1.01695	-0.64715	-0.64715	-0.64715	-0.64715	-0.64715	-0.64715
MIR493HG	rescued	1.50738	0.000138612	0.00131881	0.0899835	0.785065	0.905714	-1.42303	0.000115683	0.00124887	0.4	0.6	0.4	0.1	0.3	0.1	0.5	0.4	0.4	0.266667	1.46667	0.266667	-1.53333	-0.333333	-1.53333	0.866667	0.266667	0.266667
COL4A4	partial-rescued	1.50363	6.53422e-40	7.84798e-37	0.671911	3.79343e-07	4.21243e-05	-0.839813	9.99258e-14	7.38951e-12	2.2	2.1	2.1	1.1	1.1	1.1	1.4	1.7	1.8	1.25502	1.0378	1.0378	-1.13434	-1.13434	-1.13434	-0.482699	0.168945	0.386159
ZNF710-AS1	partial-rescued	1.49986	4.84161e-16	4.70743e-14	1.00243	2.07371e-07	2.60754e-05	-0.506968	0.0102211	0.0479384	1.8	1.8	2	1	1	0.8	1.1	1.3	1.3	1.07293	1.07293	1.54397	-0.811238	-0.811238	-1.28228	-0.575717	-0.104676	-0.104676
PITX3	rescued	1.49778	0.000253725	0.00219982	0.455241	0.222413	0.496503	-1.05081	0.00996477	0.0471207	0.7	1	0.9	0.4	0.4	0.4	0.7	0.8	0.7	0.149071	1.49071	1.0435	-1.19257	-1.19257	-1.19257	0.149071	0.596285	0.149071
SNORA80A	no rescue	1.49291	0.00211826	0.0129532	1.85127	0.00039094	0.00922134	0.340577	0.430889	0.633096	2.6	3.2	4.9	2.8	2.4	2.5	2	2.6	2.2	-0.232889	0.465778	2.44533	-5.17117e-16	-0.465778	-0.349334	-0.931556	-0.232889	-0.698667
SLC22A18	partial-rescued	1.488	6.46266e-11	2.952e-09	0.938934	2.93863e-05	0.00130529	-0.55701	0.00996146	0.0471207	0.8	1.2	1.1	0.5	0.5	0.4	0.6	0.7	0.7	0.285062	1.7511	1.38459	-0.814463	-0.814463	-1.18097	-0.447955	-0.0814463	-0.0814463
GAA	partial-rescued	1.48638	1.49999e-35	1.17795e-32	0.977505	5.27732e-15	6.44624e-12	-0.517687	6.76423e-09	2.24622e-07	4	4.4	4.2	2.9	2.8	2.9	3.2	3.4	3.3	0.907058	1.57347	1.24026	-0.925569	-1.09217	-0.925569	-0.425762	-0.0925569	-0.259159
BTLA	rescued	1.48564	0.000582448	0.00444079	1.15791	0.00911959	0.0767113	-0.33868	0.44231	0.643533	0.3	0.6	0.6	0.1	0.1	0.1	0.3	0.3	0.1	0.108505	1.57332	1.57332	-0.868041	-0.868041	-0.868041	0.108505	0.108505	-0.868041
ZC3H6	partial-rescued	1.48338	2.35353e-35	1.77979e-32	0.628319	4.19999e-07	4.54582e-05	-0.864655	5.84759e-18	8.00454e-16	2.7	2.7	2.9	1.7	1.5	1.6	2.1	2.4	2.2	0.966736	0.966736	1.35343	-0.966736	-1.35343	-1.16008	-0.193347	0.386695	0
C1orf116	rescued	1.48256	0.00435724	0.023286	1.35436	0.0085798	NA	-0.138501	0.829208	NA	0.3	0.1	0.1	0.1	0.1	0	0.1	0.1	0	2.3094	0	0	0	0	-1.1547	0	0	-1.1547
PCDH18	no rescue	1.48137	9.50618e-07	1.72838e-05	1.0396	0.000127585	0.00402552	-0.451038	0.155486	0.333132	0.6	0.5	0.7	0.3	0.1	0.3	0.4	0.3	0.4	1.1094	0.5547	1.6641	-0.5547	-1.6641	-0.5547	0	-0.5547	0
NLGN3	no rescue	1.47995	0.000174351	0.00159923	1.2797	0.0027367	0.0359911	-0.205285	0.65181	0.800703	0.1	0.1	0.1	0	0	0	0	0.1	0	1.05409	1.05409	1.05409	-0.843274	-0.843274	-0.843274	-0.843274	1.05409	-0.843274
ALOX12P2	rescued	1.47951	1.55668e-06	2.6687e-05	0.132423	0.564151	0.779466	-1.35238	2.69798e-06	4.77662e-05	0.6	0.8	0.8	0.3	0.4	0.1	0.7	0.6	0.8	0.133333	0.933333	0.933333	-1.06667	-0.666667	-1.86667	0.533333	0.133333	0.933333
BRPF3-AS1	rescued	1.47909	2.69952e-09	8.907e-08	0.617427	0.0118559	0.0919076	-0.870216	0.00119331	0.00891367	1.4	1.5	1.5	0.8	0.8	0.7	0.9	1.3	1.2	0.859518	1.16894	1.16894	-0.997041	-0.997041	-1.30647	-0.687614	0.550091	0.240665
ENSG00000258728	no rescue	1.47691	2.25055e-05	0.000277619	1.51175	2.62561e-05	0.001191	0.0260816	0.951749	0.975267	0.5	0.5	0.5	0.1	0.3	0.1	0.1	0.1	0.3	1.19737	1.19737	1.19737	-0.957895	0.119737	-0.957895	-0.957895	-0.957895	0.119737
CLDN9	rescued	1.47665	9.02786e-05	0.000917652	1.04075	0.00470603	0.0508286	-0.443384	0.295704	0.504034	0.8	1	0.9	0.4	0.4	0.5	0.6	0.5	0.5	0.7995	1.69894	1.24922	-0.999376	-0.999376	-0.549657	-0.0999376	-0.549657	-0.549657
CABCOCO1	rescued	1.47588	0.0069545	0.0339462	0.222957	0.643911	NA	-1.26151	0.0230088	NA	0.4	0.4	0.5	0.1	0.1	0.3	0.3	0.5	0.4	0.444444	0.444444	1.11111	-1.55556	-1.55556	-0.222222	-0.222222	1.11111	0.444444
LINC01583	rescued	1.47492	0.000155697	0.00145626	0.923957	0.00532111	0.0548171	-0.55835	0.186518	0.374968	0.7	0.8	0.7	0.3	0.1	0.5	0.4	0.4	0.5	0.95751	1.41107	0.95751	-0.856719	-1.76383	0.0503953	-0.403162	-0.403162	0.0503953
LINC01111	rescued	1.47484	4.78009e-06	7.21893e-05	0.323176	0.292927	0.570215	-1.1598	0.000662435	0.00546637	1.1	1.1	1.1	0.5	0.5	0.6	0.8	0.8	1.1	0.963998	0.963998	0.963998	-1.2993	-1.2993	-0.922085	-0.167652	-0.167652	0.963998
RBMS3-AS3	rescued	1.47406	0.000979606	0.00684752	0.482242	0.181736	0.446383	-1.00086	0.0283151	0.101823	0.3	0.3	0.3	0.1	0	0.1	0.1	0.3	0.1	1.01695	1.01695	1.01695	-0.64715	-1.4792	-0.64715	-0.64715	1.01695	-0.64715
PADI1	rescued	1.47335	3.2519e-05	0.000384466	0.846034	0.0182899	0.120579	-0.634051	0.122266	0.283093	0.4	0.6	0.5	0.3	0.1	0.3	0.1	0.4	0.3	0.402015	1.60806	1.00504	-0.201008	-1.40705	-0.201008	-1.40705	0.402015	-0.201008
SFRP1	partial-rescued	1.46836	6.92142e-36	5.65286e-33	0.510043	3.7428e-06	0.000259132	-0.967924	1.95331e-28	8.16441e-26	9.8	9.8	10	8.5	8.2	8.5	9.2	9.5	9.3	0.914991	0.914991	1.21999	-1.06749	-1.52499	-1.06749	0	0.457496	0.152499
GRIK2	rescued	1.46437	3.28903e-09	1.05259e-07	0.549984	0.0143322	0.103025	-0.923172	0.000206894	0.00205366	0.1	0.3	0.3	0	0	0.1	0.1	0.1	0.1	-0.203331	1.62665	1.62665	-1.11832	-1.11832	-0.203331	-0.203331	-0.203331	-0.203331
SNORA22	no rescue	1.46173	0.00421052	0.0226536	1.96146	0.000471253	0.0106038	0.487024	0.317937	NA	1.8	4	4.1	2.2	2.4	2.3	1.6	2.1	2	-0.767195	1.64399	1.75359	-0.328798	-0.109599	-0.219199	-0.986394	-0.438397	-0.547997
SPAG4	rescued	1.46028	2.91557e-30	1.19263e-27	0.165757	0.162884	0.423326	-1.30279	1.15112e-59	1.10663e-55	4.6	4.6	4.2	3.1	3.1	3.2	4.3	4.3	4.3	0.9891	0.9891	0.364405	-1.35351	-1.35351	-1.19733	0.520579	0.520579	0.520579
CCDC110	rescued	1.45982	0.000531013	0.00409759	0.361341	0.29982	0.577001	-1.10862	0.00575352	0.0306945	0.5	0.5	0.8	0.3	0.1	0.3	0.5	0.5	0.4	0.344265	0.344265	1.89346	-0.68853	-1.72133	-0.68853	0.344265	0.344265	-0.172133
SLC5A2	rescued	1.45773	0.0110364	0.0491366	1.04676	0.0790613	NA	-0.414775	0.47858	NA	0.1	0.5	0.1	0.1	0.1	0	0.3	0.1	0.1	-0.368105	2.28225	-0.368105	-0.368105	-0.368105	-1.03069	0.957073	-0.368105	-0.368105
NALT1	no rescue	1.45635	3.39665e-07	6.93529e-06	0.930362	0.0016663	0.0261907	-0.532909	0.08339	0.219245	1.6	2	1.5	0.9	0.8	0.9	1.3	0.9	1.1	0.924593	1.90357	0.679848	-0.788623	-1.03337	-0.788623	0.190357	-0.788623	-0.299133
NR4A2	no rescue	1.45485	1.37103e-18	1.9306e-16	1.04174	2.76663e-09	6.57112e-07	-0.422725	0.0119132	0.0536428	1.8	1.9	2.1	1	0.9	1.1	1.3	1.3	1.1	0.94662	1.17688	1.6374	-0.895451	-1.12571	-0.665192	-0.204675	-0.204675	-0.665192
C4B	rescued	1.45417	1.72685e-06	2.92848e-05	0.810488	0.00984588	0.0809761	-0.652624	0.0384694	0.126382	0.3	0.5	0.5	0.1	0.1	0.1	0.3	0.4	0.3	0.0687614	1.30647	1.30647	-1.16894	-1.16894	-1.16894	0.0687614	0.687614	0.0687614
NT5E	partial-rescued	1.44936	4.01891e-37	4.41353e-34	0.620462	1.07178e-10	3.89968e-08	-0.838206	3.1545e-25	8.91936e-23	8.1	8	8.1	6.7	6.4	6.7	7.4	7.5	7.5	1.11849	0.963621	1.11849	-1.04966	-1.51426	-1.04966	0.034415	0.189283	0.189283
ENSG00000269954	no rescue	1.44312	7.98483e-08	1.93398e-06	1.31228	2.68042e-06	0.000200165	-0.135495	0.611026	0.773009	1.6	1.7	1.1	0.8	0.8	0.6	0.8	0.7	0.9	1.524	1.778	0.254	-0.508001	-0.508001	-1.016	-0.508001	-0.762001	-0.254
ENSG00000279433	rescued	1.44283	0.000227929	0.00200828	0.255552	0.464218	0.711915	-1.19513	0.0017214	0.0118163	0.6	0.7	0.7	0.3	0.3	0.3	0.5	0.6	0.6	0.525509	1.11671	1.11671	-1.24808	-1.24808	-1.24808	-0.0656886	0.525509	0.525509
ENSG00000287369	rescued	1.44199	0.000285208	0.00243046	0.438574	0.214931	0.487407	-1.0114	0.0153189	0.0649621	1.3	1.4	1.3	0.6	0.8	0.5	0.9	1.3	1.1	0.830226	1.12911	0.830226	-1.26194	-0.664181	-1.56082	-0.365299	0.830226	0.232463
YPEL3	partial-rescued	1.44042	4.19004e-26	1.17195e-23	0.859166	2.79939e-08	4.55927e-06	-0.590285	2.01938e-06	3.67328e-05	3.2	3.5	3.5	2.2	2.1	2.2	2.4	2.8	2.7	0.838158	1.37697	1.37697	-0.957895	-1.1375	-0.957895	-0.598684	0.119737	-0.0598684
LDB2	partial-rescued	1.44016	4.43623e-10	1.74526e-08	0.837111	0.000154574	0.00460645	-0.614514	0.00241667	0.0155247	0.9	1.1	1.3	0.6	0.5	0.6	0.8	0.7	0.8	0.345709	1.12355	1.9014	-0.821058	-1.20998	-0.821058	-0.0432136	-0.432136	-0.0432136
SBSN	rescued	1.44	0.00231739	0.0139289	2.32339	3.03934e-05	NA	0.880338	0.190901	NA	0.5	0.6	0.6	0.3	0.1	0.3	0.1	0.1	0.1	0.917663	1.37649	1.37649	0	-0.917663	0	-0.917663	-0.917663	-0.917663
DCC	rescued	1.43918	0.0018645	0.0117101	0.797775	0.0743875	NA	-0.649324	0.204807	NA	0.1	0.1	0.1	0	0	0	0	0	0	1.33333	1.33333	1.33333	-0.666667	-0.666667	-0.666667	-0.666667	-0.666667	-0.666667
SOD3	partial-rescued	1.42971	2.68704e-15	2.40632e-13	0.799819	1.52807e-05	0.000796695	-0.639678	0.000123071	0.00131241	2.3	2.5	2.7	1.5	1.4	1.4	1.8	2	1.9	0.744992	1.16405	1.58311	-0.93124	-1.14077	-1.14077	-0.302653	0.116405	-0.093124
IGFBP5	partial-rescued	1.42946	3.59053e-14	2.77695e-12	0.584398	0.00113543	0.0198741	-0.854233	2.59263e-06	4.60706e-05	1.1	1.1	1.3	0.6	0.5	0.5	0.8	0.9	0.8	0.901961	0.901961	1.60784	-0.862745	-1.21569	-1.21569	-0.156863	0.196078	-0.156863
LNCTAM34A	no rescue	1.42552	2.58377e-07	5.40527e-06	1.12329	5.22325e-05	0.00202546	-0.309761	0.297822	0.506162	1.2	1.6	1.4	0.6	0.6	0.8	0.7	0.9	0.8	0.677244	1.78546	1.23135	-0.985082	-0.985082	-0.430973	-0.708028	-0.153919	-0.430973
RASA4	rescued	1.42342	2.70207e-05	0.000325684	0.560661	0.0694993	0.265087	-0.872047	0.0112695	0.0515289	0.3	0.4	0.4	0.1	0.1	0.1	0.3	0.3	0.3	0.359573	1.16861	1.16861	-1.25851	-1.25851	-1.25851	0.359573	0.359573	0.359573
SLC9A3-AS1	partial-rescued	1.41524	1.00645e-15	9.42646e-14	0.818179	1.32096e-06	0.000112387	-0.603446	1.38643e-05	0.000206802	2.2	2.2	1.8	1.1	1.2	1.1	1.5	1.4	1.6	1.48252	1.48252	0.546192	-1.09238	-0.858302	-1.09238	-0.156055	-0.390137	0.0780274
ENSG00000261474	no rescue	1.41453	3.6949e-06	5.75896e-05	0.837403	0.00365731	0.0435238	-0.583683	0.0881083	0.227451	2.8	2.7	2.6	1.5	1.3	2	1.8	2.4	1.9	1.27679	1.09145	0.90611	-1.13264	-1.50332	-0.205934	-0.576615	0.535428	-0.391275
REEP6	partial-rescued	1.41378	1.29785e-15	1.20453e-13	0.581163	0.00051888	0.0113326	-0.840094	3.9208e-09	1.35342e-07	2.6	3.1	2.7	1.8	1.7	1.6	2.3	2.4	2.3	0.645162	1.64627	0.845384	-0.956619	-1.15684	-1.35706	0.0444939	0.244717	0.0444939
KRT18P7	rescued	1.41227	0.00192066	0.0119671	0.482853	0.230588	0.505564	-0.936982	0.0455243	0.142417	0.8	0.9	0.8	0.3	0.5	0.4	0.6	0.7	0.6	0.895127	1.39864	0.895127	-1.62242	-0.6154	-1.11891	-0.111891	0.391618	-0.111891
RN7SKP107	rescued	1.41066	0.00724662	0.0351453	1.36794	0.00842084	0.0730247	-0.0504332	0.602783	0.767073	8.4	10.3	9.5	8.4	8.2	8	8.1	8.4	8.2	-0.274006	2.19205	1.15371	-0.274006	-0.533591	-0.793175	-0.663383	-0.274006	-0.533591
KLF17	rescued	1.40975	4.76936e-05	0.000534076	0.417436	0.198087	0.467112	-1.0004	0.00474938	0.0264226	0.6	0.7	0.6	0.3	0.3	0.4	0.6	0.5	0.4	0.764719	1.45297	0.764719	-1.30002	-1.30002	-0.611775	0.764719	0.0764719	-0.611775
BLK	no rescue	1.40917	2.1024e-10	8.76058e-09	0.950575	5.80294e-06	0.000363853	-0.466219	0.0548841	0.163378	1.1	1.1	1	0.6	0.4	0.6	0.6	0.6	0.8	1.34814	1.34814	0.956748	-0.60884	-1.39163	-0.60884	-0.60884	-0.60884	0.173954
ENSG00000279030	rescued	1.40819	0.0089558	0.0413242	0.398819	0.377768	NA	-1.0169	0.0642133	NA	0.4	0.5	0.4	0.3	0.3	0	0.3	0.4	0.4	0.471405	1.17851	0.471405	-0.235702	-0.235702	-2.35702	-0.235702	0.471405	0.471405
SPEN-AS1	rescued	1.40492	4.07354e-07	8.22686e-06	0.334181	0.173779	0.43703	-1.07863	5.84516e-05	0.000702845	1	1.2	1.1	0.4	0.6	0.5	0.9	0.8	0.9	0.65157	1.38459	1.01808	-1.54748	-0.814463	-1.18097	0.285062	-0.0814463	0.285062
HSD3BP5	rescued	1.40103	0.00846935	0.0395443	0.517075	0.300476	NA	-0.892463	0.0748389	NA	0.4	1	0.8	0.4	0.4	0.3	0.6	0.6	0.6	-0.745356	1.93793	1.0435	-0.745356	-0.745356	-1.19257	0.149071	0.149071	0.149071
TRMT61A-DT	no rescue	1.40013	1.17583e-14	9.71988e-13	1.09124	1.92499e-09	4.77091e-07	-0.316202	0.0784412	0.20985	1.6	1.7	1.4	0.8	0.8	0.8	0.9	0.9	1	1.37361	1.64833	0.824163	-0.824163	-0.824163	-0.824163	-0.549442	-0.549442	-0.274721
CACNA2D2	rescued	1.39889	0.00504582	0.0261818	0.967282	0.045214	NA	-0.439283	0.398618	NA	0.1	0.3	0.1	0.1	0	0	0.1	0.1	0.1	0	2.3094	0	0	-1.1547	-1.1547	0	0	0
ENSG00000281091	rescued	1.39677	1.30821e-05	0.000173483	0.349107	0.23243	0.506928	-1.05586	0.00128023	0.00939144	0.8	0.8	0.8	0.3	0.4	0.3	0.6	0.6	0.8	0.917663	0.917663	0.917663	-1.37649	-0.917663	-1.37649	0	0	0.917663
PDGFRA	rescued	1.39575	0.00109649	0.00751782	0.750142	0.0322404	0.169227	-0.653792	0.141728	0.312896	0.1	0.3	0.3	0	0	0.1	0.1	0.1	0.1	-0.203331	1.62665	1.62665	-1.11832	-1.11832	-0.203331	-0.203331	-0.203331	-0.203331
SNORA22B	no rescue	1.39182	0.00415302	0.0224092	2.00895	0.000310608	0.00779985	0.606908	0.276593	NA	2.2	3.9	3.5	2.5	2	1.9	1.1	1.8	2.1	-0.153704	1.80602	1.34491	0.19213	-0.38426	-0.499538	-1.42176	-0.614816	-0.268982
FAM66C	rescued	1.38779	5.4655e-06	8.10195e-05	0.171894	0.537823	0.763515	-1.22348	3.45414e-05	0.000451481	0.5	0.6	0.4	0.1	0.1	0.3	0.3	0.5	0.5	0.7396	1.2943	0.1849	-1.4792	-1.4792	-0.3698	-0.3698	0.7396	0.7396
DOK5	rescued	1.38695	3.03212e-07	6.25985e-06	0.76504	0.00747392	0.0688239	-0.631404	0.0404584	0.131003	1	1	1.1	0.5	0.5	0.5	0.8	0.5	0.7	1.06667	1.06667	1.46667	-0.933333	-0.933333	-0.933333	0.266667	-0.933333	-0.133333
SSPN	partial-rescued	1.38504	3.85394e-22	7.42356e-20	0.930571	1.39916e-10	4.98479e-08	-0.46408	0.000533774	0.00456331	2.3	2.4	2.6	1.5	1.3	1.4	1.6	1.9	1.6	0.954521	1.16405	1.58311	-0.721711	-1.14077	-0.93124	-0.512182	0.116405	-0.512182
CXCL8	rescued	1.38457	1.82869e-16	1.88577e-14	-0.0310798	0.844245	0.933858	-1.42764	1.67451e-32	9.46938e-30	3.8	3.7	4.2	2.7	2.4	2.9	4	4.1	3.8	0.434968	0.284402	1.03723	-1.22125	-1.67295	-0.920124	0.736099	0.886665	0.434968
ENSG00000259605	rescued	1.38234	0.000165213	0.00152915	0.797855	0.0298551	0.162441	-0.590326	0.106118	0.258107	0.7	1.1	0.7	0.5	0.5	0.3	0.8	0.5	0.5	0.333333	2.04762	0.333333	-0.52381	-0.52381	-1.38095	0.761905	-0.52381	-0.52381
VIT	rescued	1.37978	8.19591e-07	1.52826e-05	0.311873	0.235214	0.510067	-1.08123	3.72807e-06	6.38287e-05	0.8	0.9	1.3	0.5	0.4	0.6	0.9	0.8	1	0	0.365148	1.82574	-1.09545	-1.46059	-0.730297	0.365148	0	0.730297
CCDC85A	rescued	1.37974	0.000154062	0.00144428	0.312568	0.379706	0.64617	-1.07531	0.00541964	0.0292849	0.4	0.5	0.4	0.1	0.1	0.1	0.5	0.4	0.3	0.525509	1.11671	0.525509	-1.24808	-1.24808	-1.24808	1.11671	0.525509	-0.0656886
C3	rescued	1.37861	6.15749e-21	1.07456e-18	-0.0816349	0.621253	0.814601	-1.46833	1.66525e-22	3.81165e-20	1.3	1.5	1.5	0.7	0.8	0.7	1.4	1.8	1.3	0.196328	0.701172	0.701172	-1.3182	-1.06578	-1.3182	0.44875	1.45844	0.196328
DIO2	rescued	1.37772	2.74405e-17	3.20161e-15	0.317139	0.022313	0.136716	-1.06992	2.65768e-14	2.13804e-12	1.4	1.5	1.4	0.7	0.7	0.8	1.3	1.3	1.3	0.753376	1.06158	0.753376	-1.40402	-1.40402	-1.09582	0.445177	0.445177	0.445177
CACNA1I	rescued	1.37727	0.00111104	0.0075921	0.63515	0.114624	0.349223	-0.749092	0.0876056	0.226549	0.1	0.1	0.1	0	0	0	0.1	0.1	0.1	0.666667	0.666667	0.666667	-1.33333	-1.33333	-1.33333	0.666667	0.666667	0.666667
ACVR2B-AS1	rescued	1.37637	5.62074e-06	8.30421e-05	0.662554	0.0214041	0.133816	-0.720456	0.0181874	0.0741789	1.2	1.1	0.8	0.7	0.5	0.5	0.8	0.6	0.8	1.73175	1.3216	0.0911448	-0.319007	-1.13931	-1.13931	0.0911448	-0.729158	0.0911448
ARHGEF17-AS1	rescued	1.3763	0.00183619	0.0115536	0.332813	0.383676	0.648717	-1.05038	0.0146625	0.0629278	0.6	0.8	0.7	0.3	0.5	0.3	0.6	0.6	0.7	0.19245	1.34715	0.7698	-1.5396	-0.3849	-1.5396	0.19245	0.19245	0.7698
SSC5D	partial-rescued	1.37264	1.83529e-19	2.69589e-17	0.896996	1.80346e-09	4.53544e-07	-0.48421	0.000256474	0.00246932	1.6	1.8	1.6	0.8	0.8	0.9	1.1	1.1	1.1	1.06904	1.60357	1.06904	-1.06904	-1.06904	-0.801784	-0.267261	-0.267261	-0.267261
SRPX2	partial-rescued	1.37195	5.15395e-31	2.44729e-28	0.826931	5.46029e-12	2.52248e-09	-0.554571	1.58621e-11	8.17055e-10	3	3.3	3.3	2.1	2	2.1	2.4	2.5	2.6	0.812353	1.40515	1.40515	-0.966042	-1.16364	-0.966042	-0.373243	-0.175644	0.0219555
ABCB4	rescued	1.37126	5.20034e-05	0.000576754	0.908878	0.00634093	0.0616115	-0.47205	0.199288	0.392232	0.3	0.3	0.4	0.1	0.1	0.1	0.1	0.1	0.1	1.01695	1.01695	1.849	-0.64715	-0.64715	-0.64715	-0.64715	-0.64715	-0.64715
NYNRIN	rescued	1.36915	0.0082438	0.0388017	0.483935	0.321372	NA	-0.89366	0.101657	NA	0.1	0.1	0.1	0	0	0	0	0.1	0.1	0.843274	0.843274	0.843274	-1.05409	-1.05409	-1.05409	-1.05409	0.843274	0.843274
MAGEH1	no rescue	1.36617	7.35953e-10	2.80349e-08	0.850547	0.000141192	0.0043505	-0.525115	0.0218659	0.0848467	1.9	2.1	2.2	1.1	1.2	1.3	1.6	1.4	1.5	0.787406	1.2936	1.54669	-1.23735	-0.984257	-0.731163	0.0281216	-0.478068	-0.224973
RASA4B	rescued	1.36587	7.82286e-11	3.52598e-09	0.537521	0.00986849	0.0810183	-0.836554	8.1742e-05	0.000939984	0.7	0.8	0.8	0.4	0.4	0.4	0.6	0.6	0.5	0.744587	1.35379	1.35379	-1.08304	-1.08304	-1.08304	0.135379	0.135379	-0.473828
TMSB10P2	rescued	1.36498	0.00359348	0.0198839	0.263025	0.521519	0.751791	-1.11178	0.0132971	0.0584319	2.6	3.1	3.4	1.6	1.8	2.3	2.7	2.9	2.7	0.0571662	0.914659	1.42915	-1.65782	-1.31482	-0.45733	0.228665	0.571662	0.228665
PRRT2	no rescue	1.3647	4.39502e-09	1.38698e-07	1.14249	6.12842e-07	6.16483e-05	-0.229341	0.353939	0.563424	1.1	1.3	1.1	0.5	0.7	0.6	0.6	0.7	0.7	1.03036	1.74369	1.03036	-1.10962	-0.396292	-0.752955	-0.752955	-0.396292	-0.396292
CDH6	partial-rescued	1.36416	2.92055e-30	1.19263e-27	0.927454	2.72194e-22	1.1637e-18	-0.446206	5.07668e-07	1.09427e-05	4.1	4	4.1	2.9	2.6	2.9	3.2	3.2	3.2	1.31033	1.13431	1.31033	-0.801843	-1.32989	-0.801843	-0.2738	-0.2738	-0.2738
C22orf15	rescued	1.36374	0.0020515	0.0126092	1.03081	0.0212829	NA	-0.340227	0.506607	NA	0.5	0.6	0.6	0.1	0.3	0.3	0.3	0.4	0.3	0.744587	1.35379	1.35379	-1.69224	-0.473828	-0.473828	-0.473828	0.135379	-0.473828
CDK18	rescued	1.36324	7.85865e-28	2.54695e-25	0.21245	0.0704547	0.267503	-1.15882	7.63703e-58	4.89457e-54	3.8	4.1	3.7	2.7	2.6	2.6	3.7	3.7	3.6	0.703901	1.21756	0.532681	-1.17951	-1.35073	-1.35073	0.532681	0.532681	0.361462
SEMA4A	no rescue	1.3621	2.96088e-09	9.64199e-08	1.09428	1.9699e-06	0.000152641	-0.276639	0.258721	0.464723	0.6	0.8	0.8	0.3	0.4	0.3	0.4	0.4	0.4	0.565459	1.58329	1.58329	-0.961281	-0.452367	-0.961281	-0.452367	-0.452367	-0.452367
MRC2	partial-rescued	1.36017	4.10702e-37	4.41353e-34	0.700885	5.32798e-12	2.52248e-09	-0.66764	3.68336e-21	7.61505e-19	5.7	5.9	5.7	4.5	4.3	4.5	5	5.2	5	1.04253	1.38372	1.04253	-1.00462	-1.34581	-1.00462	-0.15164	0.18955	-0.15164
ENSG00000266088	rescued	1.35533	0.00022169	0.00196121	0.324381	0.312411	0.587481	-1.04278	0.00124099	0.00918066	1.1	1.4	1.9	1	0.5	0.8	1.1	1.4	1.3	-0.166667	0.583333	1.83333	-0.416667	-1.66667	-0.916667	-0.166667	0.583333	0.333333
LMOD1	no rescue	1.3546	7.55463e-18	9.46322e-16	1.15779	5.60517e-12	2.52248e-09	-0.206132	0.0722847	0.198631	3.2	3.8	3.7	2.5	2.4	2.4	2.4	2.7	2.6	0.608633	1.66883	1.49213	-0.628267	-0.804967	-0.804967	-0.804967	-0.274867	-0.451567
ASIC3	no rescue	1.35402	0.00010834	0.00107539	1.05582	0.00213439	0.0307241	-0.304753	0.41322	0.616935	0.7	0.9	0.7	0.3	0.4	0.4	0.4	0.5	0.4	0.895127	1.90214	0.895127	-1.11891	-0.6154	-0.6154	-0.6154	-0.111891	-0.6154
TMPRSS6	rescued	1.35276	0.00488599	0.0255157	0.892537	0.0571258	NA	-0.46758	0.377848	NA	0.3	0.3	0.3	0.1	0.1	0.1	0.1	0.1	0.1	1.33333	1.33333	1.33333	-0.666667	-0.666667	-0.666667	-0.666667	-0.666667	-0.666667
RNF39	no rescue	1.34727	2.03301e-06	3.37205e-05	0.77125	0.00448553	0.0496155	-0.583242	0.0401504	0.130342	1.3	1.3	1	0.6	0.5	0.7	0.8	0.8	0.8	1.53206	1.53206	0.471405	-0.942809	-1.29636	-0.589256	-0.235702	-0.235702	-0.235702
MDGA1	partial-rescued	1.34556	1.93066e-23	4.2848e-21	0.485317	0.000179909	0.00515347	-0.867728	3.16118e-18	4.4365e-16	1.8	1.8	1.6	0.8	1	1	1.5	1.3	1.5	1.19046	1.19046	0.641016	-1.55675	-1.00731	-1.00731	0.366295	-0.183147	0.366295
PODNL1	no rescue	1.34498	1.09856e-07	2.52879e-06	1.11664	1.03305e-05	0.000579219	-0.235958	0.385896	0.593283	0.8	1	0.8	0.4	0.5	0.4	0.5	0.5	0.5	0.942809	1.88562	0.942809	-0.942809	-0.471405	-0.942809	-0.471405	-0.471405	-0.471405
SEC24B-AS1	rescued	1.34483	4.68995e-06	7.09855e-05	0.601789	0.037411	0.18469	-0.749689	0.0142803	0.0617144	0.4	0.5	0.4	0.1	0.1	0.1	0.3	0.3	0.3	0.825064	1.50012	0.825064	-1.20009	-1.20009	-1.20009	0.150012	0.150012	0.150012
SPEF2	rescued	1.34229	7.00956e-15	6.01349e-13	0.3277	0.0404508	0.193659	-1.02312	2.15109e-10	9.25259e-09	0.6	0.6	0.6	0.3	0.3	0.3	0.5	0.5	0.5	1.00791	1.00791	1.00791	-1.25988	-1.25988	-1.25988	0.251976	0.251976	0.251976
SLC22A17	no rescue	1.34049	2.41699e-08	6.64201e-07	0.784769	0.00239136	0.0330026	-0.562269	0.0379785	0.125122	0.8	1	0.8	0.4	0.4	0.5	0.5	0.8	0.6	0.731043	1.67096	0.731043	-1.14878	-1.14878	-0.678826	-0.678826	0.731043	-0.208869
YJEFN3	no rescue	1.33854	1.39007e-06	2.4053e-05	1.08596	0.000124051	0.00393255	-0.259555	0.387376	0.594325	0.9	1.1	0.8	0.5	0.5	0.4	0.6	0.5	0.6	1.06403	1.9346	0.628746	-0.677111	-0.677111	-1.1124	-0.241825	-0.677111	-0.241825
MIR100	rescued	1.33829	0.0018106	0.0114176	0.269085	0.489828	0.730002	-1.07676	0.0133435	0.0585823	3.9	3.8	3.6	2.2	2.8	2.8	3.2	3.4	3.9	1.03502	0.865655	0.52692	-1.84422	-0.828018	-0.828018	-0.150549	0.188186	1.03502
ENSG00000274654	rescued	1.33693	0.00286396	0.0165937	0.469666	0.253407	0.528349	-0.873411	0.0491937	0.150781	1.2	1.5	1	0.7	0.7	0.5	0.8	1.1	1	0.839003	1.82392	0.182392	-0.802524	-0.802524	-1.45914	-0.474219	0.510697	0.182392
OLFM2	rescued	1.33648	0.00656121	0.0324989	1.04803	0.0457566	NA	-0.297801	0.609288	NA	0.3	0.4	0.4	0.1	0.1	0.1	0.1	0.3	0.1	0.65157	1.38459	1.38459	-0.814463	-0.814463	-0.814463	-0.814463	0.65157	-0.814463
LBH	partial-rescued	1.33648	1.15166e-36	1.06885e-33	0.587066	1.9749e-08	3.41139e-06	-0.757872	1.82581e-19	3.07937e-17	4.5	4.5	4.4	3.3	3.1	3.2	3.8	3.8	4	1.18166	1.18166	1.0014	-0.981375	-1.34188	-1.16163	-0.0801122	-0.0801122	0.280393
ENSG00000248636	rescued	1.33576	0.0108103	0.0482879	0.941132	0.0675016	NA	-0.402104	0.46832	NA	0.4	0.8	0.5	0.3	0.3	0.4	0.4	0.4	0.4	-0.222222	2.44444	0.444444	-0.888889	-0.888889	-0.222222	-0.222222	-0.222222	-0.222222
PLCH2	rescued	1.33503	0.000313391	0.0026305	0.732818	0.0715224	0.269796	-0.611998	0.16449	0.345508	0.1	0.1	0.1	0	0.1	0.1	0	0.1	0.1	0.503953	0.503953	0.503953	-1.76383	0.503953	0.503953	-1.76383	0.503953	0.503953
PPIL6	rescued	1.33402	2.20374e-05	0.000273034	0.51104	0.0947128	0.316221	-0.832515	0.00648989	0.0337513	0.5	0.7	0.8	0.3	0.4	0.3	0.4	0.6	0.6	-0.0629941	1.0709	1.63785	-1.19689	-0.629941	-1.19689	-0.629941	0.503953	0.503953
IRX6	rescued	1.33173	0.00393896	0.0214583	0.501893	0.229008	0.504218	-0.837066	0.0762875	0.205979	0.4	0.6	0.4	0.3	0.1	0.1	0.3	0.4	0.3	0.497468	1.77667	0.497468	-0.142134	-1.42134	-1.42134	-0.142134	0.497468	-0.142134
SPOCK1	partial-rescued	1.33064	8.37294e-31	3.79908e-28	0.681205	9.27833e-09	1.7828e-06	-0.659472	4.41561e-20	8.08562e-18	5.5	5.6	5.9	4.5	4.3	4.4	4.9	5.1	5	0.848661	1.02629	1.55917	-0.927606	-1.28286	-1.10523	-0.217099	0.138154	-0.0394726
MEGF6	partial-rescued	1.33064	4.90477e-18	6.3787e-16	0.644394	1.34243e-05	0.000717557	-0.692819	2.3186e-23	5.94397e-21	4.4	4.4	3.8	2.9	3	3.1	3.6	3.6	3.6	1.45455	1.45455	0.363636	-1.27273	-1.09091	-0.909091	0	0	0
PAPPA	partial-rescued	1.32975	2.78035e-25	7.46963e-23	0.530267	4.02695e-05	0.00165541	-0.808826	4.86265e-26	1.61197e-23	2.3	2.6	2.7	1.5	1.6	1.5	2.2	2.1	2.1	0.518519	1.18519	1.40741	-1.25926	-1.03704	-1.25926	0.296296	0.0740741	0.0740741
MIRLET7IHG	partial-rescued	1.32402	6.94789e-21	1.19212e-18	0.895422	9.82534e-09	1.86692e-06	-0.437426	0.000893416	0.00703716	1.5	1.8	1.8	0.9	0.9	0.9	1	1.3	1.1	0.682324	1.48331	1.48331	-0.919655	-0.919655	-0.919655	-0.652658	0.148331	-0.385662
ENSG00000258311	no rescue	1.32357	7.27932e-05	0.000768507	1.13318	0.000913876	0.0168771	-0.197152	0.601405	0.766639	0.6	0.7	0.5	0.3	0.3	0.3	0.3	0.3	0.4	1.22927	1.88006	0.578481	-0.723102	-0.723102	-0.723102	-0.723102	-0.723102	-0.0723102
ST8SIA6	rescued	1.32345	5.35487e-08	1.34484e-06	0.580087	0.012493	0.0944906	-0.75189	0.00229708	0.014926	0.6	0.6	0.7	0.3	0.3	0.3	0.4	0.5	0.5	0.888889	0.888889	1.55556	-1.11111	-1.11111	-1.11111	-0.444444	0.222222	0.222222
IFITM10	no rescue	1.32113	2.43492e-12	1.44105e-10	0.936797	1.97261e-06	0.000152641	-0.391149	0.0546784	0.162841	1.5	1.5	1.3	0.8	0.8	0.7	0.8	1.1	0.9	1.4386	1.4386	0.807018	-0.77193	-0.77193	-1.08772	-0.77193	0.175439	-0.45614
IL11RA	rescued	1.3168	0.00194328	0.0120748	1.10047	0.0139641	0.101633	-0.220145	0.633049	0.787502	0.3	0.4	0.1	0.1	0.1	0.1	0.1	0.1	0.1	1.27783	2.16248	-0.491473	-0.491473	-0.491473	-0.491473	-0.491473	-0.491473	-0.491473
ZNF311	no rescue	1.31421	3.11496e-07	6.41788e-06	0.883924	0.000404669	0.00942961	-0.438693	0.105503	0.257229	0.9	1.1	1	0.6	0.5	0.5	0.6	0.7	0.6	0.7995	1.69894	1.24922	-0.549657	-0.999376	-0.999376	-0.549657	-0.0999376	-0.549657
LTBP4	partial-rescued	1.31273	6.14991e-30	2.41479e-27	0.785443	2.84959e-12	1.57196e-09	-0.535309	6.01702e-20	1.08121e-17	4.7	5.1	4.7	3.6	3.6	3.6	4.1	4.1	4.1	0.950368	1.67831	0.950368	-1.05147	-1.05147	-1.05147	-0.141544	-0.141544	-0.141544
RNF112	rescued	1.31099	0.000469604	0.00368998	0.54633	0.126773	0.369942	-0.772061	0.0489348	0.150203	0.4	0.5	0.4	0.1	0.1	0.1	0.4	0.4	0.3	0.632456	1.26491	0.632456	-1.26491	-1.26491	-1.26491	0.632456	0.632456	0
IGFBP3	partial-rescued	1.31053	2.01125e-30	8.55536e-28	0.390727	4.95522e-05	0.00194356	-0.928285	6.27914e-31	3.17708e-28	6.2	6.3	6.1	4.8	4.8	5.1	5.9	5.8	5.8	0.942056	1.11163	0.772486	-1.43192	-1.43192	-0.923215	0.433346	0.263776	0.263776
LCIIAR	rescued	1.31035	0.00269054	0.0157634	0.872096	0.0468487	NA	-0.445878	0.370085	NA	0.4	0.4	0.4	0.1	0.3	0.1	0.1	0.3	0.3	1.00791	1.00791	1.00791	-1.25988	0.251976	-1.25988	-1.25988	0.251976	0.251976
RASSF2	rescued	1.3056	0.000869975	0.00622831	0.348139	0.311415	0.586703	-0.966093	0.0149237	0.0637214	0.4	0.3	0.4	0.1	0.1	0.1	0.3	0.3	0.1	1.25988	0.503953	1.25988	-1.00791	-1.00791	-1.00791	0.503953	0.503953	-1.00791
GAPDHP68	rescued	1.30397	0.00079681	0.00579803	0.674531	0.0803888	0.288168	-0.640457	0.0985423	0.245583	0.9	1.4	1.6	0.8	0.6	0.7	0.8	1.2	0.8	-0.227439	1.23467	1.81952	-0.519862	-1.10471	-0.812284	-0.519862	0.649827	-0.519862
AHI1-DT	rescued	1.30003	0.00273239	0.0159719	-0.218516	0.554871	0.775106	-1.52484	0.000143308	0.00149668	0.1	0.1	0.1	0	0	0	0.1	0.1	0.1	0.666667	0.666667	0.666667	-1.33333	-1.33333	-1.33333	0.666667	0.666667	0.666667
GPC2	rescued	1.29806	0.00432506	0.0231478	1.22244	0.00907818	NA	-0.0806798	0.87811	NA	0.4	0.3	0.3	0.1	0.1	0.1	0.1	0.1	0.1	1.849	1.01695	1.01695	-0.64715	-0.64715	-0.64715	-0.64715	-0.64715	-0.64715
AK7	no rescue	1.29683	0.000725309	0.00534634	1.52615	0.000112522	0.00366521	0.223039	0.631715	0.786746	0.3	0.4	0.4	0.1	0.1	0.3	0.1	0.1	0.1	0.65157	1.38459	1.38459	-0.814463	-0.814463	0.65157	-0.814463	-0.814463	-0.814463
PCDH12	rescued	1.29644	0.00045307	0.00357818	0.941598	0.0107268	0.0857997	-0.365753	0.339266	0.548149	0.3	0.4	0.4	0.1	0.1	0.1	0.3	0.1	0.1	0.65157	1.38459	1.38459	-0.814463	-0.814463	-0.814463	0.65157	-0.814463	-0.814463
LDB3	rescued	1.29585	0.00146419	0.00953614	0.786731	0.0820832	0.291165	-0.515352	0.298308	0.506629	0.1	0.1	0.1	0	0	0	0	0.1	0	1.05409	1.05409	1.05409	-0.843274	-0.843274	-0.843274	-0.843274	1.05409	-0.843274
SCN3A	rescued	1.29577	8.76882e-23	1.84579e-20	0.359043	0.00984537	0.0809761	-0.945806	1.43761e-15	1.41748e-13	1.4	1.4	1.5	0.8	0.8	0.8	1.1	1.3	1.3	0.849617	0.849617	1.19719	-1.23581	-1.23581	-1.23581	-0.193095	0.502047	0.502047
LTBP2	partial-rescued	1.29455	3.69354e-34	2.28529e-31	0.741521	5.76913e-13	4.11074e-10	-0.561643	2.32933e-13	1.65874e-11	3.6	3.8	3.6	2.6	2.4	2.6	2.9	3.1	3	1.06137	1.45939	1.06137	-0.928701	-1.32672	-0.928701	-0.331679	0.0663358	-0.132672
BEX1	partial-rescued	1.29363	1.10035e-22	2.29254e-20	0.974283	3.17333e-12	1.69585e-09	-0.328722	0.000124515	0.00132561	8.1	8.6	8.5	7.1	7	7.1	7.2	7.5	7.5	0.768071	1.57187	1.41111	-0.83952	-1.00028	-0.83952	-0.678761	-0.196483	-0.196483
MYO16	rescued	1.29043	0.00337403	0.0189105	0.194082	0.629145	0.819695	-1.10615	0.00626839	0.0328481	0.1	0.3	0.1	0.1	0	0.1	0.1	0.1	0.1	-0.142134	2.41627	-0.142134	-0.142134	-1.42134	-0.142134	-0.142134	-0.142134	-0.142134
DLX6-AS1	rescued	1.28878	0.00148053	0.00962724	0.146803	0.684004	0.850702	-1.15011	0.00346817	0.020592	0.1	0.1	0.1	0	0	0	0.1	0.1	0.1	0.666667	0.666667	0.666667	-1.33333	-1.33333	-1.33333	0.666667	0.666667	0.666667
PTPRQ	rescued	1.2873	0.000160344	0.00149289	0.634579	0.0895919	0.305755	-0.662388	0.0957147	0.241099	0.1	0.1	0.1	0.1	0.1	0.1	0.1	0.1	0.1	NA	NA	NA	NA	NA	NA	NA	NA	NA
ENSG00000286760	no rescue	1.28675	0.000101232	0.00101421	1.1533	0.000761362	0.0149313	-0.142045	0.708761	0.838011	0.4	0.5	0.6	0.3	0.1	0.3	0.1	0.3	0.3	0.473828	1.08304	1.69224	-0.135379	-1.35379	-0.135379	-1.35379	-0.135379	-0.135379
KRT87P	rescued	1.28469	7.6772e-10	2.91363e-08	0.523317	0.00807163	0.071631	-0.770415	0.000118149	0.00127263	2	2.3	2.1	1.2	1.2	1.4	1.7	1.7	1.9	0.706824	1.47019	0.961281	-1.32883	-1.32883	-0.819916	-0.0565459	-0.0565459	0.452367
ENSG00000272405	rescued	1.28185	2.01313e-06	3.34199e-05	0.261177	0.286235	0.563346	-1.02898	6.47115e-05	0.000770408	1.1	0.9	0.8	0.5	0.4	0.6	0.8	0.9	0.8	1.57582	0.660827	0.203331	-1.16916	-1.62665	-0.71166	0.203331	0.660827	0.203331
HYPK	no rescue	1.28176	3.91658e-06	6.06744e-05	0.870804	0.00106392	0.0190561	-0.418259	0.155793	0.333604	0.5	0.5	0.4	0.1	0.3	0.3	0.3	0.3	0.3	1.36083	1.36083	0.544331	-1.90516	-0.272166	-0.272166	-0.272166	-0.272166	-0.272166
HMCN1	partial-rescued	1.28019	1.1064e-24	2.85955e-22	0.609694	9.11859e-07	8.25064e-05	-0.679595	3.70558e-12	2.09551e-10	1.4	1.3	1.5	0.8	0.7	0.7	1	1.1	1.1	1.12687	0.788811	1.46493	-0.901498	-1.23956	-1.23956	-0.225374	0.112687	0.112687
SPOCK3	rescued	1.27947	3.55463e-05	0.000415922	0.577574	0.0432511	0.202363	-0.71023	0.0275322	0.0997479	0.5	0.6	0.6	0.3	0.1	0.3	0.4	0.4	0.4	0.632456	1.26491	1.26491	-0.632456	-1.89737	-0.632456	0	0	0
PDGFRB	partial-rescued	1.27824	1.18699e-28	4.12211e-26	0.717939	4.85287e-11	1.90445e-08	-0.569	2.53812e-12	1.48329e-10	3.8	4	3.9	2.8	2.6	2.7	3.2	3.3	3.3	0.972688	1.3533	1.163	-0.930397	-1.31101	-1.12071	-0.169163	0.0211454	0.0211454
TGFB2	partial-rescued	1.27402	1.52833e-22	3.15208e-20	0.660095	4.80224e-07	5.06933e-05	-0.624229	2.58538e-14	2.08862e-12	5.6	5.8	6	4.6	4.4	4.7	5.1	5.3	5.2	0.746106	1.10908	1.47205	-1.06875	-1.43172	-0.887261	-0.16132	0.20165	0.020165
WBP1P2	rescued	1.2739	0.0070738	0.0344544	0.97097	0.0322581	NA	-0.313122	0.548373	NA	1.4	1.7	2	1.2	1	0.6	1.2	1.2	0.9	0.371554	1.08812	1.80469	-0.106158	-0.583871	-1.5393	-0.106158	-0.106158	-0.822727
GABRB1	rescued	1.27351	0.00596479	0.0300788	0.658595	0.140364	0.39162	-0.627713	0.159607	0.338716	0.5	0.3	0.7	0.3	0.1	0.3	0.4	0.3	0.4	0.80403	-0.402015	2.01008	-0.402015	-1.60806	-0.402015	0.201008	-0.402015	0.201008
PTPRN2	rescued	1.27195	0.000578305	0.00441414	0.663359	0.0735771	0.274246	-0.615614	0.0962827	0.242054	0.3	0.5	0.4	0.1	0.1	0.1	0.3	0.3	0.3	0.235702	1.64992	0.942809	-1.17851	-1.17851	-1.17851	0.235702	0.235702	0.235702
H6PD	partial-rescued	1.27138	1.30383e-41	1.66385e-38	0.56084	7.37117e-07	7.04214e-05	-0.718654	8.30514e-17	9.86768e-15	3.7	3.8	3.7	2.6	2.6	2.6	3.1	3.4	3.2	1.02507	1.22563	1.02507	-1.18106	-1.18106	-1.18106	-0.178274	0.4234	0.0222842
SIRPG	rescued	1.2713	8.76811e-07	1.62604e-05	0.642785	0.0144829	0.103846	-0.636198	0.0244261	0.0916868	1.1	1.3	1.2	0.6	0.6	0.7	1	0.9	0.7	0.755929	1.51186	1.13389	-1.13389	-1.13389	-0.755929	0.377964	0	-0.755929
ENSG00000287516	rescued	1.26939	5.77441e-07	1.12502e-05	0.489834	0.0300368	0.162757	-0.785657	0.000987227	0.00764147	0.6	0.5	0.4	0.1	0.3	0.1	0.4	0.4	0.4	1.46667	0.866667	0.266667	-1.53333	-0.333333	-1.53333	0.266667	0.266667	0.266667
SLC29A4	partial-rescued	1.26486	4.83019e-12	2.71688e-10	0.8347	3.63736e-06	0.000255977	-0.438507	0.00199496	0.0133026	1.4	1.9	1.6	1	0.8	0.9	1.2	1.2	1.1	0.47619	1.90476	1.04762	-0.666667	-1.2381	-0.952381	-0.0952381	-0.0952381	-0.380952
LOXL1	partial-rescued	1.26173	9.99085e-24	2.26659e-21	0.560094	3.28985e-08	5.11451e-06	-0.710318	3.56293e-16	3.8058e-14	6.2	6.4	6.2	5.1	4.8	5.1	5.7	5.7	5.7	0.973499	1.33111	0.973499	-0.993367	-1.52978	-0.993367	0.0794693	0.0794693	0.0794693
INHBA	partial-rescued	1.25	1.03767e-32	6.05348e-30	0.709746	3.17126e-15	4.17167e-12	-0.549396	2.63969e-13	1.85231e-11	5	5	5.1	3.9	3.7	3.9	4.3	4.4	4.4	1.12071	1.12071	1.31101	-0.972688	-1.3533	-0.972688	-0.211454	-0.0211454	-0.0211454
ENSG00000290021	rescued	1.24975	6.5367e-05	0.000701583	0.774078	0.00874386	0.0749142	-0.484067	0.140611	0.311073	2.7	3.2	3	1.8	1.7	2.4	2.1	2.6	2.4	0.525509	1.51084	1.11671	-1.24808	-1.44515	-0.0656886	-0.656886	0.328443	-0.0656886
ENSG00000232450	rescued	1.24961	0.00559944	0.0285824	0.257257	0.539443	0.764677	-1.00011	0.0196613	0.0784127	0.8	1.4	1.3	0.7	0.7	0.6	0.9	1.2	1	-0.540665	1.54476	1.19719	-0.888236	-0.888236	-1.23581	-0.193095	0.849617	0.154476
PIP5KL1	no rescue	1.24922	7.26006e-09	2.2191e-07	0.836095	7.09134e-05	0.00258569	-0.420603	0.0549038	0.163411	1.5	1.6	1.3	0.9	0.7	0.8	0.9	0.9	1.1	1.32239	1.63559	0.695994	-0.556795	-1.18319	-0.869993	-0.556795	-0.556795	0.0695994
PCYOX1L	partial-rescued	1.24715	3.44509e-20	5.41091e-18	0.803151	3.77357e-09	8.16858e-07	-0.45227	0.000341683	0.00313732	2.2	2.4	2.2	1.4	1.3	1.4	1.5	1.8	1.7	1.0588	1.54748	1.0588	-0.895909	-1.14025	-0.895909	-0.65157	0.0814463	-0.162893
NFYBP1	rescued	1.2462	0.0109188	0.0487089	1.15935	0.0211066	NA	-0.0999218	0.848044	NA	0.9	1.3	1.8	0.8	0.8	0.5	0.8	0.6	0.8	-0.0560938	0.953594	2.2157	-0.308516	-0.308516	-1.06578	-0.308516	-0.813359	-0.308516
MEGF8	partial-rescued	1.24586	1.83336e-34	1.24779e-31	0.43636	1.73157e-05	0.000885818	-0.817168	1.92985e-36	1.85526e-33	4.7	4.8	4.5	3.5	3.4	3.5	4.2	4.3	4.3	1.05684	1.24334	0.683837	-1.18117	-1.36767	-1.18117	0.124334	0.310835	0.310835
TNNT1	partial-rescued	1.24584	1.86602e-22	3.81004e-20	0.636602	1.07011e-07	1.464e-05	-0.618001	2.50326e-09	8.88012e-08	3.7	3.9	3.7	2.7	2.5	2.7	3.2	3.2	3.2	1.00504	1.40705	1.00504	-1.00504	-1.40705	-1.00504	0	0	0
ENSG00000242861	rescued	1.24519	0.00565595	0.0288276	0.884578	0.0387194	0.188384	-0.369476	0.445228	0.645889	1.7	2.2	2.1	0.9	1.5	1	1.3	1.4	1.5	0.429281	1.56561	1.33835	-1.38885	-0.0252518	-1.16158	-0.479784	-0.252518	-0.0252518
CCDC74B	no rescue	1.24411	2.1343e-06	3.51721e-05	0.742712	0.00437487	0.0488028	-0.508284	0.0566595	0.167085	0.8	0.8	0.7	0.4	0.4	0.4	0.6	0.5	0.6	1.35379	1.35379	0.744587	-1.08304	-1.08304	-1.08304	0.135379	-0.473828	0.135379
DM1-AS	rescued	1.24404	9.19678e-05	0.000932373	0.658057	0.0336439	0.172724	-0.592327	0.0604483	0.174931	1.6	1.8	1.3	0.8	0.9	1	1.2	1.3	1.1	1.16894	1.7878	0.240665	-1.30647	-0.997041	-0.687614	-0.0687614	0.240665	-0.378188
NATD1	partial-rescued	1.24335	1.70633e-15	1.54844e-13	0.614476	0.00015722	0.00467112	-0.637119	6.36512e-06	0.000103363	1.8	2.1	2.1	1.3	1.2	1.1	1.4	1.7	1.6	0.572222	1.38538	1.38538	-0.78304	-1.05409	-1.32514	-0.511988	0.301169	0.0301169
ENSG00000279641	rescued	1.24274	0.00861984	0.0400637	-0.0142794	0.973346	0.989137	-1.26522	0.00614646	0.0323244	0.6	0.5	0.6	0.3	0.3	0.3	0.5	0.5	0.7	0.825064	0.150012	0.825064	-1.20009	-1.20009	-1.20009	0.150012	0.150012	1.50012
PSG9	rescued	1.24076	0.00747551	0.0359988	0.636794	0.159616	0.418657	-0.609122	0.187863	0.377039	0.1	0.4	0.3	0.1	0.1	0.1	0.1	0.3	0.1	-0.64715	1.849	1.01695	-0.64715	-0.64715	-0.64715	-0.64715	1.01695	-0.64715
ENSG00000278997	rescued	1.23935	0.00474958	0.0249683	0.677737	0.0992075	0.323602	-0.570239	0.22981	0.431331	0.8	0.8	0.9	0.3	0.5	0.5	0.4	0.7	0.6	0.931594	0.931594	1.42479	-1.53439	-0.547997	-0.547997	-1.04119	0.438397	-0.0547997
RNF217-AS1	rescued	1.23876	0.00035627	0.00292611	0.0274613	0.926859	0.968613	-1.21829	0.000314879	0.00293892	0.1	0.1	0.3	0.1	0.1	0	0.1	0.1	0.3	-0.333333	-0.333333	1.66667	-0.333333	-0.333333	-1.33333	-0.333333	-0.333333	1.66667
YPEL1	rescued	1.2383	0.000150135	0.00141167	0.566613	0.0528387	0.226692	-0.680241	0.0294562	0.1049	0.9	0.6	0.7	0.5	0.3	0.4	0.5	0.4	0.6	1.96389	0.306858	0.859203	-0.245487	-1.35018	-0.797831	-0.245487	-0.797831	0.306858
CCBE1	partial-rescued	1.23712	3.7723e-28	1.2423e-25	0.463065	5.29782e-07	5.49079e-05	-0.783351	1.10876e-22	2.63187e-20	5.5	5.5	5.6	4.4	4.1	4.4	5.1	5.1	5	0.973729	0.973729	1.1563	-1.03459	-1.58231	-1.03459	0.243432	0.243432	0.0608581
ENSG00000286974	rescued	1.23594	0.000254734	0.00220762	0.322892	0.312654	0.587771	-0.923216	0.00439767	0.024829	0.6	0.8	0.9	0.4	0.4	0.4	0.6	0.6	0.8	-0.0584705	0.993999	1.52023	-1.11094	-1.11094	-1.11094	-0.0584705	-0.0584705	0.993999
COL11A1	rescued	1.23546	1.87957e-27	5.81471e-25	0.166951	0.0869466	0.300804	-1.07742	1.31669e-38	1.68774e-35	3.3	3.2	3.2	2.2	2.1	2.3	3.1	3.1	3.1	0.929361	0.725355	0.725355	-1.31471	-1.51871	-1.1107	0.521349	0.521349	0.521349
RFX3-DT	rescued	1.23535	6.26114e-06	9.13796e-05	0.560683	0.0546804	0.23163	-0.682763	0.0268702	0.0980702	0.7	0.8	0.7	0.4	0.4	0.3	0.5	0.4	0.7	0.859203	1.41155	0.859203	-0.797831	-0.797831	-1.35018	-0.245487	-0.797831	0.859203
PTN	no rescue	1.23346	3.84372e-10	1.52687e-08	0.916958	6.44216e-08	9.25777e-06	-0.325509	0.0965373	0.242443	2.7	2.6	2.7	1.8	1.4	1.8	1.9	2	1.9	1.31456	1.09945	1.31456	-0.62143	-1.48187	-0.62143	-0.40632	-0.191209	-0.40632
PPM1J	no rescue	1.23326	0.00105014	0.00726345	1.48124	0.000221654	0.00607452	0.236322	0.58584	0.755513	0.5	0.6	0.8	0.4	0.3	0.3	0.3	0.3	0.3	0.435169	0.994672	2.11368	-0.124334	-0.683837	-0.683837	-0.683837	-0.683837	-0.683837
ENSG00000285938	rescued	1.23302	0.00131004	0.00869016	0.464314	0.223389	0.497502	-0.777983	0.0509846	0.154716	1.2	0.9	1.3	0.7	0.5	0.6	0.8	1.1	0.8	1.18097	0.0814463	1.54748	-0.65157	-1.38459	-1.01808	-0.285062	0.814463	-0.285062
ECM1	partial-rescued	1.23119	2.76034e-24	6.70961e-22	0.69193	2.54657e-09	6.13364e-07	-0.548504	7.64196e-10	2.97145e-08	3.9	4.2	4.1	3	2.8	3	3.4	3.5	3.4	0.84118	1.43886	1.23963	-0.951861	-1.35031	-0.951861	-0.154954	0.0442726	-0.154954
RGMB	partial-rescued	1.22966	7.05531e-31	3.27398e-28	0.662172	1.06458e-12	6.28619e-10	-0.576287	7.04802e-15	6.42238e-13	4.8	5	4.9	3.8	3.6	3.8	4.2	4.3	4.3	0.9759	1.36626	1.17108	-0.9759	-1.36626	-0.9759	-0.19518	0	0
MPP4	rescued	1.22959	1.43499e-09	5.06039e-08	0.122153	0.462971	0.710706	-1.11687	7.80492e-10	3.02551e-08	1.4	1.5	1.3	0.8	0.6	0.8	1.4	1.2	1.4	0.736099	1.03723	0.434968	-1.07069	-1.67295	-1.07069	0.736099	0.133836	0.736099
RN7SKP90	rescued	1.22415	0.00657651	0.0325368	1.05915	0.0119649	0.0924663	-0.171351	0.100878	0.249368	7.9	9.3	8.4	7.6	7.5	7.1	7.6	7.7	7.5	0.0856957	2.24523	0.856957	-0.377061	-0.531314	-1.14832	-0.377061	-0.222809	-0.531314
ENSG00000289926	rescued	1.22128	0.000174549	0.00159961	0.914777	0.00525301	0.0543118	-0.31294	0.3839	0.591683	1.5	1.7	1.3	0.7	0.8	1	0.8	1	1.1	1.17954	1.7693	0.589768	-1.17954	-0.884652	-0.294884	-0.884652	-0.294884	0
SEMA5A	partial-rescued	1.22002	1.20942e-23	2.71362e-21	0.802053	2.90225e-11	1.24078e-08	-0.42728	4.78154e-05	0.000595046	1.7	1.8	1.8	1	0.9	1.1	1.1	1.3	1.3	1.04762	1.33333	1.33333	-0.952381	-1.2381	-0.666667	-0.666667	-0.0952381	-0.0952381
ENSG00000230074	rescued	1.21903	8.2736e-07	1.54133e-05	0.414567	0.0700873	0.2666	-0.812859	0.000792703	0.00635849	1.6	1.4	1.5	0.9	0.8	0.8	1.3	1.2	1.3	1.33333	0.666667	1	-1	-1.33333	-1.33333	0.333333	0	0.333333
THBS4	rescued	1.218	0.00757701	0.0363932	0.703953	0.0732852	0.273815	-0.521739	0.28069	0.487651	0.3	0.3	0.4	0	0.1	0.3	0.1	0.3	0.1	0.65157	0.65157	1.38459	-1.54748	-0.814463	0.65157	-0.814463	0.65157	-0.814463
KDELR3	partial-rescued	1.21738	1.3839e-13	1.01278e-11	0.471034	0.00383932	0.0449392	-0.757634	1.77694e-09	6.50764e-08	3.5	3.9	4.1	2.8	2.6	2.9	3.2	3.5	3.5	0.331679	1.12771	1.52572	-1.06137	-1.45939	-0.862366	-0.265343	0.331679	0.331679
CDC42EP3P1	rescued	1.21696	0.000390065	0.00315544	0.829457	0.0209029	0.131525	-0.400057	0.21676	0.41498	1.5	2	2.5	1.1	1.4	1.1	1.1	1.5	1.6	-0.0714742	1.00064	2.07275	-0.929164	-0.285897	-0.929164	-0.929164	-0.0714742	0.142948
TTLL3	partial-rescued	1.21463	1.41156e-19	2.1192e-17	0.767451	1.82754e-08	3.18905e-06	-0.454868	6.56565e-05	0.000779726	1.5	1.7	1.5	0.9	0.8	0.8	1.2	1.1	1.1	0.985318	1.59689	0.985318	-0.849412	-1.1552	-1.1552	0.067953	-0.237835	-0.237835
PDK3	rescued	1.21458	5.70574e-06	8.41153e-05	-0.54712	0.0133891	0.0988204	-1.7715	1.42969e-15	1.41694e-13	0.3	0.1	0.3	0.1	0.1	0.1	0.4	0.3	0.3	0.64715	-1.01695	0.64715	-1.01695	-1.01695	-1.01695	1.4792	0.64715	0.64715
HCG27	rescued	1.21202	0.00333139	0.0187144	0.409755	0.284643	0.562196	-0.809155	0.0513085	0.15538	0.6	0.5	0.5	0.3	0.3	0.1	0.5	0.4	0.4	1.33333	0.666667	0.666667	-0.666667	-0.666667	-2	0.666667	0	0
RN7SKP268	rescued	1.20959	0.00751109	0.0361276	1.44089	0.00550844	0.0561064	0.218747	0.632926	0.787422	1.4	2.9	2.9	1.6	1.6	1.6	0.8	1.7	1.8	-0.603785	1.59921	1.59921	-0.310052	-0.310052	-0.310052	-1.48498	-0.163185	-0.0163185
NHSL1-AS1	partial-rescued	1.20878	3.29124e-10	1.32025e-08	0.62238	0.00117647	0.0204876	-0.593529	0.00169879	0.0116944	1.8	1.9	1.6	1	1	1.1	1.3	1.5	1.3	1.23333	1.53333	0.633333	-1.16667	-1.16667	-0.866667	-0.266667	0.333333	-0.266667
BASP1-AS1	rescued	1.20872	7.95291e-06	0.000112143	0.610157	0.0221033	0.136163	-0.607352	0.0311953	0.109073	0.3	0.3	0.3	0.1	0.1	0.1	0.1	0.3	0.1	1.05409	1.05409	1.05409	-0.843274	-0.843274	-0.843274	-0.843274	1.05409	-0.843274
ENSG00000291061	rescued	1.20715	0.00712126	0.0346442	-0.0417409	0.919838	0.965454	-1.2559	0.00277926	0.0172823	0.4	0.4	0.3	0.1	0.1	0.1	0.4	0.3	0.4	0.876501	0.876501	0.159364	-1.27491	-1.27491	-1.27491	0.876501	0.159364	0.876501
MYOM1	rescued	1.20698	0.00111657	0.00762477	0.356246	0.309428	0.584959	-0.860263	0.0181455	0.0740414	0.3	0.3	0.4	0.1	0.1	0.1	0.1	0.3	0.3	0.64715	0.64715	1.4792	-1.01695	-1.01695	-1.01695	-1.01695	0.64715	0.64715
HHIPL1	rescued	1.2018	0.00843183	0.0394322	0.303668	0.477981	0.721889	-0.905803	0.0440845	0.139067	0.1	0.3	0.1	0.1	0	0	0.1	0.1	0.1	0	2.3094	0	0	-1.1547	-1.1547	0	0	0
RPL12P42	no rescue	1.19996	7.7288e-11	3.4913e-09	0.90238	9.53401e-07	8.53618e-05	-0.306217	0.0699977	0.193942	3.9	4.2	4.3	3.1	3.2	2.9	3.4	3.4	3.3	0.764093	1.37087	1.57313	-0.853986	-0.651727	-1.25851	-0.247207	-0.247207	-0.449467
FBN1	partial-rescued	1.19918	8.14169e-24	1.88906e-21	0.477982	3.46701e-05	0.00147854	-0.730899	1.2751e-22	2.98981e-20	6	6.3	6.3	5.1	4.9	5.1	5.6	5.8	5.7	0.683915	1.26097	1.26097	-1.04725	-1.43195	-1.04725	-0.0854894	0.299213	0.106862
PPP1R3F	no rescue	1.19826	1.95954e-09	6.65723e-08	0.926239	4.16089e-06	0.000282363	-0.279692	0.170025	0.35257	1.1	1.3	1.1	0.7	0.6	0.7	0.8	0.8	0.7	0.973067	1.80712	0.973067	-0.695048	-1.11208	-0.695048	-0.278019	-0.278019	-0.695048
FAM24B	rescued	1.19716	1.8553e-06	3.11781e-05	0.149123	0.466359	0.712899	-1.05859	1.87071e-06	3.44192e-05	2.6	2.7	2.2	1.6	1.3	1.9	2.4	2.2	2.5	0.941633	1.1535	0.0941633	-1.17704	-1.81264	-0.541439	0.517898	0.0941633	0.729765
ENSG00000287825	rescued	1.19406	0.00399861	0.0217137	0.43793	0.259481	0.535813	-0.764145	0.0655347	0.18503	0.8	1	0.8	0.5	0.4	0.5	0.7	0.7	0.7	0.658553	1.73618	0.658553	-0.957895	-1.49671	-0.957895	0.119737	0.119737	0.119737
FRMPD3	rescued	1.19309	0.00192019	0.0119671	0.194523	0.603636	0.803893	-1.00527	0.00958111	0.0458934	0.3	0.1	0.1	0.1	0.1	0.1	0.1	0.1	0.1	2.66667	-0.333333	-0.333333	-0.333333	-0.333333	-0.333333	-0.333333	-0.333333	-0.333333
TMEM225B	rescued	1.19086	0.000199364	0.00179147	0.416688	0.179722	0.443815	-0.782287	0.0106579	0.0493186	1	1.4	1.3	0.7	0.8	0.7	0.9	1.1	1.1	0	1.6	1.2	-1.2	-0.8	-1.2	-0.4	0.4	0.4
ODC1-DT	rescued	1.18786	4.6587e-05	0.000524374	0.278033	0.298343	0.575105	-0.916933	0.00141898	0.0101915	0.6	0.6	0.5	0.3	0.4	0.3	0.4	0.5	0.5	1.27783	1.27783	0.393179	-1.37612	-0.491473	-1.37612	-0.491473	0.393179	0.393179
PPT2-EGFL8	rescued	1.18781	0.00650004	0.0322679	1.13712	0.00835798	0.0727378	-0.058098	0.902546	0.949946	0.3	0.4	0.3	0.1	0.1	0.1	0.1	0.1	0.1	1.01695	1.849	1.01695	-0.64715	-0.64715	-0.64715	-0.64715	-0.64715	-0.64715
OBSCN-AS1	rescued	1.18777	0.00632308	0.0315582	0.804478	0.0552294	0.232947	-0.390278	0.409088	0.613711	0.4	0.3	0.3	0.1	0.1	0.3	0.3	0.3	0.1	1.37612	0.491473	0.491473	-1.27783	-1.27783	0.491473	0.491473	0.491473	-1.27783
ADAM8	rescued	1.18423	1.87842e-05	0.000238221	0.693941	0.00817461	0.0720469	-0.494452	0.0269989	0.0984463	1.1	1.2	0.7	0.5	0.6	0.5	0.7	0.7	0.8	1.40294	1.81025	-0.226281	-1.04089	-0.633588	-1.04089	-0.226281	-0.226281	0.181025
ADSS1	partial-rescued	1.1831	3.18189e-09	1.02151e-07	0.558675	0.00405097	0.0462246	-0.632654	0.000431343	0.00380106	1	1.3	1.1	0.6	0.6	0.7	0.8	0.8	0.8	0.614364	1.89035	1.03969	-1.08695	-1.08695	-0.661622	-0.236294	-0.236294	-0.236294
BGN	no rescue	1.17931	2.91559e-08	7.81242e-07	1.55763	6.71021e-13	4.59005e-10	0.370698	0.0411051	0.132456	2.1	2.9	2.6	1.5	1.9	1.7	1.4	1.6	1.4	0.371391	1.85695	1.29987	-0.742781	0	-0.371391	-0.928477	-0.557086	-0.928477
B3GNT7	rescued	1.17861	0.00174625	0.0110853	0.930457	0.0155399	0.10838	-0.26063	0.486849	0.679341	0.5	0.4	0.7	0.3	0.3	0.3	0.3	0.3	0.3	0.876501	0.159364	2.31078	-0.557773	-0.557773	-0.557773	-0.557773	-0.557773	-0.557773
RPL13AP11	rescued	1.17723	0.00047515	0.0037228	0.430576	0.183118	0.447821	-0.754165	0.0165998	0.0688746	1.8	2.4	2.1	1.3	1.4	1.3	2	1.7	1.7	0.147027	1.73492	0.940973	-1.17622	-0.911568	-1.17622	0.676324	-0.117622	-0.117622
ADAM20	rescued	1.17545	0.00349275	0.0194404	0.57288	0.141651	0.393305	-0.61049	0.13274	0.299517	0.4	0.7	0.5	0.3	0.3	0.1	0.4	0.3	0.4	0.135379	1.963	0.744587	-0.473828	-0.473828	-1.69224	0.135379	-0.473828	0.135379
CSGALNACT2-DT	rescued	1.17426	0.00348728	0.0194181	0.597877	0.129077	0.374361	-0.582377	0.151784	0.328016	0.8	1	0.6	0.4	0.4	0.5	0.6	0.7	0.5	0.961281	1.97911	-0.0565459	-1.07437	-1.07437	-0.565459	-0.0565459	0.452367	-0.565459
ENSG00000279142	rescued	1.17333	0.000245289	0.00213574	-0.0730638	0.798292	0.912478	-1.2541	2.68003e-05	0.00036442	0.7	0.8	0.8	0.4	0.4	0.4	0.7	0.8	0.8	0.295786	0.828199	0.828199	-1.30146	-1.30146	-1.30146	0.295786	0.828199	0.828199
LINC00632	rescued	1.17226	3.78383e-05	0.000439967	0.322934	0.221774	0.495824	-0.856196	0.00219598	0.0143839	0.1	0.1	0.1	0	0	0	0.1	0.1	0.1	0.666667	0.666667	0.666667	-1.33333	-1.33333	-1.33333	0.666667	0.666667	0.666667
EMICERI	rescued	1.17184	0.00254749	0.0150592	0.551921	0.137887	0.388093	-0.629089	0.111024	0.265405	0.1	0.1	0.1	0	0.1	0.1	0.1	0.1	0.1	0.333333	0.333333	0.333333	-2.66667	0.333333	0.333333	0.333333	0.333333	0.333333
ADAMTS10	no rescue	1.17181	4.86536e-17	5.54977e-15	0.996584	1.38059e-12	7.8698e-10	-0.182571	0.0853017	0.22235	2.4	2.7	2.3	1.5	1.6	1.6	1.7	1.8	1.7	1.11248	1.81102	0.879637	-0.983124	-0.750279	-0.750279	-0.517434	-0.284589	-0.517434
ENSG00000274565	no rescue	1.16999	0.00102775	0.00714002	1.21781	0.000830895	0.015788	0.038559	0.921704	0.960885	1.1	1.4	1.5	0.7	0.6	0.9	0.8	0.8	0.6	0.502519	1.40705	1.70856	-0.703526	-1.00504	-0.100504	-0.402015	-0.402015	-1.00504
GAPDHP69	rescued	1.16928	0.00759733	0.0364736	0.828009	0.0609343	0.24617	-0.355782	0.00967182	0.046149	3.1	4	4.5	2.8	2.9	3.1	3.1	3.3	3.3	-0.442418	1.18648	2.09143	-0.985385	-0.804396	-0.442418	-0.442418	-0.0804396	-0.0804396
PSG4	no rescue	1.16923	3.2234e-05	0.000381539	0.904615	0.000679398	0.013815	-0.271695	0.318863	0.527829	0.5	0.8	0.6	0.3	0.4	0.3	0.4	0.4	0.4	0.279543	2.16646	0.908514	-0.978399	-0.349428	-0.978399	-0.349428	-0.349428	-0.349428
MAGED4B	rescued	1.16789	0.00277945	0.016196	0.927403	0.0231626	0.13967	-0.250086	0.558745	0.735113	0.3	0.4	0.4	0.1	0.1	0.3	0.1	0.3	0.1	0.503953	1.25988	1.25988	-1.00791	-1.00791	0.503953	-1.00791	0.503953	-1.00791
RASD2	rescued	1.1677	8.92501e-10	3.31329e-08	0.518422	0.00495713	0.052419	-0.658055	5.14654e-05	0.000632688	1.7	2.1	1.8	1.2	1	1.1	1.4	1.5	1.6	0.594476	1.72085	0.87607	-0.813494	-1.37668	-1.09509	-0.250306	0.0312882	0.312882
PLEKHG4B	rescued	1.16665	0.000257234	0.00222457	0.0433239	0.879824	0.94646	-1.13007	0.000231253	0.00226532	0.1	0.3	0.1	0.1	0.1	0	0.1	0.1	0.3	-0.333333	1.66667	-0.333333	-0.333333	-0.333333	-1.33333	-0.333333	-0.333333	1.66667
UCN	rescued	1.16582	1.98317e-05	0.000249338	0.429302	0.0973116	0.321003	-0.744241	0.00545295	0.0294257	2	2.3	2.2	1.3	1.5	1.2	1.7	1.8	2	0.574841	1.35088	1.0922	-1.23591	-0.718551	-1.49459	-0.201194	0.0574841	0.574841
ENSG00000248362	rescued	1.16193	0.00890494	0.041136	0.110552	0.778066	0.901418	-1.05873	0.0139108	0.0604574	1	1.1	1.3	0.8	0.6	0.4	1.1	1.2	0.9	0.228665	0.571662	1.25766	-0.45733	-1.14332	-1.82932	0.571662	0.914659	-0.114332
THSD4	partial-rescued	1.16139	3.6217e-27	1.08747e-24	0.441084	3.82429e-05	0.00158736	-0.729533	5.24352e-19	8.332e-17	3	3.1	3.2	2.2	2	2.2	2.7	2.8	2.6	0.82603	1.05835	1.29067	-1.03254	-1.49718	-1.03254	0.129067	0.361388	-0.103254
ENSG00000279267	rescued	1.16104	0.00833312	0.039132	0.442353	0.272462	0.549194	-0.726844	0.110328	0.264366	0.6	0.5	0.6	0.1	0.3	0.4	0.4	0.5	0.5	1.05409	0.421637	1.05409	-2.10819	-0.843274	-0.210819	-0.210819	0.421637	0.421637
SLC16A5	rescued	1.16002	0.0101419	0.045868	0.515005	0.228339	0.503426	-0.651974	0.156396	0.334395	0.5	0.4	0.4	0.1	0.1	0.3	0.3	0.4	0.3	1.38459	0.65157	0.65157	-1.54748	-1.54748	-0.0814463	-0.0814463	0.65157	-0.0814463
LIPT2-AS1	rescued	1.15845	9.34498e-05	0.000946457	0.621744	0.0398014	0.191785	-0.546736	0.073153	0.200187	0.8	0.9	1.1	0.5	0.5	0.6	0.6	0.8	0.6	0.438397	0.931594	1.91799	-1.04119	-1.04119	-0.547997	-0.547997	0.438397	-0.547997
FN1	partial-rescued	1.15699	1.20134e-21	2.20981e-19	0.696863	1.22793e-06	0.000106593	-0.469578	0.00202451	0.0134457	9.8	10.2	10.2	8.9	8.9	8.9	9.2	9.7	9.3	0.642082	1.38773	1.38773	-1.03562	-1.03562	-1.03562	-0.476383	0.455671	-0.289973
KCNJ2	rescued	1.15684	1.30828e-10	5.74463e-09	0.547225	0.00455872	0.0501665	-0.619255	0.00120667	0.00899868	1.5	1.5	1.7	1	0.8	1	1	1.4	1.3	0.839003	0.839003	1.49561	-0.802524	-1.45914	-0.802524	-0.802524	0.510697	0.182392
COL11A2	rescued	1.1554	1.22323e-05	0.000163562	0.517539	0.0506844	0.221224	-0.643651	0.0127196	0.0563313	0.6	0.6	0.4	0.3	0.3	0.3	0.4	0.5	0.3	1.48814	1.48814	-0.0875376	-0.875376	-0.875376	-0.875376	-0.0875376	0.700301	-0.875376
CARMN	no rescue	1.15471	1.09105e-06	1.95412e-05	1.18507	7.08508e-07	6.84531e-05	0.0220509	0.927505	0.964029	0.3	0.5	0.5	0.1	0.3	0.1	0.1	0.3	0.1	0.266667	1.46667	1.46667	-0.933333	0.266667	-0.933333	-0.933333	0.266667	-0.933333
MMP2	partial-rescued	1.15468	1.08722e-27	3.41521e-25	0.710927	8.19357e-09	1.61056e-06	-0.452634	8.31956e-09	2.71579e-07	6.7	7	7	5.8	5.8	5.8	6	6.4	6.2	0.8	1.4	1.4	-1	-1	-1	-0.6	0.2	-0.2
ZNF322P1	rescued	1.1513	0.0105748	0.0474854	0.2603	0.559826	0.77714	-0.898864	0.0614959	0.176825	0.8	0.7	0.8	0.4	0.5	0.3	0.5	0.9	0.7	0.868041	0.379768	0.868041	-1.08505	-0.596778	-1.57332	-0.596778	1.35631	0.379768
FAM200C	rescued	1.15046	3.12868e-07	6.43966e-06	0.0386397	0.861767	0.939866	-1.12067	8.26304e-08	2.1704e-06	1.5	1.2	1.4	0.8	0.8	0.8	1.3	1.2	1.5	1.12687	0.112687	0.788811	-1.23956	-1.23956	-1.23956	0.450749	0.112687	1.12687
ADAMTSL3	rescued	1.14978	9.74161e-15	8.15181e-13	-0.275609	0.038852	0.188565	-1.43404	4.84214e-33	2.90937e-30	1.2	1.1	1.2	0.7	0.6	0.6	1.4	1.3	1.3	0.485217	0.173292	0.485217	-1.07441	-1.38633	-1.38633	1.10907	0.797142	0.797142
SCARNA21	no rescue	1.14953	1.81489e-09	6.21752e-08	0.8795	4.51243e-06	0.000295659	-0.276314	0.0370522	0.122755	6.4	7.2	6.6	5.6	5.7	5.5	5.8	5.9	6	0.581602	2.02558	0.942596	-0.862375	-0.681878	-1.04287	-0.501381	-0.320884	-0.140387
NRP2	partial-rescued	1.14946	5.27458e-24	1.25228e-21	0.622476	3.55019e-09	7.88466e-07	-0.536855	2.34273e-11	1.16996e-09	2.8	2.9	3	2	1.8	2	2.4	2.4	2.4	0.913804	1.14878	1.38376	-0.966021	-1.43598	-0.966021	-0.0261087	-0.0261087	-0.0261087
ST8SIA4	rescued	1.14927	9.54697e-05	0.000964046	0.231139	0.314411	0.589425	-0.927532	0.000969444	0.00753111	0.6	0.5	0.6	0.3	0.1	0.3	0.4	0.4	0.5	1.16894	0.550091	1.16894	-0.687614	-1.92532	-0.687614	-0.0687614	-0.0687614	0.550091
HCFC1R1	partial-rescued	1.14903	8.96387e-21	1.488e-18	0.3802	0.00227854	0.0322293	-0.778086	1.83958e-25	5.52651e-23	5.5	5.9	5.8	4.7	4.6	4.7	5.3	5.5	5.5	0.451783	1.26499	1.06169	-1.17464	-1.37794	-1.17464	0.0451783	0.451783	0.451783
ENSG00000261997	rescued	1.14781	0.00203508	0.0125294	0.478142	0.213852	0.486113	-0.678703	0.0966005	0.242491	0.4	0.4	0.5	0.1	0.3	0.3	0.3	0.4	0.3	0.596285	0.596285	1.49071	-2.087	-0.298142	-0.298142	-0.298142	0.596285	-0.298142
LXN	partial-rescued	1.14189	2.75451e-21	4.89057e-19	0.668216	1.60514e-09	4.09693e-07	-0.483229	2.88454e-07	6.65e-06	6.4	6.5	6.6	5.5	5.1	5.5	5.8	6	5.7	0.971286	1.16554	1.3598	-0.777029	-1.55406	-0.777029	-0.194257	0.194257	-0.388514
KCNAB2	partial-rescued	1.14174	2.04479e-22	4.13371e-20	0.479809	2.61591e-05	0.001191	-0.670572	2.38192e-13	1.68993e-11	1.5	1.7	1.6	1	0.9	0.9	1.3	1.4	1.3	0.709197	1.38107	1.04513	-0.97048	-1.30642	-1.30642	0.0373262	0.373262	0.0373262
ANGPT1	rescued	1.14138	2.09828e-10	8.76058e-09	0.432376	0.00569318	0.0574702	-0.718475	4.68768e-07	1.01957e-05	2.1	1.7	1.8	1.3	0.9	1.2	1.6	1.7	1.5	1.58698	0.46676	0.746816	-0.653464	-1.77369	-0.93352	0.186704	0.46676	-0.093352
ENSG00000275180	partial-rescued	1.14082	3.25064e-10	1.30653e-08	0.686664	0.000124178	0.00393255	-0.462141	0.0092741	0.0447853	2.9	2.8	2.9	2	2	1.9	2.3	2.3	2.3	1.3182	1.06578	1.3182	-0.953594	-0.953594	-1.20602	-0.196328	-0.196328	-0.196328
ABCC3	partial-rescued	1.14068	3.7085e-22	7.21144e-20	0.588868	9.7017e-06	0.000551192	-0.559444	5.3906e-10	2.14829e-08	3.8	4.1	3.8	2.8	2.9	2.9	3.2	3.6	3.4	0.879272	1.5209	0.879272	-1.2595	-1.04562	-1.04562	-0.40399	0.451518	0.0237641
COL12A1	partial-rescued	1.13832	1.07929e-27	3.41521e-25	0.707712	7.13671e-13	4.69403e-10	-0.440131	3.83528e-11	1.84352e-09	5.6	5.6	5.8	4.6	4.4	4.7	4.9	5.1	5	1.06169	1.06169	1.46829	-0.971333	-1.37794	-0.768031	-0.361426	0.0451783	-0.158124
FAM151B	rescued	1.13608	0.00115294	0.00781308	0.563664	0.0904092	0.307679	-0.58034	0.0574274	0.16858	0.5	0.8	0.9	0.4	0.5	0.3	0.6	0.6	0.6	-0.419079	1.19737	1.73618	-0.957895	-0.419079	-1.49671	0.119737	0.119737	0.119737
PRDM1	rescued	1.1347	6.14376e-05	0.000664777	0.522955	0.0719005	0.270295	-0.62076	0.0446884	0.140419	0.5	0.4	0.5	0.3	0.1	0.3	0.3	0.3	0.4	1.25851	0.449467	1.25851	-0.359573	-1.97765	-0.359573	-0.359573	-0.359573	0.449467
NT5M	rescued	1.13363	4.47252e-05	0.000507615	0.69389	0.0090516	0.0765565	-0.446342	0.112233	0.267565	1.4	1.4	1.1	0.8	0.8	0.6	0.8	1	1	1.49017	1.49017	0.402748	-0.684672	-0.684672	-1.40962	-0.684672	0.0402748	0.0402748
LRRC23	no rescue	1.13281	4.14004e-08	1.07017e-06	0.64291	0.00353866	0.0423771	-0.497369	0.027336	0.0992919	1.3	1.4	1.4	0.8	0.8	0.8	1	1.2	0.8	0.90611	1.27679	1.27679	-0.947296	-0.947296	-0.947296	-0.205934	0.535428	-0.947296
PCMTD1-DT	no rescue	1.13027	5.28498e-07	1.03262e-05	0.816933	0.000317893	0.00791308	-0.323645	0.140991	0.311734	0.9	1	1.2	0.7	0.5	0.6	0.6	0.8	0.7	0.549657	0.999376	1.89881	-0.349781	-1.24922	-0.7995	-0.7995	0.0999376	-0.349781
MAB21L2	partial-rescued	1.13	1.04937e-12	6.43425e-11	0.497713	0.0022035	0.0314018	-0.642085	1.88838e-05	0.000269746	2.5	2.5	2.8	1.8	1.6	1.8	2	2.4	2.2	0.800705	0.800705	1.54619	-0.938757	-1.43575	-0.938757	-0.441768	0.55221	0.055221
ENSG00000267774	rescued	1.12872	8.2763e-06	0.000115744	0.0889937	0.705057	0.861814	-1.04744	1.53745e-05	0.000225326	1.9	2	1.8	1.3	1.1	1.1	1.7	1.7	2	0.764719	1.04002	0.48942	-0.887074	-1.43767	-1.43767	0.214121	0.214121	1.04002
PRKACB-DT	no rescue	1.12821	0.000133429	0.00128205	0.925626	0.00123379	0.0212477	-0.209838	0.509351	0.698473	1.3	1.4	1.2	0.7	0.6	0.8	0.8	0.8	0.8	1.27657	1.62472	0.928414	-0.812362	-1.16052	-0.464207	-0.464207	-0.464207	-0.464207
PKDREJ	rescued	1.12705	8.41903e-05	0.000867743	0.342314	0.207546	0.478722	-0.793138	0.00528374	0.0287466	0.4	0.4	0.4	0.1	0.1	0.1	0.3	0.4	0.3	0.876501	0.876501	0.876501	-1.27491	-1.27491	-1.27491	0.159364	0.876501	0.159364
FBLN7	partial-rescued	1.12657	6.68887e-17	7.38234e-15	0.594531	9.92434e-07	8.79358e-05	-0.540016	2.42031e-06	4.33694e-05	2.4	2.5	2.3	1.7	1.4	1.5	1.8	2	2	1.13707	1.39291	0.88123	-0.653816	-1.42134	-1.1655	-0.397975	0.113707	0.113707
RPL12P13	no rescue	1.12622	0.000101136	0.00101375	1.08855	0.00072112	0.0143728	-0.0443063	0.880917	0.93862	2.6	3.3	2.6	1.9	2	2	2	1.6	2.3	0.675151	2.04723	0.675151	-0.69693	-0.500918	-0.500918	-0.500918	-1.28496	0.0871162
MATN2	partial-rescued	1.1262	7.66877e-23	1.64822e-20	0.543252	6.46077e-07	6.42358e-05	-0.591298	5.69786e-13	3.77768e-11	3	2.8	2.8	2	1.9	2	2.4	2.4	2.4	1.49045	0.984257	0.984257	-1.0405	-1.2936	-1.0405	-0.0281216	-0.0281216	-0.0281216
ENSG00000285928	rescued	1.12376	0.00882596	0.0408436	0.53619	0.190347	0.456649	-0.598048	0.167313	0.349457	0.7	0.5	0.8	0.4	0.3	0.5	0.6	0.5	0.4	1.13707	-0.142134	1.77667	-0.781736	-1.42134	-0.142134	0.497468	-0.142134	-0.781736
ENSG00000280206	rescued	1.12208	3.78264e-09	1.2049e-07	0.320434	0.0759069	0.278798	-0.810215	9.91528e-06	0.000153234	3.1	3	3	2	2	2.3	2.7	2.7	2.9	1.08498	0.852483	0.852483	-1.47247	-1.47247	-0.774984	0.154997	0.154997	0.619987
ENSG00000289913	rescued	1.12127	0.00010055	0.00100886	0.607438	0.030899	0.165229	-0.519139	0.0528222	0.159118	1.9	2.1	1.5	1.1	1.3	1	1.5	1.4	1.6	1.16931	1.73817	0.031603	-1.10611	-0.537252	-1.39053	0.031603	-0.252824	0.31603
ZC3H12A-DT	rescued	1.1202	6.69107e-05	0.000715654	0.747718	0.00518487	0.0538678	-0.382842	0.153479	0.330655	0.8	1	1.1	0.4	0.5	0.7	0.6	0.7	0.6	0.393179	1.27783	1.72016	-1.37612	-0.933799	-0.0491473	-0.491473	-0.0491473	-0.491473
DENND6B	no rescue	1.11976	9.07799e-07	1.66986e-05	0.647708	0.00435581	0.0486218	-0.478787	0.0309658	0.108507	0.8	0.8	0.7	0.4	0.5	0.4	0.6	0.5	0.6	1.37389	1.37389	0.723102	-1.22927	-0.578481	-1.22927	0.0723102	-0.578481	0.0723102
SNORA73B	no rescue	1.11876	0.000697896	0.00517747	1.44626	0.00112792	0.0198035	0.318687	0.271756	0.477341	9.5	10.7	10.4	9.3	9.1	9.1	8.6	9.4	8.5	0.135769	1.765	1.35769	-0.135769	-0.407307	-0.407307	-1.08615	0	-1.22192
TNC	no rescue	1.11818	4.40606e-22	8.3299e-20	0.926908	3.54946e-19	8.67133e-16	-0.200907	0.02372	0.0901313	2.9	2.9	3	2.1	1.9	2.1	2.2	2.2	2.2	1.21793	1.21793	1.45622	-0.688395	-1.16498	-0.688395	-0.450104	-0.450104	-0.450104
URB1-AS1	rescued	1.11675	0.00799424	0.0379067	1.24188	0.00548776	0.0560512	0.117592	0.788333	0.887462	0.8	1.6	1.2	0.8	0.8	0.7	0.7	0.7	0.7	-0.286722	2.29377	1.00353	-0.286722	-0.286722	-0.609284	-0.609284	-0.609284	-0.609284
TCAF1P1	rescued	1.11194	2.33834e-14	1.85055e-12	0.404403	0.0047273	0.0508492	-0.71539	7.51054e-08	1.98087e-06	2.6	2.7	2.6	1.8	1.8	1.8	2.3	2.4	2.2	0.966706	1.23859	0.966706	-1.20838	-1.20838	-1.20838	0.151048	0.422934	-0.120838
PDE1C	rescued	1.10977	8.07955e-21	1.37473e-18	0.249743	0.0136927	0.100282	-0.86901	7.17685e-26	2.29982e-23	3.6	3.4	3.5	2.6	2.4	2.6	3.3	3.2	3.3	1.12509	0.675053	0.90007	-1.12509	-1.57512	-1.12509	0.450035	0.225018	0.450035
ANKRD24	no rescue	1.10812	0.00341339	0.0190738	1.20952	0.00325901	0.0399802	0.0931196	0.840048	0.91495	0.4	0.4	0.4	0.1	0.3	0.1	0.1	0.3	0.1	1.09238	1.09238	1.09238	-1.01436	0.390137	-1.01436	-1.01436	0.390137	-1.01436
ENSG00000258101	rescued	1.10712	0.00332025	0.0186808	0.483975	0.190407	0.456649	-0.629902	0.108205	0.261298	0.9	0.9	0.8	0.5	0.4	0.5	0.8	0.8	0.6	1.11094	1.11094	0.584705	-0.993999	-1.52023	-0.993999	0.584705	0.584705	-0.467764
RENO1	rescued	1.10537	7.0288e-07	1.34251e-05	0.351451	0.0962771	0.319097	-0.760916	0.000150655	0.00156322	0.8	0.8	0.6	0.4	0.4	0.4	0.6	0.6	0.6	1.42134	1.42134	0.142134	-1.13707	-1.13707	-1.13707	0.142134	0.142134	0.142134
F3	partial-rescued	1.10487	2.4679e-28	8.39825e-26	0.404534	1.85724e-06	0.00014704	-0.7091	1.18523e-25	3.61722e-23	8.4	8.4	8.4	7.3	7.1	7.4	7.9	8	8	1.04041	1.04041	1.04041	-1.15109	-1.54954	-0.951861	0.0442726	0.243499	0.243499
HAS2	rescued	1.10369	7.69349e-05	0.000806809	0.560727	0.0467763	0.210727	-0.54956	0.0442181	0.139374	0.9	0.7	0.6	0.4	0.4	0.4	0.6	0.5	0.6	2.01008	0.80403	0.201008	-1.00504	-1.00504	-1.00504	0.201008	-0.402015	0.201008
ENSG00000284691	no rescue	1.10332	0.00026952	0.00231513	0.938683	0.00216003	0.0310148	-0.172637	0.579018	0.751682	0.5	0.8	0.6	0.4	0.3	0.4	0.4	0.4	0.4	0.222222	2.22222	0.888889	-0.444444	-1.11111	-0.444444	-0.444444	-0.444444	-0.444444
LHPP	rescued	1.10311	3.10576e-10	1.25076e-08	0.260379	0.119398	0.35715	-0.851742	1.37539e-11	7.16657e-10	1.8	2.3	2.1	1.4	1.3	1.3	1.8	1.9	1.8	0.15855	1.5855	1.01472	-0.983013	-1.2684	-1.2684	0.15855	0.443941	0.15855
TMEM178A	rescued	1.10126	3.04668e-05	0.000362091	0.705339	0.0158835	0.110042	-0.405214	0.160345	0.339758	1	1.3	1.3	0.7	0.6	0.7	0.7	1.1	0.8	0.327624	1.43336	1.43336	-0.778107	-1.14668	-0.778107	-0.778107	0.696201	-0.40953
SLC9A3	rescued	1.09781	0.000401403	0.00322925	0.56235	0.0723698	0.271462	-0.541493	0.0885374	0.228283	0.5	0.6	0.4	0.3	0.3	0.1	0.4	0.3	0.4	0.942809	1.64992	0.235702	-0.471405	-0.471405	-1.88562	0.235702	-0.471405	0.235702
ENSG00000287156	rescued	1.09759	0.000812778	0.00589322	0.0389784	0.899686	0.955742	-1.06509	0.000687533	0.00563719	1	0.8	0.8	0.5	0.5	0.4	0.7	0.9	1	1.19257	0.298142	0.298142	-1.0435	-1.0435	-1.49071	-0.149071	0.745356	1.19257
MIF4GD-DT	rescued	1.09617	0.0060106	0.0302575	0.612098	0.115006	0.349538	-0.492705	0.239107	0.442603	0.5	0.6	0.6	0.3	0.3	0.4	0.4	0.4	0.4	0.596285	1.49071	1.49071	-1.19257	-1.19257	-0.298142	-0.298142	-0.298142	-0.298142
CD81-AS1	no rescue	1.09617	0.00581781	0.0294979	1.3026	0.00278846	0.0364253	0.196514	0.674063	0.816443	0.7	0.8	0.8	0.4	0.4	0.5	0.3	0.4	0.4	0.924917	1.44518	1.44518	-0.635881	-0.635881	-0.115615	-1.15615	-0.635881	-0.635881
LRRN1	rescued	1.09409	1.95754e-06	3.26174e-05	0.568616	0.0120672	0.0928324	-0.534455	0.0154745	0.0654485	0.7	0.7	0.8	0.4	0.5	0.4	0.5	0.6	0.6	0.876501	0.876501	1.59364	-1.27491	-0.557773	-1.27491	-0.557773	0.159364	0.159364
HTRA1	partial-rescued	1.09373	1.54416e-32	8.52125e-30	0.415847	6.66439e-05	0.00246787	-0.686651	4.37522e-21	8.94919e-19	7	7.1	7.1	6.1	6	6	6.5	6.8	6.7	0.894754	1.1124	1.1124	-1.06403	-1.28167	-1.28167	-0.19346	0.459468	0.241825
PCDHB10	rescued	1.09343	0.00155287	0.0100171	0.346208	0.305184	0.580529	-0.756729	0.0306083	0.107599	0.5	0.5	0.7	0.3	0.4	0.4	0.5	0.6	0.4	0.1849	0.1849	1.849	-1.4792	-0.64715	-0.64715	0.1849	1.01695	-0.64715
RARA-AS1	rescued	1.09302	0.00637256	0.0317663	0.177533	0.664085	0.839439	-0.919374	0.0198914	0.0791172	0.9	0.9	0.5	0.4	0.5	0.4	1	0.5	0.6	1.13707	1.13707	-0.568535	-0.994937	-0.568535	-0.994937	1.56347	-0.568535	-0.142134
BCL6	partial-rescued	1.08972	8.75322e-21	1.46494e-18	0.70479	2.97722e-09	6.97445e-07	-0.39392	2.02834e-08	6.08407e-07	3.7	4	3.9	2.9	2.9	2.9	3.2	3.3	3.3	0.82603	1.52299	1.29067	-1.03254	-1.03254	-1.03254	-0.335575	-0.103254	-0.103254
SLC25A27	no rescue	1.08908	5.24739e-05	0.000580397	0.764199	0.00404683	0.0462246	-0.333375	0.224908	0.425287	0.8	1	0.9	0.5	0.6	0.4	0.7	0.6	0.6	0.635881	1.67641	1.15615	-0.924917	-0.404651	-1.44518	0.115615	-0.404651	-0.404651
INHA	rescued	1.08645	0.000178079	0.00162613	0.747757	0.0132136	0.0980327	-0.347521	0.246755	0.450942	1.1	1.4	1.3	0.8	0.8	0.7	1	0.9	0.8	0.501296	1.73175	1.3216	-0.729158	-0.729158	-1.13931	0.0911448	-0.319007	-0.729158
POU6F1	no rescue	1.08621	1.74742e-09	6.00652e-08	0.757759	2.2302e-05	0.00108125	-0.336223	0.0685657	0.191171	1.3	1.4	1.2	0.8	0.6	0.8	0.8	1	0.8	1.21716	1.58231	0.852013	-0.608581	-1.33888	-0.608581	-0.608581	0.121716	-0.608581
ENSG00000260077	rescued	1.08439	0.000593606	0.00451742	0.676516	0.0473796	0.212504	-0.417481	0.233253	0.435159	1	1.2	1.3	0.7	0.6	0.7	0.6	1.1	0.8	0.416667	1.16667	1.54167	-0.708333	-1.08333	-0.708333	-1.08333	0.791667	-0.333333
OSBPL5	partial-rescued	1.08394	9.14802e-17	9.67794e-15	0.449465	0.000351539	0.00861269	-0.642081	4.66091e-10	1.88267e-08	2.1	2.2	2	1.4	1.3	1.3	1.7	1.8	1.8	1.08124	1.37612	0.786357	-0.982946	-1.27783	-1.27783	-0.0982946	0.196589	0.196589
ENSG00000272079	rescued	1.08334	0.00212465	0.0129884	0.455867	0.157442	0.415688	-0.63824	0.0597998	0.173576	1.3	1.1	1.5	0.8	0.5	0.9	0.9	1	1.2	0.942056	0.263776	1.62034	-0.753645	-1.77106	-0.414505	-0.414505	-0.0753645	0.602916
ADAMTS5	rescued	1.08161	1.09832e-05	0.000148612	0.494794	0.0391918	0.189597	-0.595235	0.0179376	0.0734112	0.5	0.4	0.5	0.1	0.3	0.3	0.4	0.4	0.3	1.16861	0.359573	1.16861	-2.06755	-0.449467	-0.449467	0.359573	0.359573	-0.449467
IER5L	partial-rescued	1.07969	5.79486e-14	4.38221e-12	0.535558	0.000191664	0.00538203	-0.552899	5.32263e-07	1.14217e-05	2.9	3.3	3.1	2.1	2.2	2.3	2.7	2.7	2.6	0.601275	1.58518	1.09323	-1.36653	-1.12056	-0.874581	0.109323	0.109323	-0.136653
SH3D21	rescued	1.07851	3.20994e-12	1.88335e-10	0.153224	0.301727	0.578359	-0.932643	3.36736e-29	1.50568e-26	3.4	3.5	2.9	2.4	2.3	2.5	3.2	3.1	3.1	1.06363	1.29155	-0.0759737	-1.21558	-1.4435	-0.987658	0.60779	0.379869	0.379869
EFEMP1	partial-rescued	1.0784	6.23622e-18	7.90877e-16	0.453073	0.00133705	0.0224385	-0.635348	1.30543e-13	9.50737e-12	6.9	7.2	7.4	6.1	6	6.1	6.5	6.9	6.8	0.481457	1.07234	1.46626	-1.09422	-1.29118	-1.09422	-0.306382	0.481457	0.284497
ENSG00000272696	rescued	1.07639	0.00158451	0.0101994	0.770325	0.0321709	0.168966	-0.313985	0.41342	0.617097	1.8	1.8	1.8	1.2	1.1	1.1	1.5	1	1.4	1.18002	1.18002	1.18002	-0.640581	-0.944014	-0.944014	0.269718	-1.24745	-0.0337148
ADAM11	rescued	1.07596	0.00451045	0.0239455	0.820218	0.0381805	0.187031	-0.261513	0.552206	0.730061	0.5	0.6	0.4	0.1	0.4	0.3	0.1	0.4	0.1	0.957895	1.49671	0.419079	-1.19737	0.419079	-0.119737	-1.19737	0.419079	-1.19737
ENSG00000203392	no rescue	1.07471	0.000163191	0.00151642	0.825217	0.00175204	0.02709	-0.257975	0.370811	0.579072	1.2	1.4	1.1	0.7	0.6	0.9	0.8	0.8	0.9	1.04595	1.83042	0.65372	-0.915209	-1.30744	-0.130744	-0.522976	-0.522976	-0.130744
LINC01465	rescued	1.0736	1.25037e-06	2.20087e-05	0.556272	0.0222061	0.136409	-0.524111	0.0229203	0.0878565	2.1	1.8	1.7	1.2	1.1	1.3	1.4	1.2	1.8	1.69216	0.830116	0.542768	-0.893971	-1.18132	-0.606623	-0.319275	-0.893971	0.830116
ENSG00000261813	rescued	1.07357	0.00649758	0.0322635	0.621673	0.100821	0.326144	-0.459968	0.226177	0.426761	1.8	2.6	2.6	1.7	1.8	1.2	1.8	2	2	-0.328982	1.49307	1.49307	-0.556739	-0.328982	-1.69552	-0.328982	0.126532	0.126532
TFAP2A-AS1	rescued	1.07304	0.00548856	0.0281077	0.969393	0.0150719	0.106485	-0.10935	0.785685	0.885951	0.8	1.1	0.7	0.5	0.4	0.6	0.5	0.6	0.5	0.785674	2.19989	0.31427	-0.628539	-1.09994	-0.157135	-0.628539	-0.157135	-0.628539
TNFRSF11B	rescued	1.07284	2.25884e-10	9.35517e-09	0.31808	0.101591	0.327299	-0.765175	3.93554e-07	8.7681e-06	3	3.4	3.6	2.6	2.4	2.4	2.7	3.4	3.2	0.0727393	0.945611	1.38205	-0.800132	-1.23657	-1.23657	-0.581914	0.945611	0.509175
RNU6-2	no rescue	1.07231	0.000600257	0.00456294	1.65661	3.84957e-06	0.000264384	0.572226	0.101645	0.250555	4.1	4.6	5	3.3	3.7	3.7	3	3.5	2.7	0.497819	1.17666	1.71974	-0.588332	-0.0452563	-0.0452563	-0.995638	-0.316794	-1.40294
PYROXD2	partial-rescued	1.07158	5.2945e-16	5.12337e-14	0.430589	0.000944743	0.0173162	-0.647912	7.42729e-13	4.74434e-11	3.2	3.4	3	2.3	2.4	2.3	2.8	2.9	2.8	1.04893	1.55923	0.538641	-1.24738	-0.992234	-1.24738	0.0283496	0.283496	0.0283496
CASS4	rescued	1.07075	4.64596e-05	0.000523307	0.119481	0.599468	0.801081	-0.958087	9.91979e-05	0.0010993	0.7	0.7	0.6	0.4	0.4	0.3	0.6	0.6	0.6	1.09238	1.09238	0.390137	-1.01436	-1.01436	-1.7166	0.390137	0.390137	0.390137
SEC22B3P	no rescue	1.07054	1.06711e-05	0.000144965	0.721788	0.00379219	0.0445094	-0.358755	0.074529	0.202683	2.9	3.5	3.7	2.4	2.6	2.4	2.7	2.9	2.7	0.0731762	1.39035	1.8294	-1.02447	-0.585409	-1.02447	-0.365881	0.0731762	-0.365881
ZNNT1	no rescue	1.06872	1.32772e-06	2.32102e-05	0.952031	3.47569e-05	0.00147855	-0.124529	0.593717	0.760672	1.2	1.4	1.3	0.7	0.8	0.8	0.8	0.8	0.8	0.922085	1.67652	1.2993	-0.963998	-0.586782	-0.586782	-0.586782	-0.586782	-0.586782
PALM	rescued	1.06849	3.63792e-12	2.09828e-10	0.319898	0.036816	0.182649	-0.757028	6.07116e-09	2.03718e-07	1.7	1.9	1.8	1.1	1.1	1.1	1.5	1.7	1.6	0.624695	1.24939	0.937043	-1.24939	-1.24939	-1.24939	0	0.624695	0.312348
CFHR1	rescued	1.06843	0.00269989	0.0158091	1.08006	0.00458173	0.0502586	-0.000440515	0.999091	0.999457	0.6	0.6	0.9	0.3	0.4	0.5	0.3	0.5	0.4	0.534522	0.534522	2.13809	-1.06904	-0.534522	0	-1.06904	0	-0.534522
PDE1A	rescued	1.06683	0.00254955	0.0150626	0.0136572	0.969421	0.987731	-1.06562	0.00171075	0.0117516	0.3	0.3	0.4	0.1	0.1	0.1	0.4	0.1	0.4	0.390137	0.390137	1.09238	-1.01436	-1.01436	-1.01436	1.09238	-1.01436	1.09238
INSYN2B	rescued	1.06517	3.68623e-16	3.67149e-14	0.316442	0.00835381	0.0727378	-0.757284	1.87992e-13	1.35884e-11	3.8	3.6	3.5	2.7	2.5	2.8	3.5	3.2	3.4	1.27783	0.835504	0.614341	-1.15496	-1.59729	-0.933799	0.614341	-0.0491473	0.393179
NT5DC2	partial-rescued	1.06501	6.17075e-18	7.87465e-16	0.655206	2.25595e-08	3.78226e-06	-0.417856	1.55701e-09	5.73498e-08	4.9	5.2	4.7	3.9	3.8	4	4.3	4.3	4.3	1.10849	1.74529	0.683964	-1.01415	-1.22642	-0.801889	-0.165095	-0.165095	-0.165095
ENSG00000215840	rescued	1.06323	0.000802568	0.00583369	0.901979	0.00704052	0.0659726	-0.170754	0.470306	0.666021	1.7	2.9	3	1.8	1.9	1.7	1.9	2.2	1.7	-0.757432	1.57979	1.77456	-0.562664	-0.367896	-0.757432	-0.367896	0.216409	-0.757432
NEURL1B	rescued	1.06257	9.70149e-10	3.5885e-08	0.368558	0.0149598	0.106101	-0.702625	2.16606e-09	7.78447e-08	2.7	2.5	2.2	1.7	1.4	1.8	2.2	2.2	2.2	1.48842	0.992278	0.248069	-0.992278	-1.73649	-0.744208	0.248069	0.248069	0.248069
BACE1	partial-rescued	1.06248	2.63296e-20	4.16743e-18	0.402947	0.000102481	0.00336377	-0.668955	5.89962e-15	5.45346e-13	2.7	2.8	2.8	2	1.8	2	2.5	2.5	2.5	0.801784	1.06904	1.06904	-1.06904	-1.60357	-1.06904	0.267261	0.267261	0.267261
ENSG00000291006	partial-rescued	1.06204	8.81857e-15	7.50239e-13	0.383752	0.000655564	0.013556	-0.687292	6.76508e-10	2.64913e-08	4.1	3.9	3.9	3.1	2.7	3.1	3.5	3.6	3.8	1.24047	0.811077	0.811077	-0.906498	-1.76529	-0.906498	-0.0477104	0.166986	0.59638
SNAI3	rescued	1.06179	5.23937e-05	0.000579824	0.497265	0.0573402	0.238192	-0.571153	0.0364439	0.121293	1.4	1.5	1.3	0.8	1	0.8	1.1	1.3	1	1.04595	1.43818	0.65372	-1.30744	-0.522976	-1.30744	-0.130744	0.65372	-0.522976
LINC02641	rescued	1.06147	0.000712777	0.00527109	0.16365	0.578079	0.786727	-0.905538	0.0019298	0.0129554	0.4	0.5	0.5	0.3	0.3	0.3	0.4	0.5	0.4	0	1.1547	1.1547	-1.1547	-1.1547	-1.1547	0	1.1547	0
FAM86C2P	rescued	1.06124	0.000291498	0.00247477	0.684246	0.020414	0.129344	-0.385775	0.209846	0.406438	0.6	0.7	0.8	0.4	0.4	0.4	0.5	0.5	0.5	0.471405	1.17851	1.88562	-0.942809	-0.942809	-0.942809	-0.235702	-0.235702	-0.235702
LYRM9	rescued	1.05956	0.004552	0.0241159	0.712359	0.0788855	0.285266	-0.356154	0.396251	0.602498	0.3	0.4	0.4	0.1	0.1	0.1	0.1	0.3	0.3	0.503953	1.25988	1.25988	-1.00791	-1.00791	-1.00791	-1.00791	0.503953	0.503953
SNX5P1	rescued	1.05914	0.000261692	0.00226024	0.707258	0.0290965	0.160584	-0.362766	0.257485	0.463242	1.5	1.8	2	1	1.2	1.1	1	1.6	1.2	0.336476	1.16237	1.71297	-1.04002	-0.48942	-0.764719	-1.04002	0.611775	-0.48942
PTPRU	rescued	1.05705	2.57001e-11	1.27365e-09	0.0512219	0.728987	0.874896	-1.01384	1.29584e-13	9.47343e-12	1.2	1.3	1.3	0.8	0.8	0.7	1.2	1.3	1.2	0.449467	0.853986	0.853986	-1.16861	-1.16861	-1.57313	0.449467	0.853986	0.449467
EHD3	partial-rescued	1.0566	5.86886e-23	1.2885e-20	0.431019	2.14108e-05	0.00105823	-0.634182	3.17738e-19	5.22149e-17	4.6	4.8	4.6	3.7	3.6	3.7	4.2	4.2	4.3	0.934317	1.38885	0.934317	-1.11108	-1.33835	-1.11108	0.0252518	0.0252518	0.252518
SIM2	partial-rescued	1.05516	4.54068e-16	4.45729e-14	0.614861	2.97396e-06	0.000219214	-0.447848	1.80046e-07	4.36537e-06	2.5	2.8	2.5	1.8	1.8	1.8	2.1	2.2	2.1	0.895599	1.72943	0.895599	-1.05001	-1.05001	-1.05001	-0.216179	0.0617655	-0.216179
MYO15B	rescued	1.05386	0.00194865	0.0121045	0.591135	0.0626855	0.249505	-0.470681	0.154388	0.331703	0.1	0.3	0.3	0.1	0.1	0.1	0.1	0.1	0.1	-0.503953	1.76383	1.76383	-0.503953	-0.503953	-0.503953	-0.503953	-0.503953	-0.503953
ADGRL1-AS1	rescued	1.05333	7.04107e-07	1.34359e-05	0.581569	0.00507809	0.0531459	-0.480722	0.0237745	0.090285	1.2	1.3	1.3	0.8	0.7	0.8	1	1	0.9	0.894427	1.34164	1.34164	-0.894427	-1.34164	-0.894427	0	0	-0.447214
SPATA1	rescued	1.05199	0.00475453	0.024975	-0.0617388	0.85895	0.938745	-1.12399	0.000402605	0.00358873	0.3	0.4	0.6	0.3	0.3	0.3	0.4	0.5	0.5	-0.894427	0	1.78885	-0.894427	-0.894427	-0.894427	0	0.894427	0.894427
GAPDHP64	rescued	1.05137	0.000852954	0.00612794	0.488994	0.115787	0.350951	-0.571589	0.0363815	0.121193	1.4	2.2	2	1	1.3	1.3	1.4	1.7	1.6	-0.385662	1.75031	1.21632	-1.45365	-0.652658	-0.652658	-0.385662	0.415328	0.148331
LINC01638	rescued	1.05115	2.10737e-07	4.51029e-06	0.493074	0.00753385	0.0689702	-0.567334	0.000618881	0.0051646	2.8	3.4	2.9	2	2.1	2.4	2.7	2.7	2.5	0.443848	1.85372	0.678826	-1.43598	-1.201	-0.496065	0.208869	0.208869	-0.261087
RNU6-9	rescued	1.05112	0.00589255	0.0297881	1.09044	0.00905646	0.0765565	0.0260346	0.945896	0.972553	3.2	4	4.6	2.9	3.2	3.1	3.3	3.1	2.6	-0.220695	1.10347	2.0966	-0.717258	-0.220695	-0.386216	-0.0551737	-0.386216	-1.21382
KLC3	rescued	1.05073	0.00830802	0.039068	0.723314	0.0617393	0.247655	-0.334768	0.420472	0.623831	0.4	0.5	0.4	0.3	0.1	0.1	0.3	0.3	0.3	0.755929	1.51186	0.755929	0	-1.51186	-1.51186	0	0	0
TMEM91	rescued	1.05051	3.69919e-05	0.000430861	0.0414429	0.883712	0.948798	-1.01828	0.000586315	0.00494867	1.3	1.4	1.4	0.8	1	0.7	1.1	1.8	1.1	0.361287	0.656886	0.656886	-1.11671	-0.525509	-1.41231	-0.22991	1.83928	-0.22991
PRMT5-DT	rescued	1.04867	0.000931649	0.00658215	0.717047	0.0402131	0.192899	-0.340937	0.354344	0.563661	0.8	1.1	1.1	0.5	0.7	0.6	0.9	0.7	0.5	0.145479	1.45479	1.45479	-1.16383	-0.290957	-0.727393	0.581914	-0.290957	-1.16383
GVQW3	rescued	1.04864	5.8228e-07	1.13337e-05	0.534876	0.00950611	0.0790681	-0.52139	0.00803265	0.0399596	0.4	0.4	0.3	0.1	0.1	0.1	0.3	0.3	0.3	1.16861	1.16861	0.359573	-1.25851	-1.25851	-1.25851	0.359573	0.359573	0.359573
CFH	no rescue	1.0486	2.92624e-08	7.82586e-07	0.570421	0.00408516	0.0463346	-0.486672	0.0132989	0.0584319	0.5	0.5	0.5	0.3	0.3	0.3	0.4	0.4	0.3	1.19737	1.19737	1.19737	-0.957895	-0.957895	-0.957895	0.119737	0.119737	-0.957895
BMP6	partial-rescued	1.04759	3.03242e-13	2.08472e-11	0.415612	0.00402317	0.0461127	-0.639267	1.06759e-06	2.09455e-05	2.4	2.3	2.2	1.6	1.6	1.4	2.1	1.8	2	1.33333	1.04762	0.761905	-0.952381	-0.952381	-1.52381	0.47619	-0.380952	0.190476
ENSG00000268575	partial-rescued	1.04704	1.08078e-07	2.49349e-06	0.544819	0.00369443	0.0437827	-0.511449	0.0039456	0.0228088	1.1	1.3	1.3	0.6	0.7	0.8	0.9	0.9	0.9	0.633588	1.4482	1.4482	-1.40294	-0.995638	-0.588332	-0.181025	-0.181025	-0.181025
LOXL2	partial-rescued	1.04423	1.27534e-16	1.32857e-14	0.450556	7.26895e-06	0.000442371	-0.601692	2.34724e-12	1.38013e-10	7	7.2	6.9	6.1	5.7	6.1	6.6	6.6	6.6	0.96266	1.37523	0.756376	-0.893898	-1.71904	-0.893898	0.137523	0.137523	0.137523
APCDD1L	rescued	1.04288	1.48637e-13	1.08002e-11	0.197669	0.131054	0.3766	-0.85472	8.95419e-17	1.05621e-14	2.5	2.8	2.7	2	1.8	1.9	2.6	2.5	2.5	0.362887	1.17938	0.907218	-0.99794	-1.54227	-1.27011	0.635053	0.362887	0.362887
ENSG00000289378	rescued	1.04244	0.00708569	0.0345041	0.778509	0.0384354	0.187701	-0.272106	0.516755	0.703758	1	1.1	1.1	0.5	0.6	0.8	0.8	0.7	0.8	0.843274	1.31762	1.31762	-1.52843	-1.05409	-0.105409	-0.105409	-0.579751	-0.105409
C20orf144	rescued	1.04191	0.011131	0.049413	0.400672	0.405399	0.665648	-0.648619	0.190936	0.381297	0.5	0.6	0.5	0.3	0.4	0.3	0.5	0.1	0.6	0.473828	1.08304	0.473828	-0.744587	-0.135379	-0.744587	0.473828	-1.963	1.08304
CA11	rescued	1.04017	8.64598e-08	2.06231e-06	0.489612	0.00627724	0.0612749	-0.558495	0.00324344	0.019534	2.4	2.6	2.5	1.4	1.8	1.8	1.9	2.3	2	0.813359	1.3182	1.06578	-1.71086	-0.701172	-0.701172	-0.44875	0.560938	-0.196328
N4BP2L1	no rescue	1.03701	9.76316e-05	0.000982475	1.17781	1.81584e-05	0.000924186	0.130691	0.63747	0.790313	0.5	0.6	0.8	0.4	0.3	0.3	0.3	0.4	0.3	0.3849	0.96225	2.11695	-0.19245	-0.7698	-0.7698	-0.7698	-0.19245	-0.7698
SCNN1D	no rescue	1.03594	1.10167e-05	0.000148966	0.856643	0.000231053	0.00629177	-0.184527	0.35351	0.563034	1.5	1.8	1.1	1.1	0.8	0.8	0.9	1.1	1	1.14193	2.04876	-0.0671724	-0.0671724	-0.973999	-0.973999	-0.671724	-0.0671724	-0.369448
TESMIN	rescued	1.03519	1.03172e-07	2.39929e-06	0.282048	0.126771	0.369942	-0.760866	2.01425e-05	0.000285285	1	0.9	0.9	0.6	0.5	0.6	0.8	0.8	0.8	1.40705	0.80403	0.80403	-1.00504	-1.60806	-1.00504	0.201008	0.201008	0.201008
LINC01786	rescued	1.03492	0.0106844	0.0478514	0.878497	0.0321621	0.168966	-0.163053	0.704108	0.834796	1.5	1.9	1.5	0.9	1.2	0.9	1.1	1.2	1.1	0.753376	1.98617	0.753376	-1.09582	-0.171222	-1.09582	-0.479421	-0.171222	-0.479421
EFNB3	no rescue	1.03396	3.39063e-07	6.92991e-06	0.945394	0.000228424	0.00623012	-0.0959611	0.711741	0.83991	1.3	1.4	1.3	0.8	0.8	0.8	0.7	1.1	0.8	1.09545	1.46059	1.09545	-0.730297	-0.730297	-0.730297	-1.09545	0.365148	-0.730297
OXTR	partial-rescued	1.0328	8.42528e-18	1.04895e-15	0.422967	8.86051e-06	0.000513639	-0.61877	1.87868e-11	9.53071e-10	5.6	5.7	5.6	4.7	4.4	4.8	5.2	5.3	5.2	0.962963	1.18519	0.962963	-1.03704	-1.7037	-0.814815	0.0740741	0.296296	0.0740741
LINC01422	rescued	1.03207	0.0106711	0.0478024	0.297672	0.482557	0.72515	-0.744374	0.0902148	0.231676	0.1	0.1	0.1	0.1	0	0	0	0.1	0.1	0.666667	0.666667	0.666667	0.666667	-1.33333	-1.33333	-1.33333	0.666667	0.666667
RHBDL1	rescued	1.0283	0.00131975	0.00873188	0.88739	0.00500153	0.0526345	-0.147728	0.651752	0.800703	1.1	1.4	1	0.5	0.8	0.7	0.8	0.6	0.8	0.890937	1.98436	0.526463	-1.29591	-0.202486	-0.56696	-0.202486	-0.931434	-0.202486
TRAPPC6A	no rescue	1.02793	2.64823e-07	5.50627e-06	0.616692	0.00212459	0.0306346	-0.419241	0.030766	0.107965	2.6	2.8	2.7	1.9	1.9	1.9	2.1	2.3	2.2	0.93352	1.49363	1.21358	-1.02687	-1.02687	-1.02687	-0.46676	0.093352	-0.186704
ALDH3B1	partial-rescued	1.02786	1.4868e-16	1.54099e-14	0.558872	7.42357e-06	0.000447571	-0.4772	5.93603e-07	1.2542e-05	2.9	3.1	2.8	2.2	2	2.2	2.4	2.5	2.6	1.04002	1.59062	0.764719	-0.887074	-1.43767	-0.887074	-0.336476	-0.0611775	0.214121
LINC01117	no rescue	1.0274	0.00224041	0.0135569	0.968121	0.00334635	0.0407883	-0.0678427	0.852838	0.922237	0.8	0.7	0.8	0.3	0.4	0.5	0.5	0.4	0.4	1.42539	0.890871	1.42539	-1.24722	-0.712697	-0.178174	-0.178174	-0.712697	-0.712697
MAP3K2-DT	rescued	1.02695	0.00683418	0.0335353	0.453993	0.236179	0.5108	-0.579589	0.146205	0.319578	0.4	0.4	0.3	0.1	0.1	0.1	0.1	0.3	0.3	1.25988	1.25988	0.503953	-1.00791	-1.00791	-1.00791	-1.00791	0.503953	0.503953
ENSG00000227077	rescued	1.02653	0.00844218	0.0394626	0.986252	0.0152052	0.107083	-0.048335	0.762838	0.873093	5.1	6.3	6.3	5.1	5.1	4.8	5.1	5.3	4.8	-0.385705	1.6971	1.6971	-0.385705	-0.385705	-0.906406	-0.385705	-0.0385705	-0.906406
ENSG00000262877	no rescue	1.0255	0.00053399	0.004119	0.833014	0.00317089	0.0393494	-0.200474	0.52633	0.710428	1.4	1.2	1.3	0.8	0.6	1	0.8	0.9	0.9	1.5695	0.805961	1.18773	-0.721123	-1.48466	0.042419	-0.721123	-0.339352	-0.339352
SNORD17	no rescue	1.02494	2.08878e-07	4.48463e-06	1.12337	6.59542e-08	9.39902e-06	0.0902172	0.574138	0.747905	5	5.8	5.6	4.6	4.6	4.4	4.5	4.6	4.2	0.344225	1.80212	1.43765	-0.384723	-0.384723	-0.749197	-0.56696	-0.384723	-1.11367
ENSG00000293110	rescued	1.02474	0.00306444	0.0174727	-0.00874907	0.97896	0.99119	-1.04136	0.00304007	0.0185914	0	0	0	0	0	0	0	0.1	0	-0.333333	-0.333333	-0.333333	-0.333333	-0.333333	-0.333333	-0.333333	2.66667	-0.333333
PPIEL	rescued	1.02193	0.00194177	0.0120691	0.350286	0.245303	0.52014	-0.678603	0.0384757	0.126382	0.4	0.4	0.3	0.1	0.3	0.1	0.3	0.3	0.3	1.11832	1.11832	0.203331	-1.62665	0.203331	-1.62665	0.203331	0.203331	0.203331
COL13A1	rescued	1.02177	2.06826e-13	1.46123e-11	-0.0305831	0.820516	0.922638	-1.05975	2.46783e-30	1.21664e-27	4.1	3.9	3.6	3	2.7	3	4	3.7	3.9	1.08376	0.693606	0.108376	-1.06208	-1.64732	-1.06208	0.888683	0.303453	0.693606
ENSG00000248927	rescued	1.01974	4.53266e-05	0.000512446	-0.063084	0.795447	0.910879	-1.09168	6.13438e-06	0.000100039	1.9	1.7	1.9	1.3	1.1	1.2	2.1	1.7	1.8	0.761905	0.190476	0.761905	-0.952381	-1.52381	-1.2381	1.33333	0.190476	0.47619
ENSG00000273230	rescued	1.0197	0.000131842	0.00127037	0.45013	0.0822327	0.29129	-0.576515	0.0155655	0.0657719	1.3	0.8	1	0.7	0.6	0.6	0.8	0.8	0.8	2.20513	-0.102564	0.820513	-0.564103	-1.02564	-1.02564	-0.102564	-0.102564	-0.102564
ENSG00000289858	rescued	1.01919	0.000756995	0.00555384	0.114907	0.672183	0.844227	-0.911576	0.00231806	0.0150268	1.1	1.2	1.1	0.6	0.8	0.5	0.9	1.1	1.2	0.597505	0.981616	0.597505	-1.32305	-0.554826	-1.70716	-0.170716	0.597505	0.981616
TCEA3	rescued	1.01875	8.42538e-07	1.56818e-05	0.433685	0.0388337	0.188565	-0.592956	0.0042657	0.0243012	1.1	1.3	1.1	0.8	0.7	0.7	0.8	1	1	0.752101	1.71909	0.752101	-0.69838	-1.18187	-1.18187	-0.69838	0.268608	0.268608
LINC01833	rescued	1.01815	3.20185e-17	3.71452e-15	0.181728	0.140379	0.39162	-0.845234	2.29269e-15	2.19286e-13	2.7	2.7	2.7	1.9	1.9	2	2.5	2.6	2.7	0.790332	0.790332	0.790332	-1.39828	-1.39828	-1.1247	0.243179	0.516756	0.790332
PRDM16-DT	no rescue	1.01749	1.72126e-05	0.000221036	0.909273	0.000293346	0.00750176	-0.114959	0.652776	0.801437	0.8	0.7	0.6	0.4	0.4	0.4	0.4	0.4	0.5	1.88006	1.22927	0.578481	-0.723102	-0.723102	-0.723102	-0.723102	-0.723102	-0.0723102
KRT81	partial-rescued	1.01681	5.84276e-13	3.8733e-11	0.627602	9.06138e-08	1.24967e-05	-0.398882	0.000390656	0.00350497	5.2	5.5	5.4	4.4	4.1	4.6	4.9	4.6	4.7	0.806444	1.44686	1.23338	-0.90132	-1.54173	-0.474379	0.166033	-0.474379	-0.260908
C1R	rescued	1.01559	9.19601e-09	2.76124e-07	0.486046	0.00880926	0.0752484	-0.539887	0.000505882	0.00436945	1.6	2	2.1	1.1	1.1	1.4	1.4	1.8	1.4	0.153919	1.26214	1.53919	-1.23135	-1.23135	-0.400189	-0.400189	0.708028	-0.400189
MCEE	rescued	1.01552	3.31447e-05	0.00039141	0.426008	0.0800174	0.287595	-0.600016	0.00533152	0.0289165	1.5	1.9	2	1.2	1.1	1.2	1.7	1.4	1.5	0	1.26491	1.58114	-0.948683	-1.26491	-0.948683	0.632456	-0.316228	0
MT1X	no rescue	1.01489	2.92828e-08	7.82586e-07	0.461272	0.00230701	0.0324906	-0.561472	0.050513	0.153673	3.4	3.4	3.5	2.8	2.1	2.7	3.2	3.1	2.8	0.894427	0.894427	1.11803	-0.447214	-2.01246	-0.67082	0.447214	0.223607	-0.447214
LOX	rescued	1.01435	3.15717e-18	4.24099e-16	0.18525	0.0303331	0.163481	-0.838041	8.47863e-23	2.03773e-20	6.7	6.8	6.7	5.8	5.5	5.9	6.6	6.6	6.5	0.744992	0.954521	0.744992	-1.14077	-1.76936	-0.93124	0.535463	0.535463	0.325934
MGAT5B	no rescue	1.01418	7.58213e-11	3.43263e-09	0.691848	3.50928e-05	0.00148914	-0.32907	0.0274004	0.0994764	1.5	1.6	1.4	0.9	1	0.8	1.2	1	1.1	1.19737	1.55658	0.838158	-0.957895	-0.598684	-1.31711	0.119737	-0.598684	-0.239474
ENSG00000278962	no rescue	1.01384	4.38665e-07	8.72118e-06	0.815094	9.21561e-05	0.00311455	-0.207671	0.329098	0.5386	1.7	1.7	1.8	1.3	1	1.1	1.1	1.4	1.3	1.09278	1.09278	1.43192	-0.263776	-1.2812	-0.942056	-0.942056	0.0753645	-0.263776
PDE3A	rescued	1.01353	4.14429e-07	8.31219e-06	0.473809	0.00633914	0.0616115	-0.548831	0.00385404	0.0223872	0.6	0.6	0.6	0.4	0.3	0.4	0.5	0.5	0.4	1.11832	1.11832	1.11832	-0.71166	-1.62665	-0.71166	0.203331	0.203331	-0.71166
DRP2	rescued	1.01306	0.00502145	0.0261018	0.18275	0.564191	0.779466	-0.83782	0.0139742	0.0606644	0.3	0.3	0.3	0.1	0.1	0.1	0.3	0.3	0.3	0.666667	0.666667	0.666667	-1.33333	-1.33333	-1.33333	0.666667	0.666667	0.666667
RASGRP3	rescued	1.01286	0.00102393	0.00711833	0.417627	0.148311	0.4022	-0.601835	0.0431228	0.136977	0.3	0.4	0.3	0.1	0.1	0.1	0.3	0.3	0.1	0.64715	1.4792	0.64715	-1.01695	-1.01695	-1.01695	0.64715	0.64715	-1.01695
BDNF	partial-rescued	1.01149	5.70608e-17	6.43683e-15	0.557008	2.39602e-05	0.00112925	-0.464056	3.04436e-06	5.29719e-05	2.4	2.3	2.6	1.7	1.6	1.7	1.9	2.1	2	1.05848	0.7698	1.63583	-0.96225	-1.25093	-0.96225	-0.3849	0.19245	-0.096225
CMTM1	rescued	1.01147	6.78201e-05	0.000723485	0.0360452	0.883026	0.948392	-0.982764	8.30169e-05	0.000950099	1.8	1.8	1.5	1.3	1	1.1	2	1.4	1.7	0.847801	0.847801	-0.0326077	-0.619547	-1.49996	-1.20649	1.43474	-0.326077	0.554331
MAILR	rescued	1.01057	0.00206044	0.0126565	0.794675	0.0126074	0.0948103	-0.226318	0.502065	0.692036	0.3	0.4	0.5	0.1	0.1	0.3	0.3	0.1	0.3	0.235702	0.942809	1.64992	-1.17851	-1.17851	0.235702	0.235702	-1.17851	0.235702
ACSF2	partial-rescued	1.01036	8.46574e-13	5.33498e-11	0.45116	0.000404987	0.00942961	-0.566462	1.27148e-06	2.4545e-05	2.2	2.3	2.1	1.6	1.5	1.4	1.8	1.9	1.9	1.10154	1.42134	0.781736	-0.817269	-1.13707	-1.45687	-0.177667	0.142134	0.142134
GPSM3	no rescue	1.00648	2.63883e-06	4.25988e-05	0.677452	0.00368461	0.0436966	-0.336106	0.146676	0.320262	1.7	1.8	1.6	1.1	1.1	1.1	1.1	1.3	1.5	1.16052	1.50867	0.812362	-0.928414	-0.928414	-0.928414	-0.928414	-0.232104	0.464207
TFIP11-DT	rescued	1.00647	0.0006083	0.0046172	0.417304	0.129917	0.37531	-0.597634	0.0432485	0.13724	1.1	1	1.1	0.8	0.6	0.5	0.8	0.8	1	1.14878	0.678826	1.14878	-0.261087	-1.201	-1.67096	-0.261087	-0.261087	0.678826
RN7SL674P	no rescue	1.00537	5.88602e-10	2.26329e-08	0.741642	9.24639e-07	8.32224e-05	-0.271237	0.063026	0.180113	5.5	5.8	5.6	4.9	4.7	4.4	5	5	4.8	0.917128	1.56877	1.13434	-0.386159	-0.820588	-1.47223	-0.168945	-0.168945	-0.603374
ITGA11	partial-rescued	1.00456	1.63752e-13	1.18144e-11	0.788122	5.38566e-08	7.93967e-06	-0.225341	0.00423979	0.0242075	4.7	5.3	5.1	4.1	4	4.1	4.1	4.4	4.3	0.515016	1.77915	1.35777	-0.749115	-0.959803	-0.749115	-0.749115	-0.117049	-0.327738
NRXN3	rescued	1.00426	1.71536e-10	7.35805e-09	0.339987	0.0125153	0.0945336	-0.673761	4.27225e-07	9.43082e-06	0.9	1	1	0.6	0.5	0.6	0.8	0.8	0.8	0.683837	1.24334	1.24334	-0.994672	-1.55417	-0.994672	0.124334	0.124334	0.124334
HMGB2P1	rescued	1.00369	0.00752799	0.0361918	0.723973	0.0662861	0.258119	-0.294664	0.355422	0.564582	1.6	1.9	2.9	1.3	1.6	1.6	1.3	2	1.7	-0.343807	0.275046	2.33789	-0.96266	-0.343807	-0.343807	-0.96266	0.48133	-0.137523
MTCO1P24	no rescue	1.0035	0.00015507	0.00145194	1.03719	0.000347904	0.00853589	0.0216271	0.916489	0.957837	1.7	2.5	2.8	1.7	1.6	1.7	1.5	1.9	1.5	-0.386159	1.35156	2.0032	-0.386159	-0.603374	-0.386159	-0.820588	0.0482699	-0.820588
OSR1	rescued	1.0024	7.05024e-05	0.00074819	0.0255189	0.90999	0.960898	-0.986306	5.23371e-06	8.73157e-05	0.7	0.8	0.7	0.4	0.4	0.5	0.7	0.8	0.8	0.333333	0.933333	0.333333	-1.46667	-1.46667	-0.866667	0.333333	0.933333	0.933333
GAPDHP63	rescued	1.00097	5.44729e-09	1.70191e-07	0.496235	0.151874	0.406766	-0.51465	0.030895	0.108318	5.6	6.5	6.4	5.3	5.1	5.2	5.3	6.1	5.6	-0.147132	1.5554	1.36623	-0.714642	-1.09298	-0.903812	-0.714642	0.798718	-0.147132
CLIP3	partial-rescued	0.996674	6.83803e-20	1.04193e-17	0.539449	4.21954e-06	0.000283252	-0.466121	2.6725e-09	9.41103e-08	4.9	5.1	5.2	4.1	4.1	4	4.4	4.7	4.5	0.769667	1.21657	1.44002	-1.01795	-1.01795	-1.2414	-0.347591	0.322764	-0.12414
OSMR-DT	rescued	0.994488	0.00203546	0.0125294	0.108401	0.696841	0.857017	-0.892296	0.00264481	0.0166673	0.4	0.6	0.6	0.3	0.4	0.1	0.4	0.5	0.6	-0.201008	1.00504	1.00504	-0.80403	-0.201008	-2.01008	-0.201008	0.402015	1.00504
TMC4	rescued	0.993853	3.63233e-05	0.000424285	0.285417	0.223494	0.49751	-0.715807	0.00143621	0.0102807	1.1	1.3	0.9	0.7	0.6	0.7	1	0.8	1.1	0.815791	1.67957	-0.0479877	-0.911767	-1.34366	-0.911767	0.383902	-0.479877	0.815791
EDIL3	partial-rescued	0.993587	4.55356e-15	4.00753e-13	0.569199	4.41261e-05	0.00176309	-0.434712	1.77178e-06	3.28505e-05	6.1	6	6.5	5.3	5.1	5.3	5.5	5.9	5.6	0.878114	0.658586	1.75623	-0.878114	-1.31717	-0.878114	-0.439057	0.439057	-0.219529
NID1	partial-rescued	0.992914	9.53731e-18	1.16606e-15	0.519653	5.18214e-08	7.77366e-06	-0.482116	6.9931e-08	1.86228e-06	3.8	3.8	3.8	3.1	2.7	2.9	3.4	3.3	3.4	1.10159	1.10159	1.10159	-0.633414	-1.62485	-1.12913	0.110159	-0.137699	0.110159
RARB	partial-rescued	0.992223	4.80468e-24	1.15414e-21	0.535907	3.01111e-07	3.47925e-05	-0.46502	6.25033e-09	2.09e-07	3	3	3	2.1	2.1	2.2	2.4	2.5	2.6	1.1952	1.1952	1.1952	-1.16605	-1.16605	-0.90369	-0.378967	-0.116605	0.145756
ST6GALNAC2	rescued	0.99088	0.00836105	0.0392	0.569908	0.112805	0.3459	-0.428478	0.25329	0.458612	0.6	0.7	0.4	0.3	0.3	0.4	0.4	0.5	0.4	1.16667	1.91667	-0.333333	-1.08333	-1.08333	-0.333333	-0.333333	0.416667	-0.333333
MSANTD2-AS1	rescued	0.989904	0.00182802	0.0115128	0.420413	0.18863	0.454872	-0.578486	0.0815145	0.215904	0.1	0.3	0.3	0.1	0.1	0.1	0.1	0.1	0.1	-0.503953	1.76383	1.76383	-0.503953	-0.503953	-0.503953	-0.503953	-0.503953	-0.503953
ENSG00000276791	rescued	0.987093	0.000281552	0.00240633	0.422955	0.136439	0.385532	-0.569136	0.0328637	0.112975	0.9	1.1	0.8	0.6	0.6	0.5	0.9	0.8	0.6	0.743161	1.77215	0.228665	-0.800327	-0.800327	-1.31482	0.743161	0.228665	-0.800327
GAPDHP71	rescued	0.985223	0.00836472	0.0392082	0.363846	0.423944	0.680199	-0.631161	0.000165096	0.00168936	3.4	4.5	4.4	3.3	3.2	3.3	3.7	4.3	3.5	-0.638551	1.46867	1.2771	-0.830116	-1.02168	-0.830116	-0.0638551	1.08554	-0.446986
FBXO4	rescued	0.983535	0.000348268	0.00287311	0.504342	0.0783682	0.284297	-0.486978	0.0983655	0.245365	0.8	0.8	0.8	0.5	0.5	0.5	0.5	0.7	0.7	1.09238	1.09238	1.09238	-1.01436	-1.01436	-1.01436	-1.01436	0.390137	0.390137
ATOH8	rescued	0.983461	1.46888e-13	1.07113e-11	0.26365	0.0372825	0.184215	-0.727999	5.45449e-14	4.23404e-12	2.2	2.2	1.9	1.3	1.4	1.5	1.8	1.8	2	1.24745	1.24745	0.337148	-1.48345	-1.18002	-0.876584	0.0337148	0.0337148	0.640581
DQX1	rescued	0.983103	0.00927092	0.0424657	0.668021	0.0648839	0.254818	-0.32199	0.387679	0.594535	0.8	0.5	0.6	0.4	0.4	0.3	0.4	0.5	0.5	2.14121	0.0764719	0.764719	-0.611775	-0.611775	-1.30002	-0.611775	0.0764719	0.0764719
SLC2A12	rescued	0.981913	1.47262e-08	4.28428e-07	0.367871	0.0323101	0.169437	-0.624314	0.000102026	0.00112738	1.4	1.6	1.7	0.9	0.9	1.1	1.2	1.3	1.5	0.38426	1.07593	1.42176	-1.34491	-1.34491	-0.653242	-0.307408	0.038426	0.730095
CDON	rescued	0.980724	6.93855e-15	5.97769e-13	0.22332	0.0408785	0.194702	-0.766703	9.97748e-15	8.84041e-13	1.6	1.5	1.7	1.1	0.9	1	1.4	1.4	1.5	0.916342	0.557773	1.27491	-0.876501	-1.59364	-1.23507	0.199205	0.199205	0.557773
PCDHB9	rescued	0.980418	0.00113809	0.00772782	0.871676	0.00630516	0.0613337	-0.118597	0.708921	0.838073	0.5	0.6	0.6	0.3	0.3	0.4	0.3	0.4	0.4	0.64715	1.4792	1.4792	-1.01695	-1.01695	-0.1849	-1.01695	-0.1849	-0.1849
TCAF1	partial-rescued	0.980084	2.01843e-16	2.07097e-14	0.302149	0.00388129	0.0451524	-0.687249	2.06702e-12	1.23424e-10	3.6	3.6	3.6	2.7	2.5	2.8	3.2	3.2	3.4	1.00374	1.00374	1.00374	-1.13581	-1.61127	-0.898086	0.0528286	0.0528286	0.528286
ACSM3	rescued	0.979546	0.00149836	0.00972145	0.812794	0.0135527	0.0996629	-0.177203	0.597443	0.763665	0.3	0.3	0.4	0.1	0.1	0.1	0.3	0.3	0.1	0.64715	0.64715	1.4792	-1.01695	-1.01695	-1.01695	0.64715	0.64715	-1.01695
TNK1	rescued	0.976692	3.96748e-05	0.00045902	0.71803	0.0112857	0.0890617	-0.26511	0.356579	0.565392	0.9	0.9	0.8	0.5	0.6	0.6	0.8	0.5	0.5	1.29505	1.29505	0.712276	-1.03604	-0.453267	-0.453267	0.712276	-1.03604	-1.03604
RPL23AP37	rescued	0.976241	0.000560631	0.0042953	1.06292	0.0515052	0.223417	0.0719609	0.773228	0.878552	2.7	3.6	4	2.6	2.7	2.7	2.1	3.1	2.5	-0.322235	1.21312	1.8955	-0.49283	-0.322235	-0.322235	-1.34581	0.360145	-0.663425
MTND4LP30	no rescue	0.975504	6.8512e-07	1.3135e-05	1.19252	0.00131879	0.0222413	0.206644	0.178929	0.365339	5.9	6.8	6.9	5.5	5.8	5.6	5.2	5.8	5.2	0.0720721	1.53153	1.69369	-0.576577	-0.0900901	-0.414414	-1.06306	-0.0900901	-1.06306
RN7SKP230	rescued	0.975162	0.00844805	0.03947	0.958066	0.00689616	0.0651194	-0.0244894	0.802804	0.894916	8.6	9.8	9.2	8.5	8.4	8	8.2	8.5	8.2	0	2.12966	1.06483	-0.177471	-0.354943	-1.06483	-0.709885	-0.177471	-0.709885
COL1A1	no rescue	0.974877	9.38884e-08	2.22391e-06	1.19306	3.36262e-11	1.36915e-08	0.207419	0.0822188	0.217146	1.6	2.1	2.2	1.5	1.2	1.3	1.2	1.2	1.3	0.228665	1.5149	1.77215	-0.0285831	-0.800327	-0.543079	-0.800327	-0.800327	-0.543079
SDC3	partial-rescued	0.974606	4.69924e-20	7.26887e-18	0.433982	6.45059e-06	0.000402597	-0.549438	1.23744e-13	9.08104e-12	3.7	3.7	3.6	2.8	2.7	2.9	3.3	3.3	3.3	1.16605	1.16605	0.90369	-1.1952	-1.45756	-0.932842	0.116605	0.116605	0.116605
HIF1A-AS3	partial-rescued	0.973597	8.82858e-18	1.0925e-15	-0.475069	8.29165e-05	0.0028997	-1.45667	2.29301e-53	8.81753e-50	3.1	3.1	3	2.3	2.2	2.3	3.5	3.3	3.7	0.281539	0.281539	0.100549	-1.16637	-1.34736	-1.16637	1.00549	0.643517	1.36747
DUX4L50	rescued	0.970175	0.00379216	0.0208029	0.017187	0.955899	0.982264	-0.957902	0.000413986	0.00367484	2.3	2.1	1.4	1.2	1.4	1.3	1.8	2	2.1	1.37437	0.889297	-0.808452	-1.29352	-0.808452	-1.05099	0.16169	0.646762	0.889297
F2R	partial-rescued	0.969261	6.33265e-17	7.04748e-15	0.404232	2.43996e-05	0.00113694	-0.574277	1.59357e-11	8.17055e-10	5.6	5.5	5.7	4.8	4.5	4.8	5.2	5.3	5.2	1.04119	0.794595	1.28779	-0.931594	-1.67139	-0.931594	0.0547997	0.301398	0.0547997
AMH	rescued	0.967904	0.00918235	0.0421694	0.809504	0.0178514	0.118739	-0.16577	0.663072	0.808864	0.8	0.9	0.6	0.3	0.5	0.6	0.4	0.5	0.6	1.19737	1.73618	0.119737	-1.49671	-0.419079	0.119737	-0.957895	-0.419079	0.119737
TFAP2A	partial-rescued	0.967395	6.78384e-17	7.4469e-15	0.556587	8.77192e-08	1.21958e-05	-0.420132	1.87665e-06	3.44625e-05	3.1	3.3	3.2	2.4	2.2	2.5	2.8	2.7	2.7	0.890871	1.42539	1.15813	-0.979958	-1.51448	-0.712697	0.0890871	-0.178174	-0.178174
SFTA1P	rescued	0.966333	1.02202e-12	6.30444e-11	0.279958	0.0472485	0.212351	-0.693956	5.34757e-09	1.81017e-07	2.8	2.6	2.6	2	1.9	1.8	2.4	2.4	2.6	1.27442	0.71492	0.71492	-0.963588	-1.24334	-1.52309	0.155417	0.155417	0.71492
TRO	rescued	0.965473	0.000446252	0.00353436	0.740811	0.00817747	0.0720469	-0.232651	0.428196	0.630791	0.4	0.5	0.4	0.1	0.3	0.3	0.3	0.3	0.3	0.71166	1.62665	0.71166	-2.03331	-0.203331	-0.203331	-0.203331	-0.203331	-0.203331
ENSG00000277311	rescued	0.964397	0.000961965	0.00674962	0.814399	0.0125247	0.0945356	-0.15591	0.633148	0.787523	3.7	3.4	3.2	2.5	2.7	2.7	2.3	2.7	3.1	1.70973	1.05027	0.610619	-0.928142	-0.488496	-0.488496	-1.36779	-0.488496	0.390796
PLEKHA4	no rescue	0.964054	4.80795e-07	9.43995e-06	0.800534	0.00027636	0.00718518	-0.172794	0.381727	0.589326	1.1	1.5	1.4	0.9	0.8	0.8	0.7	1.1	1	0.243432	1.70403	1.33888	-0.486864	-0.852013	-0.852013	-1.21716	0.243432	-0.121716
RPS27P13	rescued	0.962515	0.00883863	0.0408852	0.701899	0.0812531	0.289722	-0.27139	0.444792	0.645826	2.3	3.5	3.4	2.4	2.1	2.5	2.3	3.1	2.1	-0.606061	1.57576	1.39394	-0.424242	-0.969697	-0.242424	-0.606061	0.848485	-0.969697
FPR1	no rescue	0.962113	0.00380641	0.0208474	1.12443	0.00279242	0.0364253	0.150035	0.672316	0.815045	0.6	0.8	1	0.5	0.5	0.5	0.4	0.6	0.4	0.0565459	1.07437	2.0922	-0.452367	-0.452367	-0.452367	-0.961281	0.0565459	-0.961281
SIGLEC15	rescued	0.961493	8.26543e-06	0.000115671	0.536197	0.015137	0.106746	-0.433963	0.0323565	0.111751	1.2	1.6	1.4	0.9	0.8	0.9	0.9	1.2	1.1	0.333333	1.83333	1.08333	-0.791667	-1.16667	-0.791667	-0.791667	0.333333	-0.0416667
ANKRD61	rescued	0.961089	0.0110726	0.0492324	0.159518	0.645874	0.830084	-0.807324	0.021216	0.0829442	1.1	0.9	0.8	0.5	0.7	0.5	0.8	0.8	0.8	1.78174	0.712697	0.178174	-1.42539	-0.356348	-1.42539	0.178174	0.178174	0.178174
DNAJC22	rescued	0.960975	2.13014e-09	7.17154e-08	0.384115	0.0293252	0.161162	-0.583737	0.000297575	0.00280052	1.6	1.5	1.4	0.9	0.9	1	1.1	1.4	1.2	1.43357	1.05409	0.674619	-1.22275	-1.22275	-0.843274	-0.463801	0.674619	-0.0843274
EPM2A-DT	rescued	0.959713	8.25276e-05	0.000854488	0.500209	0.0491044	0.217251	-0.468828	0.0555871	0.164832	0.4	0.5	0.6	0.3	0.3	0.3	0.3	0.5	0.4	0	0.894427	1.78885	-0.894427	-0.894427	-0.894427	-0.894427	0.894427	0
SLC7A8	rescued	0.959565	4.57577e-05	0.000516462	0.590974	0.00815101	0.0719161	-0.377095	0.0576338	0.16905	0.8	1.1	1.3	0.8	0.7	0.5	0.8	0.8	0.8	-0.19346	1.1124	1.98297	-0.19346	-0.628746	-1.49932	-0.19346	-0.19346	-0.19346
RPS6KA2-IT1	rescued	0.95724	0.00118481	0.00799452	0.516974	0.0757124	0.278536	-0.448527	0.132857	0.299712	2	2.3	2.2	1.3	1.5	1.6	1.9	1.8	1.7	0.579864	1.50082	1.19384	-1.56904	-0.95507	-0.648083	0.272877	-0.0341096	-0.341096
PROCA1	rescued	0.9567	1.82043e-05	0.000232309	0.580726	0.00827082	0.0724587	-0.381774	0.0548239	0.163249	1	1.1	0.8	0.6	0.6	0.6	0.7	0.8	0.7	1.2943	1.849	0.1849	-0.9245	-0.9245	-0.9245	-0.3698	0.1849	-0.3698
ZPLD1	rescued	0.955157	0.000218457	0.00193597	0.48359	0.0430152	0.201812	-0.482671	0.0312459	0.109206	0.8	0.9	1.1	0.7	0.4	0.6	0.7	0.8	0.8	0.228665	0.743161	1.77215	-0.285831	-1.82932	-0.800327	-0.285831	0.228665	0.228665
ENPP7P4	rescued	0.95461	0.00786019	0.0374014	0.466312	0.173846	0.437096	-0.493915	0.131943	0.29828	1.1	1.7	1.3	0.9	1	0.7	1.1	1.1	1.1	-0.0402748	2.13456	0.684672	-0.765221	-0.402748	-1.49017	-0.0402748	-0.0402748	-0.0402748
CRYL1	partial-rescued	0.954111	1.36168e-13	1.0001e-11	0.537806	3.56051e-05	0.00150341	-0.425078	0.000218192	0.00215254	2.5	2.5	2.6	1.7	1.8	1.8	2	2.1	2.2	1.08124	1.08124	1.37612	-1.27783	-0.982946	-0.982946	-0.393179	-0.0982946	0.196589
IQCD	rescued	0.951306	9.36387e-05	0.000947431	0.542091	0.0157214	0.109289	-0.417176	0.0818027	0.216314	1.4	1.4	1.2	1	0.7	0.8	0.9	1.1	1.1	1.36083	1.36083	0.544331	-0.272166	-1.49691	-1.08866	-0.680414	0.136083	0.136083
NPIPB12	rescued	0.950289	0.0020393	0.0125455	0.260823	0.386791	0.651168	-0.692853	0.00475168	0.0264277	0.8	1.3	0.7	0.6	0.7	0.5	1.1	0.7	0.8	0	2	-0.4	-0.8	-0.4	-1.2	1.2	-0.4	0
CTNS-AS1	rescued	0.949618	0.00107503	0.0074005	0.355646	0.23802	0.512575	-0.60123	0.0589685	0.171756	1.8	2	1.8	1.3	1	1.4	1.8	1.2	1.8	0.673575	1.25093	0.673575	-0.7698	-1.63583	-0.481125	0.673575	-1.05848	0.673575
CCDC74A	rescued	0.948392	2.61751e-07	5.46465e-06	0.385181	0.0406964	0.194217	-0.570522	0.00103018	0.00790707	1.7	1.7	1.5	1.1	1.1	1.1	1.4	1.3	1.5	1.3216	1.3216	0.501296	-1.13931	-1.13931	-1.13931	0.0911448	-0.319007	0.501296
ENSG00000262691	rescued	0.945523	0.000823673	0.00595319	0.545281	0.0358981	0.179816	-0.407377	0.145711	0.318832	0.9	1.1	1	0.6	0.8	0.5	0.7	0.8	0.8	0.534522	1.60357	1.06904	-1.06904	0	-1.60357	-0.534522	0	0
ENDOV	no rescue	0.945271	1.00146e-09	3.69093e-08	0.634934	6.33719e-05	0.00238181	-0.317887	0.0167375	0.0693263	1.4	1.6	1.4	0.9	0.9	0.9	1	1.1	1.1	0.981616	1.74984	0.981616	-0.938937	-0.938937	-0.938937	-0.554826	-0.170716	-0.170716
DNAH10OS	rescued	0.94511	3.89124e-06	6.03275e-05	0.287748	0.125145	0.366874	-0.666828	0.000340696	0.00313274	1.1	1.1	1.4	0.9	0.7	0.7	1.1	1.1	0.9	0.447214	0.447214	1.78885	-0.447214	-1.34164	-1.34164	0.447214	0.447214	-0.447214
SEMA4G	no rescue	0.944865	1.38656e-06	2.40125e-05	0.628504	0.00217875	0.0311789	-0.323339	0.096648	0.242491	1.1	1.1	0.9	0.7	0.6	0.7	0.7	0.8	0.8	1.55417	1.55417	0.435169	-0.683837	-1.24334	-0.683837	-0.683837	-0.124334	-0.124334
ITGB8	rescued	0.944853	1.66477e-11	8.64918e-10	0.2516	0.039599	0.191078	-0.70319	9.28187e-13	5.79423e-11	2.4	2.1	2.4	1.7	1.4	1.7	2.1	2.2	2.1	1.14127	0.260862	1.14127	-0.913017	-1.79343	-0.913017	0.260862	0.554331	0.260862
AK5	no rescue	0.94461	1.42012e-14	1.15522e-12	0.793718	3.18025e-11	1.32647e-08	-0.160476	0.104218	0.254969	2.7	2.8	2.9	2.1	1.9	2.1	2.2	2.3	2.1	0.985082	1.26214	1.53919	-0.677244	-1.23135	-0.677244	-0.400189	-0.123135	-0.677244
MACROD1	partial-rescued	0.944391	9.70225e-12	5.25465e-10	0.608897	7.82819e-06	0.000464498	-0.343697	0.00200981	0.0133619	3.4	3.7	3.5	2.5	2.7	2.7	2.9	3	2.9	0.895909	1.62893	1.14025	-1.30314	-0.814463	-0.814463	-0.325785	-0.0814463	-0.325785
ENSG00000278918	rescued	0.941035	0.0103497	0.0465975	0.301416	0.379047	0.645626	-0.646154	0.0609664	0.1759	0.8	0.8	0.5	0.3	0.5	0.4	0.5	0.6	0.7	1.34715	1.34715	-0.3849	-1.5396	-0.3849	-0.96225	-0.3849	0.19245	0.7698
LINC02615	rescued	0.9403	1.5002e-05	0.000195851	-0.0193784	0.930613	0.970391	-0.967937	1.44868e-05	0.000213931	0.7	0.7	0.7	0.4	0.4	0.5	0.6	0.7	0.8	0.611775	0.611775	0.611775	-1.45297	-1.45297	-0.764719	-0.0764719	0.611775	1.30002
EXOC3L1	rescued	0.940199	0.00427086	0.0228998	0.661283	0.0477278	0.21344	-0.285174	0.368594	0.577167	0.6	0.8	0.5	0.4	0.4	0.4	0.5	0.4	0.5	0.755929	2.26779	0	-0.755929	-0.755929	-0.755929	0	-0.755929	0
CCDC30	rescued	0.938812	0.000405847	0.00325858	0.27205	0.280836	0.558497	-0.676742	0.00504281	0.0277419	0.1	0.1	0.1	0.1	0.1	0.1	0.1	0.1	0.1	NA	NA	NA	NA	NA	NA	NA	NA	NA
ACTA2	no rescue	0.93877	6.95703e-10	2.65512e-08	0.73081	2.87485e-06	0.000213751	-0.21798	0.0297562	0.105394	2.4	2.9	2.8	2	1.9	2	2	2.2	2.2	0.366295	1.7399	1.46518	-0.73259	-1.00731	-0.73259	-0.73259	-0.183147	-0.183147
PDK4	partial-rescued	0.938721	1.36542e-09	4.84014e-08	0.465484	0.00307062	0.0384554	-0.481692	0.000646927	0.00535218	1.6	1.7	1.8	1.1	1.1	1.1	1.3	1.5	1.4	0.742781	1.11417	1.48556	-1.11417	-1.11417	-1.11417	-0.371391	0.371391	-8.24653e-16
ENSG00000276649	rescued	0.937331	3.59286e-05	0.000419914	0.465556	0.0343416	0.174837	-0.478614	0.0316435	0.110139	1.8	1.9	1.7	1.1	1.3	1.1	1.4	1.5	1.5	1.12563	1.47496	0.776297	-1.3197	-0.621037	-1.3197	-0.271704	0.0776297	0.0776297
SNAI3-AS1	rescued	0.936966	9.01214e-07	1.66224e-05	0.522712	0.00492293	0.0521929	-0.422902	0.00530564	0.0288279	1.1	1.4	1.1	0.7	0.7	0.8	0.9	0.9	0.9	0.693741	2.03167	0.693741	-1.09016	-1.09016	-0.644188	-0.198212	-0.198212	-0.198212
PDE6G	no rescue	0.936911	0.00439827	0.0234655	1.17994	0.000797678	0.0153963	0.23693	0.514479	0.702149	1.5	1.4	1.1	1	0.8	0.8	0.8	0.7	0.8	1.7676	1.42176	0.38426	0.038426	-0.653242	-0.653242	-0.653242	-0.999077	-0.653242
CXCR6	rescued	0.935047	0.000910139	0.00646598	-0.0591586	0.816538	0.920036	-1.00312	8.62227e-05	0.000978632	0.6	0.7	0.8	0.5	0.4	0.4	0.8	0.7	0.8	-0.201008	0.402015	1.00504	-0.80403	-1.40705	-1.40705	1.00504	0.402015	1.00504
CIMAP1B	rescued	0.933555	0.00116614	0.00789202	0.747796	0.0103481	0.0838689	-0.192302	0.49837	0.689166	0.9	1.1	0.8	0.7	0.6	0.6	0.7	0.7	0.7	0.908514	2.16646	0.279543	-0.349428	-0.978399	-0.978399	-0.349428	-0.349428	-0.349428
ZKSCAN8P1	rescued	0.933034	6.06417e-05	0.000657209	0.398617	0.0819558	0.290833	-0.542963	0.0154466	0.0653592	1.3	1.1	1.3	0.8	0.8	0.8	1	1.1	0.9	1.42479	0.438397	1.42479	-1.04119	-1.04119	-1.04119	-0.0547997	0.438397	-0.547997
SLC6A16	rescued	0.932119	0.00233223	0.0139975	0.149409	0.632063	0.821735	-0.790806	0.0127183	0.0563313	0.6	0.6	0.6	0.3	0.3	0.4	0.4	0.5	0.7	0.764719	0.764719	0.764719	-1.30002	-1.30002	-0.611775	-0.611775	0.0764719	1.45297
RPL7AP20	no rescue	0.930722	0.000216336	0.0019205	1.23244	5.80854e-06	0.000363853	0.291702	0.215865	0.414009	2.3	2.8	3.1	2	2.1	1.8	1.7	2	1.7	0.272166	1.29279	1.90516	-0.340207	-0.136083	-0.748455	-0.952579	-0.340207	-0.952579
RN7SKP16	rescued	0.929933	0.00976005	0.0444525	-0.121419	0.718888	0.868936	-1.05957	0.00144868	0.010343	2.2	2.7	2.6	1.6	1.8	1.8	2.3	2.9	2.5	-0.147242	0.957073	0.73621	-1.47242	-1.03069	-1.03069	0.073621	1.3988	0.515347
ENSG00000278456	rescued	0.929696	0.00571171	0.029061	0.0429172	0.885539	0.949181	-0.896186	0.00551287	0.0296824	2	1.9	1.8	1.3	1	1.5	1.9	1.6	2	0.96225	0.673575	0.3849	-1.05848	-1.9245	-0.481125	0.673575	-0.19245	0.96225
ENSG00000250644	no rescue	0.929117	1.82927e-05	0.000233292	0.684451	0.00109414	0.0194096	-0.250605	0.160154	0.339465	1.3	1.6	1.1	0.8	0.9	0.8	0.9	0.9	1	1.00791	2.1418	0.251976	-0.881917	-0.503953	-0.881917	-0.503953	-0.503953	-0.125988
PRR16	rescued	0.928899	8.06926e-13	5.13266e-11	0.240341	0.0518812	0.224215	-0.697761	8.17532e-13	5.18769e-11	4.3	4.6	4.5	3.7	3.4	3.6	4.1	4.3	4.3	0.499525	1.20938	0.972758	-0.920177	-1.63003	-1.15679	0.0262908	0.499525	0.499525
NEK3	no rescue	0.927826	2.87003e-08	7.70042e-07	0.648298	0.00010997	0.00359578	-0.288069	0.0765377	0.206556	1.5	1.5	1.5	1	0.9	1	1.2	1.1	1.1	1.25109	1.25109	1.25109	-0.834058	-1.25109	-0.834058	0	-0.417029	-0.417029
NPHP1	rescued	0.927822	1.16263e-08	3.42548e-07	0.394696	0.0138204	0.100958	-0.541724	0.000342228	0.00314082	0.6	0.6	0.6	0.4	0.3	0.3	0.4	0.5	0.5	1.08866	1.08866	1.08866	-0.544331	-1.36083	-1.36083	-0.544331	0.272166	0.272166
CTSF	partial-rescued	0.927118	2.70278e-15	2.40984e-13	0.389431	0.0023304	0.0326051	-0.545631	3.73562e-07	8.38094e-06	2.7	2.7	2.7	1.9	2	1.9	2.2	2.5	2.4	1.06968	1.06968	1.06968	-1.26416	-0.972433	-1.26416	-0.388973	0.486217	0.194487
RPL23AP57	rescued	0.926603	0.00176261	0.0111698	0.826319	0.00599035	0.0593173	-0.10887	0.593556	0.760567	2.6	4	3.7	2.9	2.7	2.6	2.8	2.9	2.8	-0.8	2	1.4	-0.2	-0.6	-0.8	-0.4	-0.2	-0.4
ENSG00000285796	partial-rescued	0.926304	4.06657e-10	1.60913e-08	0.546287	0.000532185	0.0115494	-0.387816	0.00665325	0.034434	1.3	1.2	1.2	0.8	0.8	0.8	0.8	1	1	1.53439	1.04119	1.04119	-0.931594	-0.931594	-0.931594	-0.931594	0.0547997	0.0547997
WBP1	no rescue	0.923998	2.51166e-07	5.26519e-06	0.778816	4.42217e-06	0.000291983	-0.152076	0.343722	0.552893	2.3	2.6	2.3	1.8	1.7	1.5	1.8	1.8	1.7	0.975764	1.79906	0.975764	-0.396404	-0.670838	-1.2197	-0.396404	-0.396404	-0.670838
MYLK	partial-rescued	0.923334	6.97827e-17	7.57884e-15	0.360029	0.000762384	0.0149342	-0.572486	5.54972e-16	5.79915e-14	4.2	4.4	4.4	3.6	3.4	3.5	3.9	4.1	4	0.682324	1.21632	1.21632	-0.919655	-1.45365	-1.18665	-0.118665	0.415328	0.148331
GSEC	rescued	0.922338	1.62785e-07	3.57777e-06	0.404763	0.024787	0.145664	-0.526255	0.00204332	0.0135379	1.5	1.5	1.7	1.1	1.1	0.9	1.3	1.4	1.2	0.8	0.8	1.6	-0.8	-0.8	-1.6	0	0.4	-0.4
ENSG00000291081	rescued	0.921846	7.30011e-05	0.000770304	0.60894	0.00833036	0.0726824	-0.321018	0.152667	0.329294	0.8	0.9	0.8	0.6	0.5	0.5	0.6	0.6	0.6	1.01436	1.7166	1.01436	-0.390137	-1.09238	-1.09238	-0.390137	-0.390137	-0.390137
ENSG00000287023	rescued	0.921846	0.000435244	0.0034579	0.152925	0.503885	0.740351	-0.778369	0.00171762	0.0117945	1.4	1.5	1.6	1	0.8	1.1	1.4	1.5	1.3	0.416667	0.791667	1.16667	-1.08333	-1.83333	-0.708333	0.416667	0.791667	0.0416667
ENSG00000274520	rescued	0.921198	0.0051041	0.0264104	0.749765	0.0270804	0.153803	-0.176629	0.589694	0.757787	4.7	4.5	3.9	3.5	3.5	3.5	3.7	3.8	3.6	1.88693	1.44002	0.0993119	-0.794495	-0.794495	-0.794495	-0.347591	-0.12414	-0.571043
NMNAT3	partial-rescued	0.921086	7.93716e-10	3.00113e-08	0.503634	0.000784378	0.0152255	-0.425007	0.00217027	0.0142416	0.8	1	0.9	0.6	0.6	0.5	0.7	0.8	0.8	0.349428	1.60737	0.978399	-0.908514	-0.908514	-1.53748	-0.279543	0.349428	0.349428
EDNRA	rescued	0.919363	4.76171e-06	7.20183e-05	-0.0845565	0.652793	0.833741	-1.01317	3.52331e-08	9.94754e-07	1.1	1.1	1.1	0.7	0.7	0.8	1.1	1.1	1.3	0.471405	0.471405	0.471405	-1.41421	-1.41421	-0.942809	0.471405	0.471405	1.41421
SSTR1	rescued	0.919299	0.000851346	0.0061207	0.0652464	0.817372	0.920687	-0.861649	0.00156437	0.0109814	0.6	0.8	0.6	0.4	0.4	0.4	0.5	0.7	0.7	0.222222	1.55556	0.222222	-1.11111	-1.11111	-1.11111	-0.444444	0.888889	0.888889
TLCD3B	rescued	0.917787	0.00253019	0.014983	0.48315	0.116955	0.352493	-0.440678	0.150246	0.325643	0.6	0.6	0.4	0.4	0.3	0.3	0.3	0.5	0.4	1.4792	1.4792	-0.1849	-0.1849	-1.01695	-1.01695	-1.01695	0.64715	-0.1849
ATG16L2	rescued	0.917721	1.6739e-09	5.77122e-08	0.283633	0.0528446	0.226692	-0.641595	6.11405e-15	5.62464e-13	2.9	3.2	2.6	2.1	2.1	2.2	2.7	2.6	2.7	0.890871	1.69265	0.0890871	-1.24722	-1.24722	-0.979958	0.356348	0.0890871	0.356348
TLN2	rescued	0.916431	4.94577e-17	5.61015e-15	0.247815	0.0165682	0.112792	-0.676961	3.65428e-19	5.95431e-17	2.4	2.4	2.2	1.7	1.6	1.7	2.2	2.1	2.1	1.16731	1.16731	0.510697	-1.13083	-1.45914	-1.13083	0.510697	0.182392	0.182392
SNORA71B	rescued	0.916367	0.0106492	0.0477239	0.747781	0.0454626	0.207195	-0.18256	0.482445	0.675967	2.9	3	4.4	2.7	2.9	2.7	2.9	3.2	2.7	-0.270437	-0.0832115	2.53795	-0.644889	-0.270437	-0.644889	-0.270437	0.29124	-0.644889
PSG1	no rescue	0.914151	0.000184056	0.00167322	0.836724	0.000129936	0.00408464	-0.0842146	0.724902	0.849393	1.1	1.2	0.9	0.8	0.7	0.5	0.8	0.7	0.6	1.27783	1.72016	0.393179	-0.0491473	-0.491473	-1.37612	-0.0491473	-0.491473	-0.933799
ENSG00000246575	rescued	0.913254	0.00583314	0.029561	0.335795	0.322941	0.597234	-0.585473	0.101549	0.250414	1.6	1.8	1.8	1.3	0.9	1.1	1.6	1.7	1.1	0.491473	1.08124	1.08124	-0.393179	-1.57271	-0.982946	0.491473	0.786357	-0.982946
FAM229B	rescued	0.91321	2.67816e-07	5.55719e-06	0.417075	0.0237206	0.141587	-0.50607	0.00086332	0.00685345	1.9	2.2	2.4	1.5	1.5	1.5	1.7	2	1.8	0.205738	1.13156	1.74877	-1.02869	-1.02869	-1.02869	-0.411476	0.514344	-0.102869
APOBEC3F	no rescue	0.911271	7.93099e-06	0.000111988	0.647383	0.00206138	0.0301296	-0.273139	0.152053	0.328278	0.8	1.1	1.1	0.6	0.6	0.6	0.8	0.7	0.8	0.0565459	1.58329	1.58329	-0.961281	-0.961281	-0.961281	0.0565459	-0.452367	0.0565459
ENSG00000267061	rescued	0.910062	0.00613167	0.030723	-0.269662	0.348167	0.619392	-1.19104	9.50798e-06	0.000148626	2	2.6	2	1.4	1.4	1.8	2.5	2.3	2.6	-0.141333	1.13066	-0.141333	-1.41333	-1.41333	-0.565332	0.918665	0.494666	1.13066
TESK2	no rescue	0.909218	0.000339906	0.00281436	0.851115	0.00124224	0.0213496	-0.067737	0.794641	0.89093	0.8	0.9	1	0.5	0.5	0.6	0.6	0.6	0.6	0.683837	1.24334	1.80284	-0.994672	-0.994672	-0.435169	-0.435169	-0.435169	-0.435169
SNORD3B-2	no rescue	0.906955	0.00371892	0.0204506	1.14879	0.000852507	0.0160206	0.22952	0.488514	0.680824	2.1	1.8	2.6	1.8	1.3	1.4	1.2	1.8	1.1	0.876696	0.25378	1.91489	0.25378	-0.784412	-0.576774	-0.992051	0.25378	-1.19969
FAM162A	rescued	0.906019	3.0436e-15	2.69022e-13	-0.200696	0.0406185	0.19413	-1.11563	2.57271e-41	4.12212e-38	2.6	2.5	2.6	2	1.7	1.9	2.8	2.8	2.7	0.478091	0.239046	0.478091	-0.956183	-1.67332	-1.19523	0.956183	0.956183	0.717137
MYPN	rescued	0.90585	1.42229e-15	1.31404e-13	0.204292	0.0495571	0.218039	-0.710571	1.08587e-20	2.15237e-18	3.4	3.6	3.5	2.8	2.6	2.7	3.2	3.3	3.3	0.670838	1.2197	0.945271	-0.975764	-1.52463	-1.2502	0.12197	0.396404	0.396404
DYNLT2	rescued	0.904716	0.00421471	0.0226642	0.367122	0.245465	0.520305	-0.544761	0.0857771	0.223232	0.8	0.7	0.7	0.5	0.4	0.5	0.6	0.5	0.7	1.51186	0.755929	0.755929	-0.755929	-1.51186	-0.755929	0	-0.755929	0.755929
FAM131C	no rescue	0.904363	0.000845947	0.00608831	0.833646	0.00331916	0.0405725	-0.0832328	0.730543	0.853043	1.4	1.5	2	1.2	1	1.1	1	1.3	1.1	0.349428	0.663914	2.23634	-0.279543	-0.908514	-0.594028	-0.908514	0.0349428	-0.594028
MMP25-AS1	no rescue	0.902191	1.48138e-05	0.000194138	0.840578	7.12665e-05	0.00259304	-0.0677128	0.676482	0.817878	0.9	1.4	1.1	0.8	0.8	0.7	0.8	0.8	0.7	0.0491473	2.26078	0.933799	-0.393179	-0.393179	-0.835504	-0.393179	-0.393179	-0.835504
TNFRSF13C	rescued	0.901453	0.0110058	0.0490326	0.521805	0.137089	0.386921	-0.386764	0.291607	0.499664	0.5	0.4	0.4	0.3	0.3	0.3	0.4	0.3	0.3	1.98827	0.611775	0.611775	-0.764719	-0.764719	-0.764719	0.611775	-0.764719	-0.764719
RPL12P8	no rescue	0.899689	0.0019229	0.0119774	1.08824	0.000366861	0.00881662	0.176123	0.445235	0.645889	2.4	3.5	3.6	2.5	2.3	2.7	2.2	2.6	2.2	-0.503953	1.57485	1.76383	-0.31497	-0.692935	0.0629941	-0.881917	-0.125988	-0.881917
PCDH10-DT	rescued	0.899677	7.13858e-05	0.000756779	0.0614425	0.761584	0.892401	-0.847894	5.54536e-05	0.000673535	0.4	0.5	0.5	0.3	0.3	0.3	0.4	0.4	0.5	0	1.1547	1.1547	-1.1547	-1.1547	-1.1547	0	0	1.1547
ENSG00000258744	rescued	0.898588	4.4275e-05	0.000503625	0.594716	0.00590454	0.0587903	-0.311856	0.151447	0.327519	1	0.9	0.8	0.6	0.5	0.7	0.7	0.7	0.7	1.77778	1.11111	0.444444	-0.888889	-1.55556	-0.222222	-0.222222	-0.222222	-0.222222
ENSG00000248458	rescued	0.898023	0.00275253	0.0160758	-0.349106	0.187894	0.453774	-1.25531	2.19318e-06	3.96319e-05	1.4	1.3	1.4	0.8	0.9	0.9	1.6	1.5	1.7	0.369448	0.0671724	0.369448	-1.44421	-1.14193	-1.14193	0.973999	0.671724	1.27627
C1QTNF1	rescued	0.897865	1.02058e-05	0.00013976	-0.00655191	0.971435	0.988295	-0.914074	1.21873e-06	2.36215e-05	1.1	1.1	1.3	0.7	0.6	0.8	1.1	1.2	1.3	0.300606	0.300606	1.07359	-1.24537	-1.63186	-0.858876	0.300606	0.6871	1.07359
RPS27P21	rescued	0.897007	0.000493086	0.00384709	0.787339	0.00496074	0.052419	-0.119833	0.602258	0.76671	3.9	4.9	4.9	3.5	3.9	3.9	3.6	4.3	3.7	-0.317821	1.5891	1.5891	-1.08059	-0.317821	-0.317821	-0.889898	0.444949	-0.699206
MTCO1P22	no rescue	0.896997	0.00648833	0.0322333	1.1414	0.00195299	0.0290543	0.23359	0.0757609	0.205018	4.3	5	5.4	4	4.2	4.1	3.6	4.2	3.8	0.019532	1.25005	1.9532	-0.507831	-0.156256	-0.332043	-1.21098	-0.156256	-0.859406
KDR	rescued	0.896995	0.000412263	0.00330491	0.2662	0.253266	0.528288	-0.639401	0.010303	0.0481869	0.6	0.7	0.6	0.4	0.3	0.4	0.5	0.6	0.5	0.700301	1.48814	0.700301	-0.875376	-1.66321	-0.875376	-0.0875376	0.700301	-0.0875376
ENSG00000289161	rescued	0.896028	0.000291432	0.00247477	0.590556	0.0189991	0.123867	-0.313528	0.205686	0.400642	1.5	1.8	1.6	1.1	1	1.3	1.1	1.3	1.4	0.597505	1.74984	0.981616	-0.938937	-1.32305	-0.170716	-0.938937	-0.170716	0.213395
MTCO1P53	no rescue	0.895671	1.92566e-11	9.82955e-10	0.952332	4.62642e-12	2.26047e-09	0.0479115	0.608119	0.770599	5.3	5.7	5.6	4.6	4.7	4.7	4.6	4.7	4.6	0.780024	1.65755	1.43817	-0.755648	-0.536266	-0.536266	-0.755648	-0.536266	-0.755648
ENSG00000243916	rescued	0.895493	0.00378229	0.0207543	0.97036	0.00749308	0.0688671	0.0638874	0.843136	0.916621	1.5	2.2	2.3	1.3	1.4	1.4	1.1	1.8	1.1	-0.15097	1.43422	1.66067	-0.603881	-0.377426	-0.377426	-1.05679	0.528396	-1.05679
RCN1P1	rescued	0.895196	0.00410086	0.0221805	0.927762	0.0108712	0.0866301	0.0195965	0.956248	0.977707	1.4	1.6	1.9	1.2	1.1	0.9	0.7	1.3	1.1	0.430973	0.985082	1.81624	-0.123135	-0.400189	-0.954298	-1.50841	0.153919	-0.400189
SIGIRR	rescued	0.893656	0.00879228	0.0407177	0.0463642	0.884441	0.948863	-0.855158	0.013197	0.0580904	0.7	0.6	0.5	0.5	0.3	0.4	0.8	0.4	0.6	1.05409	0.421637	-0.210819	-0.210819	-1.47573	-0.843274	1.68655	-0.843274	0.421637
CHRDL1	partial-rescued	0.893476	4.01856e-16	3.98305e-14	0.482322	4.15616e-06	0.000282363	-0.420903	1.17133e-09	4.38156e-08	5.9	6	6.2	5.2	5	5.2	5.6	5.6	5.5	0.800705	1.0492	1.54619	-0.938757	-1.43575	-0.938757	0.055221	0.055221	-0.193274
SMIM10L2B	rescued	0.892791	0.00266871	0.015667	0.539341	0.0678105	0.261199	-0.362049	0.224909	0.425287	0.7	0.8	0.9	0.6	0.6	0.4	0.6	0.6	0.7	0.31211	1.01436	1.7166	-0.390137	-0.390137	-1.79463	-0.390137	-0.390137	0.31211
HCP5	rescued	0.891918	0.00393789	0.0214583	0.959927	0.0047272	0.0508492	0.059007	0.865308	0.930057	0.3	0.1	0.3	0.1	0.1	0.1	0.1	0.1	0.1	1.76383	-0.503953	1.76383	-0.503953	-0.503953	-0.503953	-0.503953	-0.503953	-0.503953
ENSG00000270012	rescued	0.891727	0.00106376	0.00734024	0.74203	0.00659401	0.0633673	-0.156717	0.546598	0.726392	1.1	1.3	0.8	0.7	0.6	0.8	0.8	0.8	0.7	1.16916	2.08415	-0.203331	-0.660827	-1.11832	-0.203331	-0.203331	-0.203331	-0.660827
JAM2	rescued	0.889627	2.7201e-15	2.41474e-13	0.186163	0.07347	0.274091	-0.712889	1.47316e-18	2.1788e-16	3.2	3.1	3.2	2.4	2.3	2.5	3.1	3	3	0.9245	0.64715	0.9245	-1.2943	-1.57165	-1.01695	0.64715	0.3698	0.3698
CCDC113	rescued	0.888756	1.05904e-05	0.000144157	0.382296	0.0534787	0.228406	-0.515054	0.00282615	0.0175199	0.8	1.1	1.1	0.6	0.7	0.6	0.8	0.8	0.8	-0.0606061	1.57576	1.57576	-1.15152	-0.606061	-1.15152	-0.0606061	-0.0606061	-0.0606061
PDE4DIPP2	no rescue	0.886813	6.33779e-11	2.90146e-09	0.600038	1.92137e-06	0.000150722	-0.294313	0.0115682	0.0525075	1.9	2	1.9	1.3	1.5	1.3	1.5	1.5	1.6	1.10289	1.48466	1.10289	-1.18773	-0.42419	-1.18773	-0.42419	-0.42419	-0.042419
TLX2	no rescue	0.886135	7.6651e-07	1.44245e-05	0.680276	0.00024365	0.00650526	-0.212656	0.219096	0.418024	1.8	1.8	1.6	1.2	1.2	1.2	1.3	1.4	1.3	1.51787	1.51787	0.714293	-0.892866	-0.892866	-0.892866	-0.491076	-0.0892866	-0.491076
CHI3L1	rescued	0.885376	1.68992e-06	2.87061e-05	0.185118	0.441685	0.695447	-0.709646	0.00155052	0.0108962	1.4	1.5	1.6	1	1.1	1	1.1	1.8	1.2	0.348155	0.696311	1.04447	-1.04447	-0.696311	-1.04447	-0.696311	1.74078	-0.348155
GAPDHP38	rescued	0.883646	0.00616554	0.0308625	0.343923	0.36245	0.630817	-0.550685	1.6258e-05	0.000236812	4.5	5.4	5.5	4.3	4.3	4.4	4.6	5.2	4.7	-0.562183	1.33518	1.546	-0.98382	-0.98382	-0.773001	-0.351364	0.913547	-0.140546
KCNQ1OT1	rescued	0.880624	3.0932e-09	1.0009e-07	0.0581258	0.695202	0.856417	-0.830988	2.66544e-20	5.11857e-18	0.6	0.8	0.8	0.4	0.4	0.4	0.6	0.7	0.7	0	1.20605	1.20605	-1.20605	-1.20605	-1.20605	0	0.603023	0.603023
EPHA5	partial-rescued	0.880542	1.02621e-12	6.3112e-11	0.618759	1.95857e-07	2.52769e-05	-0.270857	0.00330608	0.019852	2.4	2.4	2.6	1.9	1.7	1.7	1.9	2	2	1.02869	1.02869	1.6459	-0.514344	-1.13156	-1.13156	-0.514344	-0.205738	-0.205738
ENSG00000235609	no rescue	0.87792	8.2263e-05	0.000853478	0.574747	0.00438239	0.0488548	-0.313014	0.0764008	0.206256	1.4	1.1	1.5	1.1	0.7	0.8	1	1	1.1	1.2693	0.0875376	1.66321	0.0875376	-1.48814	-1.09422	-0.306382	-0.306382	0.0875376
ENSG00000270871	rescued	0.877664	0.00838942	0.0392609	0.0316354	0.922058	0.966454	-0.855086	0.0144174	0.0621785	2.2	2.2	2.3	1.3	1.9	1.4	2.4	1.6	2.4	0.53886	0.53886	0.7698	-1.5396	-0.15396	-1.30866	1.00074	-0.84678	1.00074
ENSG00000247121	rescued	0.877282	0.00270748	0.0158444	0.327275	0.287604	0.56461	-0.556444	0.0695806	0.19316	0.7	0.7	0.5	0.4	0.3	0.4	0.5	0.4	0.6	1.41421	1.41421	0	-0.707107	-1.41421	-0.707107	0	-0.707107	0.707107
PGM5P4	rescued	0.875912	0.00142794	0.00933582	-0.279198	0.270265	0.546723	-1.16247	1.25162e-07	3.18318e-06	2.8	3.2	2.5	2.2	2.1	2.1	3.2	2.9	3.3	0.204124	1.02062	-0.408248	-1.02062	-1.22474	-1.22474	1.02062	0.408248	1.22474
ASIC1	partial-rescued	0.875885	1.29419e-13	9.53966e-12	0.564226	4.22368e-06	0.000283252	-0.319936	0.00159224	0.0111324	2.3	2.4	2.3	1.7	1.7	1.7	1.8	2	2	1.09238	1.44351	1.09238	-1.01436	-1.01436	-1.01436	-0.663233	0.0390137	0.0390137
IVNS1ABP	rescued	0.875329	1.10201e-13	8.15245e-12	0.175683	0.117269	0.353067	-0.708371	4.19553e-18	5.80342e-16	4	3.8	3.8	3.1	2.9	3.2	3.8	3.6	3.8	1.14649	0.630569	0.630569	-1.17515	-1.69107	-0.917192	0.630569	0.114649	0.630569
ENSG00000267000	rescued	0.875143	0.00590678	0.0298453	-0.189619	0.513329	0.746656	-1.07301	0.000248323	0.00240186	2	2.1	2.1	1.6	1.4	1.4	2.2	2.1	2.4	0.214121	0.48942	0.48942	-0.887074	-1.43767	-1.43767	0.764719	0.48942	1.31532
FLJ20021	rescued	0.874902	0.000964666	0.0067616	0.635265	0.0152621	0.107274	-0.246833	0.372217	0.580301	1.6	1.7	1.4	0.8	1.1	1.2	1.3	0.9	1.2	1.20009	1.53762	0.525041	-1.50012	-0.487538	-0.150012	0.187515	-1.16259	-0.150012
TSPOAP1	no rescue	0.874636	1.51467e-10	6.58012e-09	0.765104	8.74256e-06	0.000508526	-0.11653	0.440252	0.641947	1.3	1.4	1.3	0.8	0.9	0.8	0.8	1.1	0.8	1.09422	1.48814	1.09422	-0.875376	-0.481457	-0.875376	-0.875376	0.306382	-0.875376
ZNF862	partial-rescued	0.873717	2.40846e-08	6.62748e-07	0.480461	0.0019782	0.0293656	-0.399781	0.00110153	0.00834478	1.4	1.5	1.2	0.9	0.9	0.8	1.1	1.1	1.1	1.24768	1.67957	0.383902	-0.911767	-0.911767	-1.34366	-0.0479877	-0.0479877	-0.0479877
NUDT17	rescued	0.873551	0.00416744	0.0224573	0.426054	0.174828	0.438119	-0.453531	0.142761	0.314561	1.1	1.3	0.9	0.7	0.8	0.7	0.7	0.9	1.1	0.879637	1.81102	-0.0517434	-0.983124	-0.517434	-0.983124	-0.983124	-0.0517434	0.879637
SDHAF1	rescued	0.873517	0.000269414	0.00231513	0.455548	0.03773	0.185675	-0.426612	0.0691838	0.192559	2.1	2.2	2.3	1.8	1.3	1.4	1.7	1.9	1.9	0.752684	1.04721	1.34174	-0.130902	-1.60354	-1.30902	-0.42543	0.163627	0.163627
RASL10B	rescued	0.873512	0.000212714	0.00189328	0.439509	0.094512	0.316106	-0.443938	0.0738695	0.201545	0.8	1	1.1	0.7	0.7	0.6	0.6	0.9	0.8	0	1.1547	1.73205	-0.57735	-0.57735	-1.1547	-1.1547	0.57735	0
DGKI	no rescue	0.872273	1.82531e-07	3.9775e-06	0.715688	0.00013528	0.00419858	-0.166358	0.315017	0.52431	0.6	0.7	0.8	0.4	0.4	0.4	0.4	0.5	0.5	0.525041	1.20009	1.87515	-0.825064	-0.825064	-0.825064	-0.825064	-0.150012	-0.150012
COPB2-DT	rescued	0.871637	9.05376e-07	1.6669e-05	0.350447	0.0559968	0.234649	-0.529913	0.00223523	0.0145869	0.5	0.6	0.6	0.3	0.3	0.4	0.4	0.5	0.5	0.393179	1.27783	1.27783	-1.37612	-1.37612	-0.491473	-0.491473	0.393179	0.393179
CUL7	partial-rescued	0.871254	2.33196e-15	2.10681e-13	0.667572	1.0339e-08	1.92182e-06	-0.211963	0.00683443	0.0351164	3.2	3.5	3.3	2.6	2.6	2.6	2.6	2.8	2.8	0.884885	1.73817	1.16931	-0.821679	-0.821679	-0.821679	-0.821679	-0.252824	-0.252824
RPL7AP45	rescued	0.870111	0.00196383	0.0121766	0.0606213	0.814753	0.91919	-0.816289	0.00142334	0.0102076	2.5	2.1	2.5	1.7	1.9	1.5	2.2	2.5	2.4	0.949321	-0.118665	0.949321	-1.18665	-0.652658	-1.72064	0.148331	0.949321	0.682324
ENSG00000268049	rescued	0.87001	0.000868185	0.00622423	0.38762	0.111772	0.344213	-0.492031	0.0558089	0.165261	1.8	2.1	2.2	1.5	1.1	1.6	2	1.6	1.6	0.227439	1.10471	1.39713	-0.649827	-1.81952	-0.357405	0.812284	-0.357405	-0.357405
NDNF	rescued	0.869902	5.85675e-06	8.6155e-05	-0.257896	0.118329	0.355321	-1.13805	6.99113e-14	5.35532e-12	1.8	1.6	1.6	1.1	1	1.3	1.9	1.8	1.9	0.712276	0.129505	0.129505	-1.32742	-1.61881	-0.744652	1.00366	0.712276	1.00366
ARRDC4	rescued	0.869663	1.30892e-12	7.93045e-11	-0.0451835	0.761594	0.892401	-0.924214	4.08475e-14	3.232e-12	2.7	2.7	2.9	2	2.1	2.1	2.6	3.1	2.9	0.330759	0.330759	0.826898	-1.40573	-1.15766	-1.15766	0.0826898	1.32304	0.826898
EVA1A-AS	rescued	0.869263	0.001339	0.00883923	-0.0521845	0.83835	0.931393	-0.929909	0.000140516	0.00147152	1.4	1.7	1.7	1.1	1.1	1	1.8	1.5	1.7	-0.143986	0.827922	0.827922	-1.1159	-1.1159	-1.43986	1.15189	0.179983	0.827922
EIF1B-AS1	rescued	0.867994	0.00443101	0.0235912	0.231127	0.449291	0.701481	-0.645356	0.0296522	0.105169	0.1	0.1	0.1	0.1	0	0.1	0.1	0.1	0.1	0.333333	0.333333	0.333333	0.333333	-2.66667	0.333333	0.333333	0.333333	0.333333
DPYD	rescued	0.867564	6.03119e-18	7.74496e-16	0.284403	0.00696678	0.065587	-0.592187	4.80334e-17	5.92012e-15	3.5	3.4	3.6	2.7	2.7	2.8	3.2	3.4	3.3	0.913414	0.629941	1.19689	-1.35437	-1.35437	-1.0709	0.0629941	0.629941	0.346467
THAP7-AS1	rescued	0.8663	0.00566895	0.0288794	0.533954	0.107709	0.337722	-0.340525	0.314067	0.523227	0.6	0.7	0.6	0.4	0.4	0.4	0.5	0.4	0.5	0.894427	1.78885	0.894427	-0.894427	-0.894427	-0.894427	0	-0.894427	0
ACAP1	no rescue	0.864418	1.06929e-06	1.9219e-05	0.70658	7.63321e-05	0.0027401	-0.167694	0.225847	0.426308	1.1	1.5	1.4	0.8	0.8	0.9	1	0.9	1	0.22173	1.81819	1.41907	-0.975612	-0.975612	-0.576498	-0.177384	-0.576498	-0.177384
ENSG00000279713	rescued	0.863888	0.00379879	0.0208236	0.771507	0.0125729	0.0946759	-0.10029	0.753657	0.867697	1	0.9	0.9	0.7	0.6	0.6	0.6	0.7	0.7	1.69328	1.03069	1.03069	-0.294484	-0.957073	-0.957073	-0.957073	-0.294484	-0.294484
ENSG00000285257	rescued	0.862736	0.00226234	0.0136734	0.571342	0.054303	0.23066	-0.298209	0.257804	0.463596	3	3.7	3	2.5	2.5	2.6	3.1	2.6	2.6	0.391618	2.1539	0.391618	-0.867154	-0.867154	-0.6154	0.643372	-0.6154	-0.6154
MT-ND4L	no rescue	0.862529	2.04956e-20	3.26937e-18	0.841241	3.39312e-18	7.25322e-15	-0.0293516	0.680406	0.820478	11.2	11.2	11.2	10.3	10.4	10.2	10.2	10.5	10.3	1.30507	1.30507	1.30507	-0.689469	-0.467854	-0.911084	-0.911084	-0.246239	-0.689469
BBS12	no rescue	0.862211	4.75074e-07	9.35397e-06	0.553034	0.00317806	0.0393494	-0.317424	0.0776439	0.208558	1.6	1.6	1.6	1.1	1.1	1.1	1.1	1.4	1.3	1.19048	1.19048	1.19048	-0.952381	-0.952381	-0.952381	-0.952381	0.333333	-0.0952381
C21orf58	rescued	0.861928	1.01369e-07	2.36814e-06	0.171459	0.24946	0.524603	-0.698699	3.95401e-09	1.36243e-07	2.8	2.8	2.4	2	1.8	2.1	2.6	2.4	2.6	1.15766	1.15766	0.0312882	-1.09509	-1.65828	-0.813494	0.594476	0.0312882	0.594476
DNALI1	no rescue	0.861494	8.21171e-08	1.97954e-06	0.750001	7.22514e-06	0.000441275	-0.120723	0.391158	0.59783	1.6	1.9	1.8	1.2	1.2	1.3	1.3	1.3	1.2	0.65157	1.7511	1.38459	-0.814463	-0.814463	-0.447955	-0.447955	-0.447955	-0.814463
FAM107B	rescued	0.861232	1.16705e-12	7.13437e-11	0.232446	0.0225236	0.137464	-0.638048	7.59796e-13	4.83729e-11	3.8	3.6	3.7	3	2.7	3.1	3.4	3.5	3.6	1.15152	0.606061	0.878788	-1.0303	-1.84848	-0.757576	0.0606061	0.333333	0.606061
TRIB2	partial-rescued	0.86114	3.76733e-12	2.15466e-10	0.487399	0.000178567	0.00513222	-0.383452	7.48138e-05	0.000870202	2.8	2.7	3	2.1	2.1	2.2	2.4	2.5	2.4	1.05409	0.737865	1.68655	-1.1595	-1.1595	-0.843274	-0.210819	0.105409	-0.210819
RASGRF1	no rescue	0.860766	0.00022243	0.0019652	1.00759	3.09042e-05	0.00134819	0.14024	0.545188	0.72558	0.5	0.6	0.4	0.4	0.3	0.3	0.3	0.3	0.3	1.11832	2.03331	0.203331	0.203331	-0.71166	-0.71166	-0.71166	-0.71166	-0.71166
RPS27P4	rescued	0.860721	0.000431272	0.00343169	0.783513	0.00822021	0.0722167	-0.0895422	0.718463	0.844731	4	4.5	5	3.7	3.9	3.6	3.4	4.4	3.6	-0.0212418	0.934638	1.89052	-0.594769	-0.212418	-0.785945	-1.1683	0.743462	-0.785945
PINK1-AS	rescued	0.860009	5.47442e-05	0.000602894	0.572921	0.00531035	0.0547514	-0.294599	0.162431	0.342442	1.1	1.1	1	0.6	0.8	0.8	0.8	0.8	0.8	1.40705	1.40705	0.80403	-1.60806	-0.402015	-0.402015	-0.402015	-0.402015	-0.402015
MZF1-AS1	rescued	0.85973	0.00198629	0.0122711	0.466164	0.0792663	0.285953	-0.396945	0.0745142	0.202683	1.1	1.2	0.7	0.6	0.8	0.6	0.8	0.8	0.8	1.35631	1.84459	-0.596778	-1.08505	-0.108505	-1.08505	-0.108505	-0.108505	-0.108505
SEMA3C	partial-rescued	0.859725	7.54104e-13	4.84191e-11	0.430381	9.41219e-05	0.00316224	-0.439059	7.18573e-07	1.47607e-05	4.8	4.7	4.9	4.1	3.8	4.1	4.3	4.5	4.4	1.09888	0.824163	1.37361	-0.824163	-1.64833	-0.824163	-0.274721	0.274721	0
ZNF517	rescued	0.85909	3.92003e-08	1.02483e-06	0.397015	0.015465	0.108211	-0.469612	0.00195889	0.0131004	1.4	1.4	1.3	0.9	0.9	0.9	1.3	1.1	1.1	1.201	1.201	0.731043	-1.14878	-1.14878	-1.14878	0.731043	-0.208869	-0.208869
MID1	rescued	0.858876	7.32205e-15	6.2553e-13	0.252185	0.0154724	0.108218	-0.61555	4.62741e-15	4.34006e-13	2.6	2.4	2.5	1.9	1.7	1.8	2.3	2.2	2.3	1.29288	0.663914	0.978399	-0.908514	-1.53748	-1.223	0.349428	0.0349428	0.349428
FAM107A	rescued	0.858838	5.21331e-05	0.000577566	0.553448	0.0059469	0.0590238	-0.314245	0.114312	0.270708	0.9	1.1	0.9	0.6	0.6	0.8	0.7	0.8	0.8	0.632456	1.89737	0.632456	-1.26491	-1.26491	0	-0.632456	0	0
SGIP1	rescued	0.857827	9.07087e-18	1.11572e-15	0.0885196	0.418259	0.675133	-0.778323	6.33972e-23	1.54296e-20	1.8	1.9	1.9	1.3	1.3	1.3	1.7	1.8	1.9	0.526463	0.890937	0.890937	-1.29591	-1.29591	-1.29591	0.161988	0.526463	0.890937
STX18-AS1	rescued	0.856687	0.000170434	0.00156682	0.0647289	0.765657	0.894915	-0.799517	0.00011465	0.00123981	0.3	0.3	0.3	0.1	0.1	0.1	0.3	0.3	0.3	0.666667	0.666667	0.666667	-1.33333	-1.33333	-1.33333	0.666667	0.666667	0.666667
LMF1	rescued	0.856616	2.65764e-06	4.28347e-05	0.278444	0.143216	0.396164	-0.585348	9.63175e-05	0.00106984	1.1	1.4	1.1	0.7	0.8	0.8	0.9	1.1	1.1	0.458831	1.83533	0.458831	-1.37649	-0.917663	-0.917663	-0.458831	0.458831	0.458831
SDHAF4	rescued	0.856373	1.11355e-05	0.000150373	0.320775	0.126771	0.369942	-0.547112	0.00074709	0.00603288	2.6	2.8	3.2	2.3	2.1	2.2	2.3	2.8	2.7	0.124334	0.683837	1.80284	-0.71492	-1.27442	-0.994672	-0.71492	0.683837	0.404085
LINC00173	rescued	0.855575	0.000781548	0.00569916	0.210084	0.395291	0.657128	-0.651337	0.00115221	0.00865498	1.3	1.6	1.1	0.8	0.9	0.8	1.3	1.2	1.1	0.674619	1.81304	-0.0843274	-1.22275	-0.843274	-1.22275	0.674619	0.295146	-0.0843274
ENSG00000238273	rescued	0.853806	1.60395e-09	5.56018e-08	0.131533	0.334821	0.607445	-0.729089	5.45101e-10	2.16542e-08	2.8	2.8	2.6	2	2.1	2	2.5	2.7	2.7	0.982946	0.982946	0.393179	-1.37612	-1.08124	-1.37612	0.0982946	0.688062	0.688062
C14orf93	no rescue	0.85296	4.03939e-06	6.24348e-05	0.682878	0.000330405	0.00817693	-0.17722	0.302562	0.511147	1.4	1.5	1.3	0.8	0.9	1	0.9	1.1	1	1.22474	1.63299	0.816497	-1.22474	-0.816497	-0.408248	-0.816497	0	-0.408248
FHL2	partial-rescued	0.85281	4.64343e-16	4.53635e-14	0.376799	0.00031253	0.00782619	-0.485242	1.14708e-14	9.97962e-13	5.8	6.1	6.1	5.2	5.1	5.2	5.6	5.7	5.7	0.502835	1.30146	1.30146	-1.09441	-1.36061	-1.09441	-0.0295786	0.236628	0.236628
TSLP	no rescue	0.852764	8.5982e-05	0.000882645	1.20205	3.79478e-06	0.000261672	0.337601	0.1011	0.249691	1.3	1.6	1.9	1.1	1.1	1.1	0.8	1.2	0.8	0.250306	1.09509	1.93987	-0.312882	-0.312882	-0.312882	-1.15766	-0.0312882	-1.15766
TMEM8B	partial-rescued	0.852687	1.16148e-11	6.20816e-10	0.500085	5.29003e-05	0.0020421	-0.360768	7.83572e-05	0.000907028	1.7	2	1.9	1.4	1.3	1.2	1.5	1.6	1.5	0.503953	1.63785	1.25988	-0.629941	-1.00791	-1.38587	-0.251976	0.125988	-0.251976
RPS3AP38	rescued	0.852475	1.19101e-05	0.000159671	-0.260773	0.144388	0.397742	-1.12083	5.5263e-11	2.61067e-09	2.9	3	3	2.1	2.4	2.2	3	3.3	3.3	0.220863	0.441726	0.441726	-1.54604	-0.883452	-1.32518	0.441726	1.10432	1.10432
ARID5B	partial-rescued	0.852089	5.93543e-17	6.65877e-15	0.363601	0.000340239	0.0083598	-0.497767	3.83751e-13	2.62576e-11	4.8	4.9	5	4.2	4	4.1	4.5	4.6	4.5	0.813494	1.09509	1.37668	-0.87607	-1.43926	-1.15766	-0.0312882	0.250306	-0.0312882
ENSG00000279283	rescued	0.850012	0.00851029	0.0396947	0.105873	0.745155	0.883819	-0.750366	0.0230806	0.0883829	1.2	1.1	0.8	0.6	0.8	0.6	1	0.8	1.3	1.14542	0.748928	-0.440546	-1.23353	-0.440546	-1.23353	0.352437	-0.440546	1.54191
IKZF2	rescued	0.849282	3.05642e-09	9.90571e-08	0.0694911	0.599202	0.800856	-0.789831	3.42499e-13	2.3603e-11	1.7	1.5	1.7	1.1	1	1.2	1.5	1.6	1.6	1.00791	0.251976	1.00791	-1.25988	-1.63785	-0.881917	0.251976	0.629941	0.629941
ENSG00000272211	rescued	0.848445	0.00306437	0.0174727	-0.166647	0.497529	0.735774	-1.02148	0.000128944	0.0013652	1.1	1.2	1.1	0.6	0.9	0.6	1.1	1.4	1.2	0.285062	0.65157	0.285062	-1.54748	-0.447955	-1.54748	0.285062	1.38459	0.65157
IDUA	no rescue	0.846585	1.95851e-06	3.26174e-05	0.770719	7.81407e-05	0.00277814	-0.082038	0.6551	0.803138	1.5	1.6	1.4	1	1.1	0.9	1	1.2	0.9	1.22275	1.60222	0.843274	-0.674619	-0.295146	-1.05409	-0.674619	0.0843274	-1.05409
LOXL3	no rescue	0.846497	3.0121e-05	0.000358189	0.580119	0.00325534	0.0399637	-0.27403	0.125546	0.288609	1.2	1.4	1.1	0.9	0.8	0.8	1	0.9	0.9	1	2	0.5	-0.5	-1	-1	0	-0.5	-0.5
ZNF853	no rescue	0.846268	0.00224089	0.0135569	0.948928	0.00192794	0.0289716	0.0942213	0.769554	0.876813	0.8	0.7	0.7	0.4	0.5	0.4	0.3	0.4	0.5	1.61881	1.03604	1.03604	-0.712276	-0.129505	-0.712276	-1.29505	-0.712276	-0.129505
ADM-DT	rescued	0.845447	0.0012459	0.00834491	0.656878	0.0192508	0.124937	-0.194538	0.481116	0.675459	2.3	2.3	1.9	1.4	1.7	1.6	1.4	1.6	2	1.44338	1.44338	0.288675	-1.1547	-0.288675	-0.57735	-1.1547	-0.57735	0.57735
NEDD9	rescued	0.844443	3.6126e-12	2.08958e-10	0.23094	0.0441207	0.204501	-0.622245	3.44658e-10	1.4251e-08	2.2	2.2	2.1	1.6	1.4	1.6	2.1	1.9	2	1.01419	1.01419	0.676123	-1.01419	-1.69031	-1.01419	0.676123	-7.50648e-16	0.338062
KRT8P14	rescued	0.843044	0.00365051	0.0201558	0.191836	0.505565	0.74173	-0.657563	0.0221929	0.0857694	1.4	1.3	1.1	0.8	0.9	0.8	1.2	1.3	1	1.37612	0.933799	0.0491473	-1.27783	-0.835504	-1.27783	0.491473	0.933799	-0.393179
EPOR	rescued	0.84221	1.13461e-06	2.02503e-05	0.247206	0.102916	0.330138	-0.604383	8.35189e-05	0.000954141	2.2	2.3	2.1	1.5	1.4	1.8	2	1.9	2.1	0.903877	1.22927	0.578481	-1.37389	-1.69929	-0.397706	0.253086	-0.0723102	0.578481
UBE2Q2P2	rescued	0.841882	0.000210654	0.00187905	-0.103844	0.627513	0.818954	-0.953986	5.49873e-06	9.10629e-05	1.5	1.5	1.6	1.1	1	0.9	1.6	1.4	1.7	0.45733	0.45733	0.800327	-0.914659	-1.25766	-1.60065	0.800327	0.114332	1.14332
MIR4453HG	rescued	0.841327	0.002621	0.0154313	0.463698	0.0869051	0.300721	-0.385815	0.166354	0.348267	0.8	0.8	0.8	0.5	0.4	0.6	0.6	0.6	0.6	1.17851	1.17851	1.17851	-0.942809	-1.64992	-0.235702	-0.235702	-0.235702	-0.235702
BCAM	partial-rescued	0.841133	4.15793e-13	2.82989e-11	0.64561	2.54618e-08	4.18675e-06	-0.203845	0.0106912	0.049449	3.4	3.7	3.6	2.9	2.8	2.8	2.9	3	3.1	0.7698	1.63583	1.34715	-0.673575	-0.96225	-0.96225	-0.673575	-0.3849	-0.096225
SLC14A1	rescued	0.838536	0.000168114	0.00154829	0.257596	0.327731	0.600925	-0.592423	0.00956304	0.0458297	0.6	0.8	0.9	0.5	0.5	0.5	0.5	0.8	0.7	-0.279543	0.978399	1.60737	-0.908514	-0.908514	-0.908514	-0.908514	0.978399	0.349428
COL4A2	partial-rescued	0.836834	7.46916e-17	8.06907e-15	0.638546	5.02157e-13	3.87765e-10	-0.206513	0.00130838	0.00957602	5.4	5.4	5.3	4.6	4.4	4.6	4.7	4.8	4.7	1.36232	1.36232	1.10145	-0.724638	-1.24638	-0.724638	-0.463768	-0.202899	-0.463768
MT-ND4	no rescue	0.836348	4.50776e-18	5.93803e-16	0.83949	1.45583e-22	8.29871e-19	-0.00495626	0.939537	0.969392	12.1	12.2	12.1	11.3	11.4	11.2	11.2	11.3	11.3	1.23997	1.47247	1.23997	-0.619987	-0.387492	-0.852483	-0.852483	-0.619987	-0.619987
HSPA12A	rescued	0.83558	2.04361e-13	1.44963e-11	0.276521	0.00830113	0.0725755	-0.567808	3.31643e-11	1.6184e-09	2	2	1.9	1.4	1.3	1.4	1.8	1.7	1.8	1.11417	1.11417	0.742781	-1.11417	-1.48556	-1.11417	0.371391	0	0.371391
FRMPD4	rescued	0.835577	1.63003e-05	0.000210913	0.566554	0.00611344	0.0601184	-0.277003	0.171148	0.354092	0.6	0.6	0.6	0.4	0.4	0.3	0.4	0.5	0.5	1.11832	1.11832	1.11832	-0.71166	-0.71166	-1.62665	-0.71166	0.203331	0.203331
PABPC1P10	no rescue	0.834772	0.00039557	0.00318987	0.9215	0.000264994	0.00696615	0.0770461	0.659975	0.806851	3.9	5	4.9	4	3.8	3.8	3.7	4.1	3.6	-0.369653	1.78303	1.58733	-0.173954	-0.565351	-0.565351	-0.761049	0.0217443	-0.956748
MT-CO1	no rescue	0.833878	1.04726e-17	1.26527e-15	0.700567	8.76282e-14	8.32516e-11	-0.141125	0.0150053	0.0639847	12.3	12.4	12.2	11.4	11.6	11.5	11.7	11.6	11.7	1.27946	1.54725	1.01166	-1.13068	-0.595096	-0.862889	-0.327303	-0.595096	-0.327303
COLQ	rescued	0.832689	0.00257253	0.0151721	0.0216337	0.927915	0.969054	-0.818315	0.00125357	0.00924877	0.4	0.4	0.5	0.3	0.3	0.1	0.4	0.4	0.5	0.272166	0.272166	1.08866	-0.544331	-0.544331	-2.17732	0.272166	0.272166	1.08866
RFX2	rescued	0.831835	1.83421e-07	3.99263e-06	0.458635	0.0124992	0.0944953	-0.3806	0.0174133	0.0716928	1.1	1.2	1	0.8	0.7	0.7	1	0.7	0.9	1.06904	1.60357	0.534522	-0.534522	-1.06904	-1.06904	0.534522	-1.06904	0
LRRC46	rescued	0.831083	0.00837341	0.0392219	0.523968	0.129188	0.374575	-0.313964	0.37374	0.581972	0.7	0.7	0.6	0.4	0.5	0.4	0.4	0.7	0.5	1.16667	1.16667	0.416667	-1.08333	-0.333333	-1.08333	-1.08333	1.16667	-0.333333
CDH4	rescued	0.830955	2.74776e-07	5.6958e-06	-0.149969	0.311481	0.586763	-0.989008	1.75992e-20	3.41798e-18	2.9	2.7	2.4	2	1.8	2.2	2.9	2.7	2.8	1.0087	0.517979	-0.218096	-1.19953	-1.69025	-0.708813	1.0087	0.517979	0.763337
ENSG00000276048	rescued	0.830269	0.00364859	0.0201506	0.503929	0.0629014	0.249925	-0.332459	0.217504	0.415742	3.5	3.7	3.1	3	2.7	2.4	3.1	2.9	2.9	1.19501	1.70716	0.170716	-0.0853579	-0.853579	-1.6218	0.170716	-0.341432	-0.341432
TMEM59L	rescued	0.829087	4.06434e-06	6.27253e-05	0.275779	0.0928833	0.313076	-0.5605	0.000282085	0.00267151	2.1	2.4	2.2	1.4	1.8	1.6	2	2.1	2	0.467956	1.43986	0.791926	-1.79983	-0.503953	-1.15189	0.143986	0.467956	0.143986
CBX7	rescued	0.828048	4.80828e-07	9.43995e-06	0.36278	0.0118932	0.0921128	-0.472099	0.00113644	0.0085587	1.4	1.3	1.3	0.8	1	0.8	1.1	1.1	1.1	1.41421	0.942809	0.942809	-1.41421	-0.471405	-1.41421	0	0	0
LAMA4	partial-rescued	0.828001	4.15796e-17	4.77808e-15	0.361952	0.000767993	0.0149925	-0.475173	1.03754e-10	4.66093e-09	5.4	5.4	5.5	4.7	4.6	4.6	5	5.3	5.1	0.9245	0.9245	1.20185	-1.01695	-1.2943	-1.2943	-0.1849	0.64715	0.09245
PFN1P2	rescued	0.82787	0.00133859	0.00883923	-0.0937231	0.678274	0.846968	-0.929372	0.00012389	0.00131969	1.5	1.7	1.8	0.8	1.4	1.1	1.8	1.5	1.9	0	0.5547	0.83205	-1.94145	-0.27735	-1.1094	0.83205	0	1.1094
DOC2A	rescued	0.824481	0.00765601	0.0366519	0.5808	0.0611005	0.246434	-0.25208	0.428633	0.631094	0.4	0.5	0.5	0.4	0.3	0.1	0.3	0.4	0.3	0.359573	1.16861	1.16861	0.359573	-0.449467	-2.06755	-0.449467	0.359573	-0.449467
KRT83	rescued	0.823246	0.0071594	0.0348044	0.706391	0.0337365	0.173096	-0.128919	0.66781	0.811942	0.9	1.2	1.4	0.8	0.7	0.8	0.8	1.1	0.7	-0.136083	1.08866	1.90516	-0.544331	-0.952579	-0.544331	-0.544331	0.680414	-0.952579
CRIM1-DT	rescued	0.822432	1.56587e-05	0.000203633	0.335184	0.0605357	0.245657	-0.495919	0.00665079	0.0344304	3.4	3.4	3.2	2.7	2.3	2.7	3.2	2.8	3.1	1.13068	1.13068	0.595096	-0.74387	-1.81504	-0.74387	0.595096	-0.476077	0.327303
SLC2A5	rescued	0.822196	0.00123996	0.00832203	0.31223	0.248695	0.524276	-0.519153	0.0564963	0.166731	0.5	0.5	0.6	0.4	0.3	0.3	0.5	0.6	0.4	0.393179	0.393179	1.27783	-0.491473	-1.37612	-1.37612	0.393179	1.27783	-0.491473
SLC16A2	partial-rescued	0.821919	1.97705e-13	1.4164e-11	0.484162	3.06713e-06	0.000224842	-0.346982	2.32344e-05	0.000322423	4	4.2	4.1	3.4	3.2	3.4	3.7	3.6	3.6	0.903343	1.48406	1.1937	-0.838819	-1.41954	-0.838819	0.0322623	-0.258098	-0.258098
GOT1-DT	rescued	0.821131	4.51302e-06	6.85616e-05	0.247043	0.151456	0.406396	-0.58159	0.000417087	0.00369895	0.8	0.8	0.8	0.6	0.5	0.5	0.7	0.7	0.8	0.875376	0.875376	0.875376	-0.700301	-1.48814	-1.48814	0.0875376	0.0875376	0.875376
RAB13	partial-rescued	0.820645	2.19849e-09	7.33477e-08	0.474852	0.00123017	0.0212069	-0.355015	0.00353071	0.020862	2.8	3	3.1	2.4	2.3	2.2	2.4	2.7	2.7	0.563751	1.19797	1.51508	-0.704689	-1.0218	-1.33891	-0.704689	0.246641	0.246641
COL8A1	rescued	0.820194	1.49114e-14	1.2034e-12	0.0793444	0.396889	0.65844	-0.749988	1.30342e-22	3.01938e-20	6.5	6.5	6.6	5.8	5.6	5.8	6.4	6.6	6.5	0.610581	0.610581	0.860365	-1.1379	-1.63747	-1.1379	0.360798	0.860365	0.610581
ENSG00000230478	rescued	0.819841	0.000793232	0.00577612	0.120999	0.642266	0.827646	-0.706367	0.00671779	0.0347026	4.9	5.2	5	4.4	3.9	4.3	4.6	5.4	4.6	0.423999	1.06	0.635999	-0.635999	-1.696	-0.847998	-0.212	1.484	-0.212
FST	partial-rescued	0.819368	1.95277e-08	5.50715e-07	0.394346	0.00127087	0.0217114	-0.434213	0.000107548	0.00117959	4.1	3.8	3.8	3.2	2.9	3.3	3.6	3.5	3.6	1.57165	0.7396	0.7396	-0.9245	-1.75655	-0.64715	0.1849	-0.09245	0.1849
SSH3	no rescue	0.819167	4.87283e-08	1.23441e-06	0.561955	0.000157334	0.00467112	-0.263697	0.0235582	0.0896837	2.4	2.7	2.3	1.8	1.9	1.8	2	2.1	2.1	0.928797	1.9319	0.59443	-1.0774	-0.743038	-1.0774	-0.408671	-0.0743038	-0.0743038
TMEM276	no rescue	0.818993	0.000294686	0.00249664	0.696723	0.00161927	0.0256162	-0.128912	0.563796	0.739535	1.7	1.7	1.5	1.1	1.3	1.1	1.2	1.2	1.2	1.52911	1.52911	0.695048	-0.973067	-0.13901	-0.973067	-0.556038	-0.556038	-0.556038
CTSO	no rescue	0.815998	1.87943e-06	3.15059e-05	0.621451	0.000516883	0.0113178	-0.205874	0.12924	0.293722	1.3	1.3	1.6	0.9	0.9	1	1	1.1	1	0.761905	0.761905	2.04762	-0.952381	-0.952381	-0.52381	-0.52381	-0.0952381	-0.52381
ENSG00000250132	rescued	0.815823	0.0101117	0.0457786	0.370857	0.239039	0.513543	-0.453952	0.122905	0.284297	0.6	0.5	0.7	0.4	0.4	0.4	0.5	0.5	0.5	1	0	2	-1	-1	-1	0	0	0
ZNF775	rescued	0.815809	0.000484727	0.00378848	0.196405	0.381287	0.647797	-0.625071	0.00256999	0.0162811	1.4	1.6	1.3	0.9	1.1	0.8	1.4	1.3	1.2	0.700301	1.48814	0.306382	-1.2693	-0.481457	-1.66321	0.700301	0.306382	-0.0875376
PER3	no rescue	0.815785	3.91958e-12	2.23547e-10	0.600814	1.58252e-06	0.000130738	-0.223716	0.0112258	0.0513901	2.4	2.6	2.6	1.9	1.8	1.9	2	2.1	2	0.827922	1.47586	1.47586	-0.791926	-1.1159	-0.791926	-0.467956	-0.143986	-0.467956
CSDC2	no rescue	0.815555	0.00108516	0.00745767	1.0451	0.000125922	0.0039804	0.223611	0.388579	0.595505	1.1	1.1	0.8	0.7	0.7	0.7	0.6	0.5	0.6	1.61874	1.61874	0.208869	-0.261087	-0.261087	-0.261087	-0.731043	-1.201	-0.731043
STXBP5-AS1	rescued	0.814968	1.13605e-05	0.000152906	0.0450938	0.806297	0.915935	-0.778693	9.23126e-06	0.000144535	0.5	0.6	0.5	0.3	0.3	0.4	0.5	0.6	0.6	0.1849	1.01695	0.1849	-1.4792	-1.4792	-0.64715	0.1849	1.01695	1.01695
PTPRS	partial-rescued	0.814629	7.7394e-16	7.31589e-14	0.350257	0.000643106	0.0133637	-0.472	4.0765e-16	4.33032e-14	4.9	5	4.7	4.1	4.1	4.1	4.5	4.6	4.5	1.16692	1.45865	0.58346	-1.16692	-1.16692	-1.16692	0	0.29173	0
SNX5P2	no rescue	0.813777	0.00466615	0.0246503	0.983301	0.00301697	0.0380794	0.157445	0.584078	0.754748	1.4	1.9	2.1	1.4	1.2	1.3	0.9	1.5	1.1	-0.0589832	1.26814	1.79899	-0.0589832	-0.589832	-0.324408	-1.38611	0.206441	-0.855256
MAMLD1	partial-rescued	0.813536	8.80646e-07	1.63167e-05	0.43843	0.00363958	0.0433732	-0.384195	0.00496277	0.0274035	1.5	1.7	1.4	1	1	1.2	1.3	1.3	1.3	0.894427	1.78885	0.447214	-1.34164	-1.34164	-0.447214	0	0	0
IFNAR2	rescued	0.812531	4.92465e-05	0.000549762	-0.0221268	0.907663	0.959448	-0.842417	2.38914e-07	5.62941e-06	0.4	0.6	0.6	0.3	0.4	0.3	0.5	0.6	0.5	-0.544331	1.08866	1.08866	-1.36083	-0.544331	-1.36083	0.272166	1.08866	0.272166
ENSG00000279207	rescued	0.811895	5.29067e-05	0.000583919	0.421253	0.0415202	0.19685	-0.398193	0.040959	0.132178	0.9	0.8	0.8	0.6	0.6	0.5	0.7	0.7	0.8	1.48814	0.700301	0.700301	-0.875376	-0.875376	-1.66321	-0.0875376	-0.0875376	0.700301
ATP8B3	rescued	0.811495	2.65824e-07	5.52145e-06	0.258397	0.0604415	0.245455	-0.561999	1.06885e-05	0.000163621	1.6	1.8	1.6	1.3	1	1.2	1.5	1.5	1.5	0.64715	1.4792	0.64715	-0.600925	-1.849	-1.01695	0.231125	0.231125	0.231125
SGMS1-AS1	rescued	0.811305	0.00201944	0.012442	0.766262	0.00507219	0.0531229	-0.053643	0.846327	0.918699	0.3	0.3	0.3	0.1	0.1	0.1	0.1	0.1	0.1	1.33333	1.33333	1.33333	-0.666667	-0.666667	-0.666667	-0.666667	-0.666667	-0.666667
LINC01311	rescued	0.810873	0.00185551	0.0116679	0.76338	0.00551652	0.0561202	-0.0555382	0.841053	0.915451	1.4	1.4	1.4	1	0.9	1	0.9	1	1.1	1.28205	1.28205	1.28205	-0.564103	-1.02564	-0.564103	-1.02564	-0.564103	-0.102564
ATP2A1	rescued	0.810756	0.00136591	0.00899069	0.61253	0.0201217	0.128157	-0.20667	0.431895	0.63409	0.7	0.8	0.8	0.4	0.5	0.5	0.4	0.5	0.6	0.781736	1.42134	1.42134	-1.13707	-0.497468	-0.497468	-1.13707	-0.497468	0.142134
BTBD8	rescued	0.809172	1.60232e-05	0.00020759	0.387905	0.030224	0.163202	-0.43218	0.00368045	0.0215415	1.2	1	1.4	0.8	0.7	0.8	1	1.1	1	0.917663	0	1.83533	-0.917663	-1.37649	-0.917663	0	0.458831	0
NUDT6	rescued	0.80689	0.000155145	0.00145194	0.411617	0.0609184	0.24617	-0.40256	0.0350291	0.118204	0.8	1	0.8	0.6	0.5	0.5	0.6	0.8	0.7	0.603023	1.80907	0.603023	-0.603023	-1.20605	-1.20605	-0.603023	0.603023	0
LINC01341	rescued	0.806852	0.00936612	0.0428399	0.569556	0.0881901	0.303509	-0.249374	0.38146	0.589096	0.5	0.5	0.8	0.4	0.4	0.4	0.4	0.6	0.4	0.0814463	0.0814463	2.2805	-0.65157	-0.65157	-0.65157	-0.65157	0.814463	-0.65157
CDH18	rescued	0.806573	0.00337125	0.0189001	-0.149089	0.527066	0.755583	-0.963201	0.000176618	0.00179578	0.5	0.6	0.5	0.4	0.3	0.3	0.7	0.5	0.5	0.170716	0.938937	0.170716	-0.597505	-1.36573	-1.36573	1.70716	0.170716	0.170716
REC8	rescued	0.80565	0.000719002	0.00530751	0.661345	0.013975	0.101633	-0.151497	0.570613	0.744869	0.9	1	0.8	0.6	0.7	0.5	0.6	0.5	0.8	1.0709	1.63785	0.503953	-0.629941	-0.0629941	-1.19689	-0.629941	-1.19689	0.503953
SUCLG2P2	no rescue	0.805597	0.000386644	0.00313428	0.732469	0.00332586	0.0406062	-0.0848895	0.67436	0.816597	2.1	2.5	2.8	1.8	1.8	2	1.8	2.2	1.7	0.0600503	1.14096	1.95164	-0.750629	-0.750629	-0.210176	-0.750629	0.330277	-1.02086
LAMB2	partial-rescued	0.805232	1.6454e-13	1.18295e-11	0.520611	7.68669e-07	7.10541e-05	-0.2926	1.85916e-07	4.4907e-06	6.3	6.6	6.2	5.6	5.5	5.6	5.8	5.9	5.9	0.99794	1.81444	0.725775	-0.907218	-1.17938	-0.907218	-0.362887	-0.0907218	-0.0907218
ICAM5	no rescue	0.804774	9.81276e-08	2.31092e-06	0.600301	0.000145985	0.00447363	-0.211474	0.0717295	0.197642	2.3	2.6	2.3	1.8	1.8	1.8	1.8	2.1	1.9	0.862567	1.87515	0.862567	-0.825064	-0.825064	-0.825064	-0.825064	0.187515	-0.487538
CLMN	rescued	0.803441	1.14465e-05	0.000153963	0.307495	0.0926236	0.312541	-0.503945	0.00604495	0.031904	0.5	0.5	0.5	0.4	0.3	0.3	0.4	0.5	0.5	0.7698	0.7698	0.7698	-0.3849	-1.5396	-1.5396	-0.3849	0.7698	0.7698
PLBD2	partial-rescued	0.802121	4.69663e-18	6.14717e-16	0.355305	9.65632e-05	0.00322458	-0.455779	1.22721e-15	1.22257e-13	5.4	5.5	5.5	4.7	4.7	4.8	5.1	5.2	5.1	0.897486	1.20815	1.20815	-1.27719	-1.27719	-0.966523	-0.0345187	0.27615	-0.0345187
GAPDH	rescued	0.800853	1.65172e-14	1.32775e-12	0.0738701	0.446175	0.698551	-0.734965	2.77091e-35	1.9732e-32	10.6	10.8	10.5	9.9	9.7	9.9	10.5	10.6	10.5	0.682863	1.19501	0.42679	-1.10965	-1.6218	-1.10965	0.42679	0.682863	0.42679
PRUNE2	partial-rescued	0.800761	1.49908e-11	7.86842e-10	0.340202	0.00232666	0.0325865	-0.470636	1.86282e-10	8.08498e-09	3.9	4	4.2	3.4	3.1	3.3	3.6	3.7	3.7	0.697622	0.983013	1.55379	-0.729332	-1.5855	-1.01472	-0.15855	0.12684	0.12684
LINC02614	rescued	0.80075	3.41892e-06	5.38638e-05	0.341444	0.0268976	0.153058	-0.466248	0.00303122	0.018555	1.3	1.2	1.1	0.8	0.9	0.7	1	1	1.1	1.52023	0.993999	0.467764	-1.11094	-0.584705	-1.63717	-0.0584705	-0.0584705	0.467764
SMAD9	rescued	0.800351	1.86264e-11	9.55564e-10	-0.0033548	0.976841	0.990805	-0.81223	2.6888e-20	5.11857e-18	2.8	2.6	2.7	2.1	2	2.1	2.8	2.7	2.7	0.904534	0.301511	0.603023	-1.20605	-1.50756	-1.20605	0.904534	0.603023	0.603023
CYB5RL	rescued	0.80013	1.18608e-06	2.09856e-05	0.397212	0.0139145	0.101458	-0.410806	0.00673773	0.0347869	1	1	0.9	0.6	0.6	0.7	0.8	0.8	0.8	1.33333	1.33333	0.666667	-1.33333	-1.33333	-0.666667	0	0	0
MT2A	rescued	0.80002	7.8669e-14	5.84096e-12	0.31167	0.00512466	0.0534187	-0.496888	1.36952e-14	1.17552e-12	10.4	10.7	10.5	9.8	9.7	9.7	10.1	10.3	10.3	0.641016	1.46518	0.915737	-1.00731	-1.28203	-1.28203	-0.183147	0.366295	0.366295
ARSK	rescued	0.799518	1.74464e-07	3.81801e-06	0.182081	0.210989	0.482886	-0.628515	1.29383e-08	4.07142e-07	2.4	2.4	2.8	2	1.8	2	2.4	2.5	2.4	0.324443	0.324443	1.62221	-0.973329	-1.62221	-0.973329	0.324443	0.648886	0.324443
SLC66A3	no rescue	0.799195	1.74809e-07	3.82146e-06	0.651752	7.97882e-05	0.00281332	-0.156638	0.277999	0.484859	2.4	2.4	2.6	1.8	1.8	1.8	1.8	2.1	2	1.0218	1.0218	1.65602	-0.880861	-0.880861	-0.880861	-0.880861	0.0704689	-0.246641
STON1	rescued	0.798336	2.76567e-07	5.72713e-06	0.240255	0.141007	0.392451	-0.568432	4.7578e-06	7.99634e-05	1.5	1.4	1.7	1.1	1	1.1	1.3	1.5	1.4	0.727393	0.290957	1.60026	-1.01835	-1.45479	-1.01835	-0.145479	0.727393	0.290957
IFT27	no rescue	0.797904	7.79667e-07	1.46048e-05	0.570405	0.000575408	0.012192	-0.234088	0.0662783	0.186661	1.5	1.5	1.2	0.9	1	0.9	1.1	1	1.1	1.60026	1.60026	0.290957	-1.01835	-0.581914	-1.01835	-0.145479	-0.581914	-0.145479
ENSG00000230615	rescued	0.797692	2.05318e-07	4.42214e-06	-0.140887	0.306796	0.582365	-0.947867	5.03257e-15	4.67446e-13	1.2	1.1	1.1	0.8	0.7	0.8	1.3	1.2	1.2	0.71166	0.254164	0.254164	-1.11832	-1.57582	-1.11832	1.16916	0.71166	0.71166
ITGA7	rescued	0.796972	5.19392e-11	2.42122e-09	0.177216	0.121168	0.359918	-0.627134	7.53819e-24	1.9586e-21	5	5	4.6	4.1	4	4.2	4.7	4.7	4.7	1.19737	1.19737	0.119737	-1.2273	-1.49671	-0.957895	0.389145	0.389145	0.389145
MTCO1P2	no rescue	0.796739	7.56825e-07	1.4295e-05	1.00353	6.86983e-09	1.38213e-06	0.197496	0.0715729	0.197267	6.4	7.1	7.1	5.9	6.2	6	5.6	6.1	5.8	0.289973	1.59485	1.59485	-0.642082	-0.0828493	-0.455671	-1.20131	-0.26926	-0.828493
MTATP8P2	no rescue	0.796577	8.72888e-13	5.46706e-11	0.674061	3.51602e-09	7.88466e-07	-0.131274	0.117519	0.275386	7.7	7.7	7.9	7	7	6.9	7.1	7.1	7	1.1283	1.1283	1.64906	-0.694341	-0.694341	-0.954719	-0.433963	-0.433963	-0.694341
PSG6	rescued	0.796145	0.000863113	0.00619222	0.566736	0.0209023	0.131525	-0.237125	0.292979	0.501033	0.7	0.8	0.7	0.5	0.5	0.5	0.5	0.6	0.5	0.952381	1.80952	0.952381	-0.761905	-0.761905	-0.761905	-0.761905	0.0952381	-0.761905
MR1	partial-rescued	0.79602	1.53727e-08	4.4522e-07	0.469379	0.000736395	0.0145565	-0.336493	0.00212585	0.0139883	1.8	1.9	2.1	1.5	1.3	1.3	1.5	1.6	1.7	0.618984	0.990375	1.73316	-0.495188	-1.23797	-1.23797	-0.495188	-0.123797	0.247594
GSK3B-DT	rescued	0.79551	0.00641383	0.0319363	0.217752	0.438259	0.692826	-0.58648	0.0221113	0.0855229	1	0.7	0.7	0.6	0.4	0.6	0.6	0.7	0.8	1.963	0.135379	0.135379	-0.473828	-1.69224	-0.473828	-0.473828	0.135379	0.744587
ZNF23	rescued	0.795307	0.000954256	0.00670559	0.338674	0.150774	0.405153	-0.464637	0.0434192	0.13751	0.5	0.6	0.5	0.4	0.3	0.4	0.4	0.4	0.5	0.629941	1.76383	0.629941	-0.503953	-1.63785	-0.503953	-0.503953	-0.503953	0.629941
AHRR	rescued	0.794948	0.000444854	0.00352739	0.461567	0.0517131	0.22376	-0.339144	0.114623	0.271245	0.6	0.7	0.5	0.4	0.4	0.3	0.4	0.5	0.5	1.01695	1.849	0.1849	-0.64715	-0.64715	-1.4792	-0.64715	0.1849	0.1849
ANKHD1-EIF4EBP3	rescued	0.794492	0.00299499	0.0171678	0.132191	0.608034	0.806545	-0.670163	0.00699964	0.0357932	0.4	0.3	0.3	0.1	0.1	0.1	0.3	0.3	0.3	1.37612	0.491473	0.491473	-1.27783	-1.27783	-1.27783	0.491473	0.491473	0.491473
N6AMT1	partial-rescued	0.793891	7.48491e-10	2.84594e-08	0.416357	0.00177145	0.0272195	-0.386066	0.000762447	0.00614142	2	2.1	2.1	1.5	1.5	1.5	1.7	1.7	1.8	0.933333	1.33333	1.33333	-1.06667	-1.06667	-1.06667	-0.266667	-0.266667	0.133333
PRSS12	partial-rescued	0.793491	6.77693e-12	3.78064e-10	0.556265	2.40072e-07	2.93248e-05	-0.245918	0.00596012	0.0315689	3	3	2.9	2.3	2.2	2.4	2.5	2.6	2.5	1.33333	1.33333	1	-1	-1.33333	-0.666667	-0.333333	0	-0.333333
S100A10	rescued	0.792732	1.62744e-10	7.02519e-09	0.000523705	0.995687	0.999443	-0.801698	8.69227e-19	1.33701e-16	6.9	6.8	7	6.2	5.9	6.3	6.9	6.9	6.9	0.638335	0.388552	0.888118	-1.11015	-1.8595	-0.860365	0.638335	0.638335	0.638335
SLC29A2	no rescue	0.789398	2.02506e-07	4.36617e-06	0.645761	3.20814e-05	0.00138892	-0.151651	0.204827	0.399413	2.7	3	2.7	2.1	2.1	2.2	2.1	2.3	2.3	0.944014	1.85431	0.944014	-0.876584	-0.876584	-0.573151	-0.876584	-0.269718	-0.269718
NRG1	rescued	0.788311	1.41729e-09	5.00662e-08	0.215909	0.0992441	0.323641	-0.580556	4.58334e-08	1.25712e-06	1.1	1	0.9	0.7	0.7	0.7	0.9	0.8	0.9	1.7166	1.01436	0.31211	-1.09238	-1.09238	-1.09238	0.31211	-0.390137	0.31211
MOXD1	rescued	0.787937	1.5866e-10	6.8634e-09	0.247809	0.0436846	0.20339	-0.550141	7.96869e-10	3.08278e-08	3.1	3.1	3.3	2.6	2.4	2.6	2.9	3.1	3	0.666667	0.666667	1.33333	-1	-1.66667	-1	0	0.666667	0.333333
MTCO1P12	no rescue	0.787883	4.98492e-11	2.32911e-09	0.817211	4.06729e-09	8.69435e-07	0.0204129	0.820165	0.904308	7.8	8.2	8.2	7.2	7.4	7.2	7	7.5	7.3	0.60779	1.51947	1.51947	-0.759737	-0.303895	-0.759737	-1.21558	-0.0759737	-0.531816
PRKAR2A-AS1	rescued	0.787866	0.0101827	0.045988	0.331319	0.323813	0.598	-0.463005	0.164631	0.345715	0.5	0.5	0.4	0.3	0.4	0.3	0.3	0.4	0.6	0.843274	0.843274	-0.105409	-1.05409	-0.105409	-1.05409	-1.05409	-0.105409	1.79196
LINC01569	rescued	0.787284	0.0055987	0.0285824	0.72205	0.0174411	0.116827	-0.074232	0.81085	0.899193	0.5	0.5	0.5	0.3	0.3	0.4	0.3	0.3	0.4	1.19737	1.19737	1.19737	-0.957895	-0.957895	0.119737	-0.957895	-0.957895	0.119737
GAPDHP1	rescued	0.787219	1.22929e-06	2.16563e-05	0.292813	0.342143	0.6146	-0.505004	0.00663591	0.0343627	7.9	8.6	8.7	7.7	7.6	7.7	7.9	8.5	8	-0.395594	1.2659	1.50326	-0.870307	-1.10766	-0.870307	-0.395594	1.02854	-0.158238
PTPN18	no rescue	0.787159	8.88726e-06	0.000123088	0.650381	0.000307662	0.00774863	-0.144923	0.370605	0.578942	1.1	1.3	1.1	0.8	0.8	0.8	0.8	0.8	0.9	0.890871	1.95992	0.890871	-0.712697	-0.712697	-0.712697	-0.712697	-0.712697	-0.178174
STARD4-AS1	rescued	0.787045	1.56994e-07	3.46916e-06	0.308326	0.0424438	0.200008	-0.486399	0.000105465	0.00116005	1.1	1.3	1.1	0.8	0.8	0.8	1	1.1	1	0.57735	1.73205	0.57735	-1.1547	-1.1547	-1.1547	0	0.57735	0
TTC3	rescued	0.786837	6.78924e-13	4.40072e-11	0.19055	0.0909615	0.308637	-0.606099	5.66683e-19	8.85823e-17	4.6	4.5	4.8	4	3.8	3.9	4.4	4.6	4.5	0.722018	0.43949	1.28708	-0.973155	-1.53821	-1.25568	0.156961	0.722018	0.43949
TRPC1	rescued	0.786746	3.28685e-11	1.59788e-09	0.282765	0.0161155	0.110976	-0.513431	5.40691e-08	1.45804e-06	2.9	2.9	3	2.2	2.2	2.4	2.6	2.8	2.7	0.876795	0.876795	1.20559	-1.42479	-1.42479	-0.767195	-0.109599	0.547997	0.219199
CEBPD	rescued	0.785584	8.94241e-07	1.65236e-05	0.504503	0.010619	0.0852561	-0.291527	0.260251	0.466291	3.8	4.3	4.3	3.5	3.5	3.3	3.3	4.1	3.6	0.138768	1.38768	1.38768	-0.610581	-0.610581	-1.11015	-1.11015	0.888118	-0.360798
ALDOA	rescued	0.784873	6.00567e-07	1.16562e-05	0.147773	0.352578	0.622966	-0.647964	9.89913e-15	8.8116e-13	4.2	4.8	4.9	3.9	3.8	4	4.5	4.7	4.5	-0.410305	1.06679	1.31298	-1.14885	-1.39504	-0.902671	0.328244	0.82061	0.328244
ADIRF-AS1	no rescue	0.784621	1.29231e-07	2.9092e-06	0.753861	1.14231e-07	1.53816e-05	-0.0385181	0.696763	0.830088	2.7	3	2.6	2.2	2	2.1	2.1	2.1	2.2	1.05848	1.9245	0.7698	-0.3849	-0.96225	-0.673575	-0.673575	-0.673575	-0.3849
WNT5A-AS1	rescued	0.783966	1.04018e-08	3.0825e-07	0.384578	0.00491868	0.0521801	-0.407227	0.000170185	0.00173679	5.3	5.3	5	4.5	4.4	4.5	4.9	4.8	5	1.32344	1.32344	0.430119	-1.05876	-1.35653	-1.05876	0.132344	-0.165431	0.430119
CCDC18-AS1	rescued	0.783955	4.13364e-07	8.30175e-06	0.253394	0.104429	0.332204	-0.538767	2.90434e-05	0.000389412	1.5	1.8	1.7	1.3	1.2	1.1	1.4	1.5	1.6	0.19346	1.49932	1.06403	-0.677111	-1.1124	-1.54768	-0.241825	0.19346	0.628746
AFMID	partial-rescued	0.783658	1.71222e-10	7.35805e-09	0.395073	0.00136628	0.0227975	-0.397045	5.33927e-05	0.000653457	2.6	2.8	2.7	2.1	2	2.1	2.4	2.4	2.5	0.707107	1.41421	1.06066	-1.06066	-1.41421	-1.06066	0	0	0.353553
PTK2B	rescued	0.783336	1.78811e-07	3.90478e-06	0.353984	0.0279987	0.156831	-0.436182	0.00106748	0.00815108	1.4	1.5	1.3	0.9	1	0.9	1.1	1.3	1.3	0.95751	1.41107	0.503953	-1.31028	-0.856719	-1.31028	-0.403162	0.503953	0.503953
RAPGEF4	rescued	0.783205	0.000808636	0.00586944	-0.0511798	0.811935	0.918068	-0.840362	2.02331e-05	0.00028609	0.6	0.8	0.6	0.4	0.5	0.4	0.7	0.7	0.6	0.0814463	1.54748	0.0814463	-1.38459	-0.65157	-1.38459	0.814463	0.814463	0.0814463
ABCA2	rescued	0.783182	1.5505e-11	8.11747e-10	0.220295	0.056215	0.235217	-0.570467	2.79059e-17	3.57697e-15	4.3	4.6	4.2	3.7	3.6	3.7	4.2	4.3	4.1	0.656886	1.54368	0.361287	-1.11671	-1.41231	-1.11671	0.361287	0.656886	0.0656886
TMEM232	rescued	0.782868	0.000770962	0.00563807	0.156307	0.517055	0.749018	-0.634477	0.00689486	0.0353513	0.4	0.5	0.4	0.3	0.3	0.3	0.4	0.5	0.3	0.266667	1.46667	0.266667	-0.933333	-0.933333	-0.933333	0.266667	1.46667	-0.933333
FAM117B	rescued	0.782859	8.30974e-10	3.1189e-08	0.32467	0.00900801	0.0764496	-0.467981	1.22662e-06	2.37504e-05	2.3	2.2	2.4	1.7	1.6	1.8	2	2.1	2.1	1.01808	0.65157	1.38459	-1.18097	-1.54748	-0.814463	-0.0814463	0.285062	0.285062
HSD17B1P1	rescued	0.782415	8.61414e-05	0.000883492	0.425992	0.0334907	0.172223	-0.364385	0.0522424	0.157723	2.5	2.7	2.6	1.9	2	2	2.3	2.3	2.2	0.788417	1.49799	1.1432	-1.34031	-0.985521	-0.985521	0.0788417	0.0788417	-0.275946
TMEM38A	rescued	0.781826	0.000673819	0.00501935	0.269949	0.23966	0.513967	-0.519445	0.026042	0.0959399	1.1	1.2	1.1	0.9	0.7	0.7	1	1.1	0.8	0.769042	1.30146	0.769042	-0.295786	-1.36061	-1.36061	0.236628	0.769042	-0.828199
ENSG00000273151	rescued	0.780139	0.000108821	0.00107964	0.201831	0.239174	0.513575	-0.586155	0.00150379	0.0106416	0.9	0.9	0.9	0.5	0.7	0.7	0.8	0.8	0.8	0.938937	0.938937	0.938937	-2.13395	-0.597505	-0.597505	0.170716	0.170716	0.170716
CRIM1	rescued	0.779985	8.95617e-15	7.58784e-13	0.150008	0.0879171	0.302814	-0.638455	3.1256e-20	5.83455e-18	7.7	7.8	7.7	7	6.8	7	7.5	7.6	7.6	0.775947	1.04454	0.775947	-1.10423	-1.64143	-1.10423	0.238753	0.50735	0.50735
FKBP10	partial-rescued	0.779391	2.71347e-13	1.89091e-11	0.524449	1.5399e-06	0.000128458	-0.262938	7.70562e-06	0.000122646	6	6.3	6	5.3	5.3	5.3	5.5	5.7	5.5	0.936496	1.75215	0.936496	-0.966706	-0.966706	-0.966706	-0.422934	0.120838	-0.422934
LRP1	rescued	0.779293	6.55585e-13	4.27659e-11	0.0982702	0.360237	0.629127	-0.689499	4.24671e-27	1.54059e-24	6.5	6.8	6.7	6	5.9	5.8	6.5	6.7	6.5	0.324408	1.12068	0.855256	-1.00271	-1.26814	-1.53356	0.324408	0.855256	0.324408
GBP2	no rescue	0.778935	1.1218e-07	2.57649e-06	0.644402	1.14367e-05	0.000628872	-0.1447	0.192878	0.383899	2.2	2.4	2.6	1.9	1.7	1.8	1.8	2	1.8	0.570974	1.21332	1.85566	-0.392544	-1.03489	-0.713717	-0.713717	-0.0713717	-0.713717
DNAH1	no rescue	0.777813	2.84081e-06	4.54218e-05	0.531392	0.00211857	0.0305736	-0.25254	0.0578034	0.169355	1.1	1.3	1	0.7	0.8	0.8	0.8	0.9	0.8	0.993999	2.04647	0.467764	-1.11094	-0.584705	-0.584705	-0.584705	-0.0584705	-0.584705
FHL1	rescued	0.777203	8.46991e-12	4.64889e-10	0.162406	0.130433	0.376079	-0.624027	8.30209e-14	6.25977e-12	3.5	3.3	3.4	2.8	2.6	2.8	3.3	3.2	3.3	1.1595	0.527046	0.843274	-1.05409	-1.68655	-1.05409	0.527046	0.210819	0.527046
ADM	rescued	0.77692	6.24251e-11	2.8675e-09	0.224057	0.0220375	0.135872	-0.561823	4.00564e-10	1.64565e-08	5.3	5.3	5.2	4.6	4.3	4.7	5.1	5	5.1	0.993177	0.993177	0.704835	-1.02521	-1.89024	-0.736873	0.416493	0.128152	0.416493
ENSG00000289884	rescued	0.776491	0.00333224	0.0187144	0.320164	0.228	0.503335	-0.46576	0.0735831	0.201021	1.9	1.8	2.1	1.3	1.5	1.5	1.6	1.6	1.9	0.837037	0.440546	1.63002	-1.54191	-0.748928	-0.748928	-0.352437	-0.352437	0.837037
ENSG00000270504	partial-rescued	0.776393	7.8768e-08	1.91463e-06	0.360094	0.00417295	0.0470723	-0.425148	0.000557883	0.0047483	2.9	2.9	2.8	2.3	2	2.2	2.5	2.5	2.6	1.19797	1.19797	0.880861	-0.704689	-1.65602	-1.0218	-0.0704689	-0.0704689	0.246641
ARHGDIB	partial-rescued	0.776251	6.15548e-08	1.53646e-06	0.395135	0.00193456	0.0289946	-0.389527	0.000409934	0.00364561	4.4	4.4	4.1	3.7	3.3	3.7	4	3.8	4	1.31993	1.31993	0.471405	-0.659966	-1.79134	-0.659966	0.188562	-0.377124	0.188562
TFAP2E	rescued	0.77596	0.00812786	0.0383754	0.194648	0.485228	0.72693	-0.589254	0.0274362	0.099546	0.6	0.8	0.7	0.6	0.4	0.4	0.7	0.5	0.7	0	1.41421	0.707107	0	-1.41421	-1.41421	0.707107	-0.707107	0.707107
FAM167A	no rescue	0.775566	1.1452e-11	6.13717e-10	0.675282	4.75499e-10	1.50583e-07	-0.108489	0.142349	0.313907	4.7	4.9	4.6	4	3.9	4.1	4	4.1	4.1	1.19046	1.7399	0.915737	-0.73259	-1.00731	-0.457869	-0.73259	-0.457869	-0.457869
BFSP1	rescued	0.775252	0.000349192	0.00287956	0.581253	0.0117896	0.0915182	-0.202886	0.36839	0.577152	1.2	1.1	1.2	0.8	0.7	0.8	0.8	0.8	1	1.37706	0.860663	1.37706	-0.68853	-1.20493	-0.68853	-0.68853	-0.68853	0.344265
CD37	rescued	0.774508	7.35499e-05	0.000774893	0.402436	0.0387682	0.188487	-0.38032	0.0432893	0.137302	1.1	1.1	1.1	0.8	0.7	0.8	0.9	0.8	0.9	1.22927	1.22927	1.22927	-0.723102	-1.37389	-0.723102	-0.0723102	-0.723102	-0.0723102
MTCO2P22	no rescue	0.77336	7.78999e-05	0.000815672	0.949011	2.64585e-06	0.00019845	0.166313	0.276794	0.483547	4.5	5.3	5.4	4.1	4.6	4.4	4	4.5	4.1	-0.0883991	1.50279	1.70168	-0.883991	0.110499	-0.287297	-1.08289	-0.0883991	-0.883991
GGT7	rescued	0.772529	2.77679e-08	7.50528e-07	0.386523	0.00605523	0.0597522	-0.393437	5.81592e-05	0.000701083	3.7	4	3.5	3	3.1	3.2	3.3	3.6	3.3	0.908514	1.85197	0.279543	-1.29288	-0.978399	-0.663914	-0.349428	0.594028	-0.349428
BMPER	rescued	0.772384	4.32233e-06	6.60668e-05	-0.025717	0.875851	0.945159	-0.806123	6.98512e-09	2.31557e-07	1.3	1.3	1	0.8	0.8	0.8	1.3	1.1	1.2	1.0435	1.0435	-0.298142	-1.19257	-1.19257	-1.19257	1.0435	0.149071	0.596285
EIF3J-DT	no rescue	0.771927	1.47535e-06	2.54639e-05	0.62041	8.96893e-05	0.00304321	-0.159741	0.289994	0.497964	1.8	1.8	1.8	1.2	1.3	1.3	1.4	1.4	1.4	1.28507	1.28507	1.28507	-1.19328	-0.780219	-0.780219	-0.367162	-0.367162	-0.367162
TSPAN2	rescued	0.771813	0.00170233	0.010845	0.167055	0.497713	0.735802	-0.613537	0.0113679	0.0518432	0.9	0.8	0.9	0.5	0.6	0.6	0.7	0.8	0.9	1.03069	0.368105	1.03069	-1.61966	-0.957073	-0.957073	-0.294484	0.368105	1.03069
MST1	no rescue	0.771772	7.58553e-06	0.000108157	0.794138	1.46894e-05	0.00077056	0.0166457	0.913822	0.956141	1.6	1.5	1.3	1	1.1	1	0.9	1.1	1	1.76908	1.36083	0.544331	-0.680414	-0.272166	-0.680414	-1.08866	-0.272166	-0.680414
GAPDHP40	rescued	0.771561	1.15092e-05	0.000154703	0.320351	0.373209	0.640466	-0.462187	0.0498275	0.152141	5.9	6.7	6.9	5.7	5.8	5.9	6	6.6	6	-0.603881	1.20776	1.66067	-1.05679	-0.830336	-0.603881	-0.377426	0.981307	-0.377426
CYFIP2	partial-rescued	0.770961	9.65727e-15	8.11449e-13	0.290103	0.00291703	0.0372548	-0.489139	9.69174e-14	7.19471e-12	3.2	3.3	3.2	2.6	2.6	2.6	3	3.1	3	0.862745	1.21569	0.862745	-1.2549	-1.2549	-1.2549	0.156863	0.509804	0.156863
EFEMP2	partial-rescued	0.769828	3.96821e-11	1.89749e-09	0.341506	0.00284423	0.0367642	-0.435951	1.1772e-14	1.01498e-12	4.7	5	4.6	4	4.1	4.1	4.5	4.5	4.5	0.78762	1.71222	0.479421	-1.36977	-1.06158	-1.06158	0.171222	0.171222	0.171222
SEMA6C	no rescue	0.76961	1.7336e-05	0.00022248	0.546208	0.00336841	0.0409114	-0.230238	0.168024	0.350503	1.1	1.3	1.1	0.8	0.8	0.8	0.8	1	0.9	0.797831	1.90252	0.797831	-0.859203	-0.859203	-0.859203	-0.859203	0.245487	-0.306858
ZNF596	rescued	0.769577	0.00679696	0.0334008	0.591275	0.0312682	0.166216	-0.186366	0.523209	0.708383	0.5	0.6	0.5	0.4	0.3	0.3	0.3	0.4	0.4	0.843274	1.79196	0.843274	-0.105409	-1.05409	-1.05409	-1.05409	-0.105409	-0.105409
MSS51	rescued	0.76879	0.00567379	0.0288896	0.0337901	0.891091	0.951735	-0.741771	0.00505046	0.0277681	1.1	1.1	1	0.7	0.9	0.6	1	0.9	1.2	0.800327	0.800327	0.285831	-1.25766	-0.228665	-1.77215	0.285831	-0.228665	1.31482
NXF3	rescued	0.767087	3.35132e-07	6.85643e-06	0.260194	0.0624079	0.249165	-0.515583	2.99917e-05	0.000400451	2.4	2.6	2.3	1.7	1.8	2	2.1	2.2	2.3	0.849617	1.54476	0.502047	-1.58338	-1.23581	-0.540665	-0.193095	0.154476	0.502047
HSF4	no rescue	0.766997	0.000109171	0.00108259	0.731469	0.000151932	0.0045642	-0.0411939	0.792071	0.889657	1.8	2.2	1.6	1.3	1.5	1.3	1.5	1.3	1.4	0.862567	2.21267	0.187515	-0.825064	-0.150012	-0.825064	-0.150012	-0.825064	-0.487538
MEX3A	no rescue	0.766705	8.37325e-10	3.13123e-08	0.787747	3.27926e-08	5.11451e-06	0.0123094	0.921063	0.960447	1.9	1.9	2	1.4	1.4	1.5	1.3	1.5	1.4	1.16667	1.16667	1.54167	-0.708333	-0.708333	-0.333333	-1.08333	-0.333333	-0.708333
TMTC4	no rescue	0.765978	1.28096e-09	4.61283e-08	0.624051	3.56514e-07	3.98481e-05	-0.151056	0.14877	0.323464	2.2	2.1	2.2	1.6	1.5	1.6	1.7	1.7	1.7	1.40962	1.04714	1.40962	-0.765221	-1.12769	-0.765221	-0.402748	-0.402748	-0.402748
LUZP2	rescued	0.764481	0.00112713	0.00767894	0.312855	0.193142	0.460144	-0.460408	0.0457379	0.142783	0.6	0.5	0.5	0.4	0.3	0.4	0.5	0.4	0.5	1.63785	0.503953	0.503953	-0.629941	-1.76383	-0.629941	0.503953	-0.629941	0.503953
ADAMTSL4	partial-rescued	0.764401	9.09779e-09	2.73577e-07	0.480669	0.00037199	0.00890952	-0.291937	0.0020801	0.0137343	2.1	2.4	2.3	1.7	1.7	1.7	1.8	1.9	2	0.544869	1.67652	1.2993	-0.963998	-0.963998	-0.963998	-0.586782	-0.209565	0.167652
STX1B	partial-rescued	0.763455	2.55939e-08	6.96768e-07	0.524914	9.05778e-05	0.00306727	-0.246169	0.00569141	0.0304392	2.8	3.2	2.7	2.4	2.2	2.3	2.5	2.5	2.5	0.777778	2.11111	0.444444	-0.555556	-1.22222	-0.888889	-0.222222	-0.222222	-0.222222
TIGD1	rescued	0.763045	0.000643947	0.00483742	0.254978	0.244831	0.519589	-0.517184	0.0114395	0.0520703	0.6	0.6	0.7	0.4	0.4	0.4	0.6	0.6	0.6	0.491473	0.491473	1.37612	-1.27783	-1.27783	-1.27783	0.491473	0.491473	0.491473
LRATD1	rescued	0.762942	0.00234605	0.0140722	0.492884	0.053021	0.227303	-0.277272	0.271077	0.476547	0.5	0.4	0.4	0.3	0.3	0.3	0.3	0.4	0.3	1.98827	0.611775	0.611775	-0.764719	-0.764719	-0.764719	-0.764719	0.611775	-0.764719
CRAT	partial-rescued	0.760825	4.23988e-11	2.00858e-09	0.469618	2.76584e-05	0.00123495	-0.299036	8.24712e-06	0.000130508	3.9	4.1	3.8	3.3	3.2	3.3	3.5	3.6	3.5	1.06266	1.72224	0.732866	-0.916083	-1.24587	-0.916083	-0.256503	0.0732866	-0.256503
ENSG00000267269	rescued	0.760365	0.00561215	0.0286329	-0.390321	0.103091	0.330285	-1.15906	8.05396e-07	1.62832e-05	2.4	2.6	2.3	1.6	1.9	2	2.8	2.6	2.8	0.158238	0.63295	-0.0791188	-1.74061	-1.02854	-0.791188	1.10766	0.63295	1.10766
MIR31HG	rescued	0.759894	7.0249e-14	5.25401e-12	0.0743223	0.48268	0.725271	-0.694622	2.86214e-22	6.47415e-20	2.2	2.2	2.4	1.7	1.7	1.7	2.2	2.3	2.2	0.471405	0.471405	1.17851	-1.29636	-1.29636	-1.29636	0.471405	0.824958	0.471405
BBLN	rescued	0.758802	4.14063e-08	1.07017e-06	0.365827	0.00933548	0.078048	-0.40128	2.20182e-05	0.000306958	4.1	4.5	4.1	3.5	3.5	3.6	3.9	3.8	4	0.640581	1.85431	0.640581	-1.18002	-1.18002	-0.876584	0.0337148	-0.269718	0.337148
CLDN18	rescued	0.758295	0.00995811	0.0451732	0.201553	0.43576	0.691195	-0.563733	0.0475376	0.147135	0.7	0.8	0.7	0.4	0.7	0.5	0.7	0.8	0.6	0.333333	1.08333	0.333333	-1.91667	0.333333	-1.16667	0.333333	1.08333	-0.416667
ERMAP	rescued	0.758132	9.41553e-07	1.71802e-05	0.326069	0.0334204	0.172156	-0.439627	0.000954856	0.00743581	1.4	1.5	1.3	1	1	1	1.2	1.3	1.3	0.957895	1.49671	0.419079	-1.19737	-1.19737	-1.19737	-0.119737	0.419079	0.419079
MYH7B	rescued	0.757387	0.00031891	0.0026678	0.398042	0.0706335	0.267887	-0.365376	0.0230697	0.0883589	0.9	1.3	0.8	0.7	0.7	0.7	0.9	0.8	0.8	0.295786	2.42544	-0.236628	-0.769042	-0.769042	-0.769042	0.295786	-0.236628	-0.236628
WAPL-DT	rescued	0.757071	0.00158997	0.0102281	0.55928	0.0196227	0.126154	-0.205064	0.340319	0.549305	1.2	1.4	1	0.8	0.8	0.9	0.9	0.8	0.9	1.13183	2.10198	0.16169	-0.808452	-0.808452	-0.323381	-0.323381	-0.808452	-0.323381
ALOX12	rescued	0.756599	0.00112997	0.00769571	0.276359	0.207031	0.477984	-0.486874	0.0145526	0.0625676	1.4	1.6	1.2	0.8	1.1	1	1.3	1.2	1.2	0.872872	1.74574	0	-1.74574	-0.436436	-0.872872	0.436436	0	0
PLPP4	partial-rescued	0.756311	3.80314e-11	1.82283e-09	0.367409	0.00128936	0.0218755	-0.398722	6.79708e-07	1.40072e-05	3.9	4	4.1	3.2	3.2	3.4	3.6	3.7	3.7	0.778432	1.08304	1.38764	-1.35379	-1.35379	-0.744587	-0.135379	0.169224	0.169224
BORCS5	rescued	0.755854	2.81561e-09	9.22778e-08	0.341125	0.00828963	0.0725472	-0.423623	0.000150991	0.00156417	1.9	1.9	1.9	1.4	1.3	1.4	1.6	1.7	1.7	1.08695	1.08695	1.08695	-1.03969	-1.46502	-1.03969	-0.189035	0.236294	0.236294
PNRC1	partial-rescued	0.75581	3.79236e-14	2.92198e-12	0.305529	0.00229784	0.0324486	-0.459361	2.61548e-10	1.11503e-08	5.1	5.1	5.2	4.4	4.3	4.4	4.7	4.9	4.8	0.982946	0.982946	1.27783	-1.08124	-1.37612	-1.08124	-0.196589	0.393179	0.0982946
MTCO1P40	no rescue	0.755708	5.42202e-08	1.36003e-06	0.768305	7.49807e-07	7.10541e-05	0.00268079	0.988921	0.994102	7.3	7.5	7.8	6.7	7	6.7	6.6	7.1	6.6	0.619987	1.08498	1.78246	-0.774984	-0.0774984	-0.774984	-1.00748	0.154997	-1.00748
IFT140	partial-rescued	0.755152	1.98676e-10	8.34684e-09	0.473587	0.00011486	0.00372012	-0.288986	0.000629107	0.00523176	2.7	2.8	2.5	2.1	2.1	2.1	2.2	2.4	2.3	1.2993	1.67652	0.544869	-0.963998	-0.963998	-0.963998	-0.586782	0.167652	-0.209565
LIMCH1	rescued	0.754671	2.7591e-14	2.17511e-12	0.184791	0.0369944	0.183481	-0.57882	9.78968e-18	1.28922e-15	5.5	5.5	5.5	4.8	4.6	4.8	5.3	5.4	5.3	0.87607	0.87607	0.87607	-1.09509	-1.65828	-1.09509	0.312882	0.594476	0.312882
MAN2B2	partial-rescued	0.752688	3.3542e-11	1.62675e-09	0.385126	0.000476034	0.0106833	-0.375936	3.04199e-08	8.70362e-07	3.4	3.7	3.5	2.9	2.8	2.8	3.2	3.2	3.2	0.672277	1.62762	0.990724	-0.919958	-1.2384	-1.2384	0.035383	0.035383	0.035383
FOXO4	rescued	0.751689	6.10837e-06	8.95981e-05	0.399416	0.0133301	0.098555	-0.35958	0.01662	0.0689433	1.7	1.8	1.6	1.1	1.3	1.2	1.4	1.5	1.4	1.1124	1.54768	0.677111	-1.49932	-0.628746	-1.06403	-0.19346	0.241825	-0.19346
NUAK2	rescued	0.750856	8.96149e-07	1.65439e-05	0.402598	0.00752952	0.0689675	-0.35745	0.00904318	0.0439296	2.1	2.3	2.3	1.6	1.5	1.8	1.9	2	1.8	0.630733	1.34031	1.34031	-1.1432	-1.49799	-0.433629	-0.0788417	0.275946	-0.433629
RGMB-AS1	no rescue	0.750449	6.64137e-09	2.03915e-07	0.677181	2.17214e-07	2.71137e-05	-0.0810284	0.394453	0.600835	3.7	3.8	3.5	3	2.9	3	3.1	3	3	1.38243	1.67178	0.803738	-0.64299	-0.932336	-0.64299	-0.353645	-0.64299	-0.64299
BNC1	rescued	0.750299	7.71012e-07	1.44959e-05	0.382934	0.00772431	0.0700493	-0.376173	0.00381371	0.022204	1.8	1.9	1.7	1.4	1.2	1.4	1.6	1.5	1.6	1.07061	1.52944	0.611775	-0.764719	-1.68238	-0.764719	0.152944	-0.305888	0.152944
ZNF436-AS1	rescued	0.750067	0.00294276	0.0169254	0.433755	0.0702719	0.266989	-0.324594	0.186055	0.374545	1	1.1	1	0.8	0.6	0.7	0.8	0.8	0.8	0.978399	1.60737	0.978399	-0.279543	-1.53748	-0.908514	-0.279543	-0.279543	-0.279543
DLG2	rescued	0.749483	0.00556539	0.0284441	0.787567	0.00854858	0.073647	0.029907	0.921084	0.960447	0.1	0.1	0.1	0	0	0.1	0	0.1	0	0.843274	0.843274	0.843274	-1.05409	-1.05409	0.843274	-1.05409	0.843274	-1.05409
ENSG00000289353	rescued	0.747957	0.000172937	0.00158769	0.0386482	0.828296	0.925373	-0.718594	8.56782e-06	0.00013536	2.6	2.1	2.4	2	1.6	1.8	2.4	2.3	2.4	1.29111	-0.237835	0.67953	-0.543624	-1.76678	-1.1552	0.67953	0.373741	0.67953
NLGN2	partial-rescued	0.747752	6.49593e-13	4.25109e-11	0.297068	0.00273811	0.0359911	-0.458847	1.16267e-14	1.00696e-12	5.1	5.3	5	4.4	4.3	4.4	4.9	4.9	4.8	0.893971	1.46867	0.606623	-1.11746	-1.40481	-1.11746	0.319275	0.319275	0.0319275
GJA1	rescued	0.747259	3.478e-12	2.02318e-10	0.107307	0.253268	0.528288	-0.648966	7.95017e-20	1.41535e-17	6.3	6.1	6.2	5.5	5.3	5.6	6.1	6.1	6.1	1.0603	0.498966	0.779634	-1.18504	-1.74638	-0.904375	0.498966	0.498966	0.498966
HSD11B1L	rescued	0.7469	0.000469877	0.00368998	0.404765	0.0379209	0.186346	-0.350221	0.090987	0.232975	1.4	1.5	1.4	1.2	0.9	0.9	1.1	1.3	1.3	0.820513	1.28205	0.820513	-0.102564	-1.48718	-1.48718	-0.564103	0.358974	0.358974
ENSG00000288838	rescued	0.746793	0.00324867	0.0183273	0.551334	0.0210083	0.13205	-0.202006	0.38056	0.588327	2.4	2.4	1.9	2	1.6	1.5	1.8	1.8	1.9	1.53449	1.53449	-0.0713717	0.249801	-1.03489	-1.35606	-0.392544	-0.392544	-0.0713717
B4GAT1-DT	rescued	0.746765	0.00510765	0.0264221	0.204231	0.456187	0.706253	-0.550625	0.039757	0.129385	0.8	0.9	0.9	0.6	0.6	0.6	0.8	0.9	0.7	0.333333	1.08333	1.08333	-1.16667	-1.16667	-1.16667	0.333333	1.08333	-0.416667
MTND4P35	rescued	0.74644	6.2271e-05	0.00067308	0.951701	0.00952391	0.0791776	0.193047	0.19505	0.3867	3.7	4.3	4.6	3.5	3.5	3.6	3.1	3.7	3.2	0.0229885	1.26437	1.88506	-0.390805	-0.390805	-0.183908	-1.21839	0.0229885	-1.01149
PRR36	no rescue	0.745697	7.19022e-05	0.000760673	0.555372	0.00303217	0.0382116	-0.199095	0.261939	0.467753	1.2	1.4	1.3	0.9	0.8	0.9	1.1	0.9	0.9	0.731043	1.67096	1.201	-0.678826	-1.14878	-0.678826	0.261087	-0.678826	-0.678826
GJA1P1	rescued	0.745585	1.53993e-05	0.000200525	0.394791	0.0250958	0.146672	-0.361534	0.00169506	0.0116729	3.4	3.8	4.1	3.1	3.1	3.1	3.5	3.5	3.3	-0.0972433	1.06968	1.94487	-0.972433	-0.972433	-0.972433	0.194487	0.194487	-0.388973
LRRC27	partial-rescued	0.745526	8.55027e-08	2.04664e-06	0.414731	0.00388792	0.045168	-0.339079	0.00600099	0.0317242	1.1	1.2	1.1	0.8	0.8	0.8	0.9	0.8	1	0.978399	1.60737	0.978399	-0.908514	-0.908514	-0.908514	-0.279543	-0.908514	0.349428
ACTMAP	no rescue	0.745072	1.4383e-07	3.20603e-06	0.545304	4.34675e-05	0.00174492	-0.208642	0.0928238	0.23595	2.3	2.4	2.2	1.6	1.7	1.8	1.8	1.9	1.9	1.23507	1.59364	0.876501	-1.27491	-0.916342	-0.557773	-0.557773	-0.199205	-0.199205
PTMAP2	no rescue	0.743608	0.000272496	0.00233578	0.653804	0.00187278	0.028468	-0.101758	0.485254	0.678254	4.6	5.3	5.5	4.5	4.3	4.6	4.4	4.7	4.5	-0.270592	1.43414	1.9212	-0.514124	-1.00119	-0.270592	-0.757657	-0.0270592	-0.514124
FANK1	rescued	0.743425	0.00322473	0.0182086	0.360343	0.157994	0.416631	-0.392018	0.113926	0.270256	0.8	0.8	0.9	0.5	0.6	0.6	0.7	0.8	0.6	0.755929	0.755929	1.51186	-1.51186	-0.755929	-0.755929	0	0.755929	-0.755929
PTGER2	rescued	0.742328	4.33513e-06	6.6204e-05	0.433419	0.00515985	0.0536405	-0.318635	0.0264815	0.0970753	2.3	2.5	2.5	1.9	1.7	2	2.1	2	2.2	0.618984	1.36177	1.36177	-0.866578	-1.60936	-0.495188	-0.123797	-0.495188	0.247594
RBM43	no rescue	0.74219	8.55029e-05	0.00087861	0.687825	0.000359582	0.00872618	-0.0648723	0.704943	0.83523	1.3	1.3	1.5	1	0.8	1	0.9	1.1	1	0.894427	0.894427	1.78885	-0.447214	-1.34164	-0.447214	-0.894427	0	-0.447214
THAP2	no rescue	0.741855	4.23713e-05	0.000485487	0.802171	2.05188e-05	0.00102301	0.0521698	0.774675	0.879157	1.1	1.1	1.1	0.8	0.8	0.7	0.7	0.8	0.8	1.29505	1.29505	1.29505	-0.453267	-0.453267	-1.03604	-1.03604	-0.453267	-0.453267
IFITM2	no rescue	0.741855	2.82518e-06	4.52428e-05	0.587613	0.000385587	0.00912023	-0.163032	0.0894868	0.230176	4.6	5.3	5.2	4.4	4.4	4.2	4.3	4.6	4.5	-0.0288225	1.787	1.52759	-0.547628	-0.547628	-1.06643	-0.80703	-0.0288225	-0.288225
ANK3	partial-rescued	0.741518	8.54125e-08	2.04664e-06	0.439048	0.000850807	0.0160206	-0.312124	0.00201137	0.0133677	1.1	1.2	1.3	0.9	0.8	0.8	0.9	1	1	0.57735	1.1547	1.73205	-0.57735	-1.1547	-1.1547	-0.57735	0	0
DPY19L2P2	rescued	0.740413	1.16601e-06	2.07507e-05	0.184744	0.1992	0.468444	-0.564792	2.03085e-05	0.00028669	1.7	1.5	1.6	1.2	1.1	1.3	1.6	1.4	1.5	1.33333	0.333333	0.833333	-1.16667	-1.66667	-0.666667	0.833333	-0.166667	0.333333
BEX2	no rescue	0.737125	0.000210369	0.00187733	0.925194	1.3846e-05	0.000737635	0.178651	0.243277	0.446944	3.2	3.8	4	3	3.2	2.8	2.6	3.1	2.8	0.0718885	1.36588	1.79721	-0.359443	0.0718885	-0.790774	-1.2221	-0.143777	-0.790774
GPC6	rescued	0.736344	8.33591e-11	3.74895e-09	0.154324	0.212435	0.484987	-0.591491	2.13221e-12	1.26142e-10	3.1	2.9	3.2	2.4	2.4	2.5	2.8	3.1	2.9	0.931846	0.286722	1.25441	-1.32609	-1.32609	-1.00353	-0.0358402	0.931846	0.286722
HMGB2	rescued	0.73632	1.26823e-10	5.59281e-09	0.273734	0.00748165	0.0688239	-0.471059	2.67563e-08	7.72438e-07	6.2	6.1	6	5.5	5.2	5.4	5.9	5.7	5.9	1.27783	0.982946	0.688062	-0.786357	-1.67101	-1.08124	0.393179	-0.196589	0.393179
MT1M	no rescue	0.735808	2.32196e-05	0.000284744	0.624808	0.00111237	0.0196168	-0.12197	0.437736	0.639784	4	4.1	4.5	3.5	3.5	3.6	3.4	3.8	3.8	0.565685	0.848528	1.9799	-0.848528	-0.848528	-0.565685	-1.13137	0	0
KCTD13-DT	rescued	0.735065	0.00401675	0.0217948	-0.0841121	0.72253	0.871043	-0.827305	0.000436717	0.00384467	1.3	1.3	1.3	1	0.8	0.8	1.3	1.3	1.4	0.568535	0.568535	0.568535	-0.710669	-1.56347	-1.56347	0.568535	0.568535	0.994937
SATB1	partial-rescued	0.734068	1.99573e-13	1.42478e-11	0.504375	8.15891e-07	7.46126e-05	-0.238724	0.000912278	0.00715933	2.4	2.4	2.5	1.9	1.8	1.9	2	2.1	2.1	1.09422	1.09422	1.48814	-0.875376	-1.2693	-0.875376	-0.481457	-0.0875376	-0.0875376
SCARA3	partial-rescued	0.733346	2.65199e-09	8.77606e-08	0.339576	0.00253857	0.034345	-0.40192	1.7513e-06	3.25021e-05	4.5	4.6	4.3	3.9	3.6	3.9	4.2	4.1	4.2	1.13707	1.45687	0.497468	-0.781736	-1.74114	-0.781736	0.177667	-0.142134	0.177667
PXYLP1	no rescue	0.732986	1.00539e-07	2.35373e-06	0.515817	0.0024248	0.0332797	-0.225892	0.127293	0.29119	1	1.1	1.1	0.7	0.8	0.8	0.7	1	0.8	0.687614	1.30647	1.30647	-1.16894	-0.550091	-0.550091	-1.16894	0.687614	-0.550091
ZNF25	partial-rescued	0.732782	1.24723e-07	2.8327e-06	0.398359	0.00282369	0.0366069	-0.343766	0.0030133	0.0184688	2.4	2.2	2.4	1.8	1.7	1.8	2	2.1	2	1.39163	0.60884	1.39163	-0.956748	-1.34814	-0.956748	-0.173954	0.217443	-0.173954
NTNG1	rescued	0.731576	1.886e-09	6.45032e-08	0.0830258	0.45242	0.704247	-0.6571	1.20141e-11	6.31135e-10	1.8	1.8	1.8	1.4	1.3	1.3	1.8	1.7	1.8	0.727393	0.727393	0.727393	-1.01835	-1.45479	-1.45479	0.727393	0.290957	0.727393
GLI4	no rescue	0.731312	1.08844e-05	0.000147372	0.597408	0.00054865	0.011787	-0.140369	0.304552	0.512841	2.2	2.5	2	1.6	1.7	1.7	1.7	1.9	1.8	1.02899	2.05798	0.342997	-1.02899	-0.685994	-0.685994	-0.685994	0	-0.342997
ZFAND2A-DT	rescued	0.730983	5.02523e-05	0.000559315	0.354789	0.0514139	0.223098	-0.384312	0.0305555	0.107501	1.3	1.3	1.3	0.9	0.8	0.9	1.1	1.1	0.9	1.16667	1.16667	1.16667	-0.833333	-1.33333	-0.833333	0.166667	0.166667	-0.833333
CLU	rescued	0.730727	2.7126e-12	1.60075e-10	0.199382	0.0618766	0.247921	-0.539771	2.84626e-12	1.63847e-10	3.1	3.2	3.1	2.5	2.5	2.5	2.9	3	3	0.812362	1.16052	0.812362	-1.27657	-1.27657	-1.27657	0.116052	0.464207	0.464207
TIMP1	rescued	0.73057	1.67017e-09	5.77014e-08	0.334884	0.00649553	0.0626863	-0.404459	8.61911e-12	4.66816e-10	6.5	6.9	6.8	6.1	6	6	6.4	6.5	6.4	0.308607	1.54303	1.23443	-0.92582	-1.23443	-1.23443	0	0.308607	0
SALL2	no rescue	0.730127	6.32284e-07	1.21792e-05	0.463201	0.000869983	0.0162597	-0.274625	0.0278535	0.100682	2.4	2.6	2.4	2.1	1.8	1.8	1.9	2.2	2.1	0.901961	1.60784	0.901961	-0.156863	-1.21569	-1.21569	-0.862745	0.196078	-0.156863
FSTL1	partial-rescued	0.730099	3.24391e-11	1.5837e-09	0.273617	0.00149015	0.0243624	-0.465237	1.9231e-09	6.95027e-08	6.5	6.4	6.5	5.9	5.5	5.9	6.2	6.2	6.2	1.08304	0.778432	1.08304	-0.744587	-1.963	-0.744587	0.169224	0.169224	0.169224
PLSCR4	rescued	0.728438	6.34917e-08	1.58094e-06	0.201335	0.14973	0.404076	-0.53739	3.46678e-08	9.81676e-07	2.8	2.7	3.1	2.3	2.2	2.3	2.6	2.7	2.8	0.64369	0.302913	1.66602	-1.0602	-1.40097	-1.0602	-0.0378641	0.302913	0.64369
RARA	partial-rescued	0.728383	3.0244e-11	1.48801e-09	0.48266	8.78738e-05	0.00300317	-0.254362	0.00248831	0.0158712	3.9	4.2	4.1	3.4	3.4	3.4	3.5	3.7	3.8	0.609284	1.57697	1.25441	-1.00353	-1.00353	-1.00353	-0.680964	-0.0358402	0.286722
DKK3	partial-rescued	0.727156	6.91794e-15	5.97769e-13	0.390641	7.71337e-06	0.000462829	-0.345121	9.95312e-09	3.1878e-07	5	5.1	5	4.4	4.2	4.4	4.6	4.7	4.7	1.03489	1.35606	1.03489	-0.892146	-1.53449	-0.892146	-0.249801	0.0713717	0.0713717
GAPDHP61	rescued	0.726191	0.000114789	0.00113116	0.258275	0.17075	0.433055	-0.477858	6.67155e-05	0.00079035	4	4.6	4.8	4	3.7	3.6	4.1	4.4	4.2	-0.394758	1.12788	1.63543	-0.394758	-1.15608	-1.40985	-0.140985	0.620334	0.112788
RPS27P8	no rescue	0.725738	0.000624402	0.00471314	0.839084	0.000521111	0.0113667	0.102839	0.600546	0.76595	4.3	4.8	5.1	4.1	4.1	3.9	3.8	4.3	3.7	0.14462	1.22927	1.88006	-0.289241	-0.289241	-0.723102	-0.940032	0.14462	-1.15696
NOL4L	partial-rescued	0.725496	9.07744e-11	4.07347e-09	0.438766	5.6491e-05	0.00217579	-0.295222	0.000368771	0.00334925	2.4	2.4	2.3	1.8	1.8	1.8	2.1	2	2	1.33333	1.33333	0.933333	-1.06667	-1.06667	-1.06667	0.133333	-0.266667	-0.266667
TMEM53	rescued	0.725069	2.39003e-05	0.000292038	0.432061	0.0152418	0.107219	-0.300633	0.0693402	0.192715	1.6	1.8	1.6	1.1	1.3	1.2	1.4	1.3	1.5	0.7995	1.69894	0.7995	-1.44909	-0.549657	-0.999376	-0.0999376	-0.549657	0.349781
RGS4	rescued	0.72436	4.27902e-09	1.35456e-07	-0.00462739	0.961857	0.985375	-0.738326	1.33333e-17	1.73216e-15	7.4	7.2	7.4	6.7	6.4	6.8	7.3	7.4	7.4	0.762319	0.23456	0.762319	-1.08484	-1.87648	-0.820959	0.498439	0.762319	0.762319
TPCN1	no rescue	0.723566	4.34512e-12	2.46441e-10	0.567995	4.6287e-07	4.91649e-05	-0.163657	0.0165565	0.0687393	4.8	5.1	4.9	4.2	4.2	4.2	4.2	4.5	4.4	0.857143	1.71429	1.14286	-0.857143	-0.857143	-0.857143	-0.857143	0	-0.285714
SLC25A25-AS1	no rescue	0.723291	0.000726032	0.00534974	0.872475	0.000738668	0.0145565	0.140946	0.588581	0.75719	0.7	0.8	0.8	0.4	0.5	0.6	0.4	0.4	0.6	0.744587	1.35379	1.35379	-1.08304	-0.473828	0.135379	-1.08304	-1.08304	0.135379
SEPSECS	rescued	0.722787	6.16137e-05	0.000666329	0.371991	0.0344504	0.175286	-0.3599	0.0314287	0.109669	0.8	0.7	0.8	0.5	0.5	0.5	0.6	0.6	0.6	1.4792	0.64715	1.4792	-1.01695	-1.01695	-1.01695	-0.1849	-0.1849	-0.1849
ENSG00000224628	rescued	0.720931	0.00316381	0.0179192	0.722232	0.0047645	0.0510193	-0.00953139	0.967784	0.983331	1.6	1.7	2	1.1	1.3	1.4	1.4	1.3	1.1	0.571662	0.914659	1.94365	-1.14332	-0.45733	-0.114332	-0.114332	-0.45733	-1.14332
CLSTN2	partial-rescued	0.72093	1.04661e-14	8.68683e-13	0.367912	1.90355e-05	0.000962006	-0.361329	5.39671e-10	2.14829e-08	5.6	5.6	5.5	4.9	4.8	4.9	5.2	5.2	5.2	1.27105	1.27105	0.944207	-1.01684	-1.34368	-1.01684	-0.0363156	-0.0363156	-0.0363156
CPM	rescued	0.720866	0.000294386	0.00249514	0.377413	0.0675691	0.260865	-0.354766	0.00652677	0.033909	1.1	1.3	1.7	1	1	0.9	1.1	1.2	1.3	-0.325934	0.512182	2.18841	-0.744992	-0.744992	-1.16405	-0.325934	0.093124	0.512182
P4HTM	partial-rescued	0.720268	4.24704e-08	1.09352e-06	0.379251	0.00421168	0.047353	-0.347492	3.04971e-05	0.00040523	2.6	2.8	2.4	2.1	2.1	2	2.3	2.4	2.3	1.04595	1.83042	0.261488	-0.915209	-0.915209	-1.30744	-0.130744	0.261488	-0.130744
SMIM19	no rescue	0.718901	1.01449e-05	0.000139061	0.503762	0.00396837	0.0457916	-0.224122	0.149147	0.324065	1.6	1.5	1.7	1.2	1.2	1.1	1.2	1.4	1.3	1.18187	0.69838	1.66537	-0.752101	-0.752101	-1.2356	-0.752101	0.214886	-0.268608
TMEM198B	no rescue	0.718503	2.19117e-06	3.59641e-05	0.477957	0.00155375	0.0249725	-0.247676	0.0378083	0.124732	1.9	2.2	2	1.5	1.6	1.4	1.7	1.7	1.7	0.620844	1.81819	1.01996	-0.975612	-0.576498	-1.37473	-0.177384	-0.177384	-0.177384
PIGBOS1	rescued	0.718491	0.00401142	0.0217717	0.617105	0.0177281	0.118332	-0.110785	0.650775	0.800285	2	1.8	2.2	1.5	1.5	1.4	1.5	1.6	1.5	1.21716	0.486864	1.94746	-0.608581	-0.608581	-0.973729	-0.608581	-0.243432	-0.608581
TBXAS1	rescued	0.718278	6.388e-07	1.22816e-05	0.27743	0.0501718	0.21949	-0.44834	6.01526e-05	0.000721046	1.9	2	1.7	1.3	1.4	1.4	1.7	1.6	1.6	1.19048	1.61905	0.333333	-1.38095	-0.952381	-0.952381	0.333333	-0.0952381	-0.0952381
VIM	partial-rescued	0.717795	3.24182e-11	1.5837e-09	0.38133	0.0001279	0.00402802	-0.345877	3.21657e-07	7.31029e-06	8.6	8.4	8.7	7.9	7.7	7.9	8.2	8.2	8.1	1.23333	0.633333	1.53333	-0.866667	-1.46667	-0.866667	0.0333333	0.0333333	-0.266667
PROB1	rescued	0.717742	0.00484849	0.0253707	-0.00173446	0.994203	0.9987	-0.726152	0.00137946	0.00997104	0.8	0.8	0.7	0.4	0.6	0.6	0.7	0.8	0.8	0.814463	0.814463	0.0814463	-2.1176	-0.65157	-0.65157	0.0814463	0.814463	0.814463
STK17B	partial-rescued	0.717374	1.80741e-08	5.14481e-07	0.388593	0.00296923	0.0377242	-0.338867	4.18155e-05	0.000531035	4.3	4.2	4.6	3.8	3.6	3.7	3.9	4.2	4	0.832927	0.520579	1.76997	-0.728811	-1.35351	-1.04116	-0.416463	0.520579	-0.104116
GPR78	rescued	0.716965	0.0108755	0.0485262	0.130422	0.647465	0.830942	-0.596391	0.0275042	0.0996651	0.3	0.3	0.3	0.1	0.1	0.1	0.3	0.3	0.3	0.666667	0.666667	0.666667	-1.33333	-1.33333	-1.33333	0.666667	0.666667	0.666667
PAQR6	no rescue	0.716914	0.00039505	0.0031882	0.798578	0.000122535	0.00391678	0.0753297	0.68263	0.821694	1.7	2	1.6	1.2	1.4	1.3	1.2	1.3	1.2	0.957895	2.03553	0.598684	-0.838158	-0.119737	-0.478947	-0.838158	-0.478947	-0.838158
FAM86B2	rescued	0.716747	0.0111112	0.0493513	0.670198	0.0367838	0.182643	-0.0566798	0.853303	0.922489	0.8	1	1.1	0.5	0.7	0.7	0.5	0.8	0.6	0.268608	1.2356	1.71909	-1.18187	-0.214886	-0.214886	-1.18187	0.268608	-0.69838
CDKN1B	rescued	0.715781	3.66369e-11	1.76845e-09	0.259605	0.0114023	0.0896099	-0.464757	1.16769e-09	4.37644e-08	3.4	3.3	3.3	2.7	2.6	2.8	3.1	3.1	3.2	1.19719	0.849617	0.849617	-1.23581	-1.58338	-0.888236	0.154476	0.154476	0.502047
MOSPD3	rescued	0.714199	3.63984e-06	5.68182e-05	0.287341	0.0412546	0.195862	-0.435536	0.000122074	0.00130396	3.6	3.9	3.5	3.1	2.8	3.1	3.4	3.4	3.4	0.762484	1.69826	0.450559	-0.797142	-1.73292	-0.797142	0.138633	0.138633	0.138633
BTN3A2	no rescue	0.714176	2.17201e-09	7.25827e-08	0.594686	6.96644e-07	6.84531e-05	-0.129486	0.127729	0.291654	2.8	2.8	3	2.3	2.2	2.3	2.4	2.5	2.4	1.0014	1.0014	1.72241	-0.801122	-1.16163	-0.801122	-0.440617	-0.0801122	-0.440617
EVL	no rescue	0.713848	3.20961e-08	8.53304e-07	0.498157	4.18696e-05	0.00170479	-0.224621	0.0167278	0.069301	1.9	2.1	1.9	1.5	1.4	1.6	1.6	1.6	1.6	0.933799	1.81845	0.933799	-0.835504	-1.27783	-0.393179	-0.393179	-0.393179	-0.393179
TMEM134	rescued	0.71289	1.86192e-08	5.28743e-07	0.22956	0.0903216	0.307442	-0.491521	4.64359e-06	7.83179e-05	2.1	2.3	2.2	1.6	1.7	1.7	2.1	1.9	2.2	0.472382	1.24537	0.858876	-1.46009	-1.07359	-1.07359	0.472382	-0.300606	0.858876
DUOX1	rescued	0.712184	0.00547013	0.0280414	0.30718	0.234139	0.508963	-0.41201	0.0827551	0.218023	0.4	0.5	0.4	0.3	0.3	0.3	0.4	0.3	0.3	0.611775	1.98827	0.611775	-0.764719	-0.764719	-0.764719	0.611775	-0.764719	-0.764719
MXRA7P1	rescued	0.712054	3.21682e-05	0.00038098	0.511086	0.0093695	0.078198	-0.2117	0.188685	0.378215	4.2	4.5	4.8	3.9	3.7	3.9	3.7	4.3	4	0.238753	1.04454	1.85033	-0.567038	-1.10423	-0.567038	-1.10423	0.50735	-0.298441
IFT70A	rescued	0.711913	0.000108052	0.00107306	0.191901	0.2857	0.562859	-0.527964	0.000981844	0.00760354	1.1	0.9	1	0.7	0.7	0.7	0.9	0.9	0.9	1.64992	0.235702	0.942809	-1.17851	-1.17851	-1.17851	0.235702	0.235702	0.235702
UBAP1L	no rescue	0.711324	5.64677e-05	0.000619421	0.494546	0.00449763	0.0496352	-0.223	0.13817	0.307228	1	1.2	0.9	0.8	0.8	0.7	0.8	0.8	0.8	0.888889	2.22222	0.222222	-0.444444	-0.444444	-1.11111	-0.444444	-0.444444	-0.444444
BDNF-AS	rescued	0.709744	0.000113824	0.00112328	0.101055	0.553319	0.773886	-0.617458	4.43836e-05	0.000558119	0.7	0.7	0.8	0.4	0.6	0.5	0.7	0.7	0.8	0.333333	0.333333	1.08333	-1.91667	-0.416667	-1.16667	0.333333	0.333333	1.08333
SLC25A23	no rescue	0.709308	2.30358e-11	1.15849e-09	0.60451	1.16548e-08	2.11497e-06	-0.11373	0.0941709	0.238342	4.1	4.3	4.2	3.6	3.5	3.5	3.6	3.7	3.7	0.960769	1.60128	1.28103	-0.640513	-0.960769	-0.960769	-0.640513	-0.320256	-0.320256
ZNF581	no rescue	0.709273	2.70028e-09	8.907e-08	0.48982	9.25064e-05	0.00312022	-0.227564	0.0167939	0.0695148	4	4.2	4.1	3.4	3.4	3.4	3.5	3.7	3.7	0.908514	1.53748	1.223	-0.978399	-0.978399	-0.978399	-0.663914	-0.0349428	-0.0349428
GNB1L	rescued	0.70862	0.000479641	0.00375511	0.274142	0.168083	0.430169	-0.441913	0.0103474	0.0483541	0.8	1	0.8	0.5	0.6	0.6	0.8	0.7	0.8	0.444444	1.77778	0.444444	-1.55556	-0.888889	-0.888889	0.444444	-0.222222	0.444444
TM4SF1	rescued	0.708549	9.04781e-10	3.35278e-08	0.300726	0.00599871	0.0593657	-0.417625	5.16936e-08	1.40582e-06	6.9	6.9	7.1	6.4	6.1	6.3	6.6	6.8	6.7	0.78762	0.78762	1.40402	-0.753376	-1.67797	-1.06158	-0.136977	0.479421	0.171222
ENSG00000254373	no rescue	0.708386	0.00843625	0.0394439	0.995017	0.000543831	0.0117377	0.27426	0.178393	0.364573	3.5	3.8	4.7	3.4	3.5	3.2	2.9	3.2	3.3	0	0.582772	2.33109	-0.194257	0	-0.582772	-1.16554	-0.582772	-0.388514
MACIR	rescued	0.70831	6.18806e-10	2.3705e-08	0.244199	0.0141701	0.102419	-0.473364	2.72719e-08	7.86143e-07	5	4.8	4.9	4.3	4	4.4	4.7	4.6	4.7	1.26491	0.632456	0.948683	-0.948683	-1.89737	-0.632456	0.316228	0	0.316228
RPL12	partial-rescued	0.706915	3.48664e-13	2.38893e-11	0.533075	5.50052e-08	8.03969e-06	-0.182498	0.000260983	0.00250145	8	8.3	8.2	7.5	7.5	7.4	7.6	7.6	7.7	0.744587	1.6584	1.35379	-0.778432	-0.778432	-1.08304	-0.473828	-0.473828	-0.169224
GNPTG	rescued	0.706704	8.49503e-08	2.03821e-06	0.198904	0.125485	0.367642	-0.516258	7.72563e-11	3.54349e-09	2.8	3.2	2.9	2.4	2.3	2.4	2.8	2.8	2.8	0.307408	1.69075	0.653242	-1.07593	-1.42176	-1.07593	0.307408	0.307408	0.307408
QSOX1	partial-rescued	0.705498	5.91221e-12	3.30728e-10	0.321719	0.000426871	0.00983816	-0.391926	9.73049e-10	3.7343e-08	6.6	6.7	6.5	6	5.8	6	6.3	6.4	6.3	1.03069	1.36199	0.6994	-0.957073	-1.61966	-0.957073	0.0368105	0.368105	0.0368105
INTS6-AS1	rescued	0.705452	0.010783	0.0482071	0.34054	0.242869	0.517104	-0.373646	0.192314	0.383025	0.1	0.1	0.1	0.1	0.1	0.1	0.1	0.1	0.1	NA	NA	NA	NA	NA	NA	NA	NA	NA
TPT1-AS1	partial-rescued	0.705042	1.95877e-07	4.24565e-06	0.39289	0.0021148	0.030545	-0.320364	0.00127302	0.00935286	1.6	1.7	1.8	1.3	1.3	1.1	1.4	1.5	1.4	0.660827	1.11832	1.57582	-0.71166	-0.71166	-1.62665	-0.254164	0.203331	-0.254164
FAT1	rescued	0.704521	3.75845e-12	2.15466e-10	-0.0971132	0.29192	0.569136	-0.810455	2.91554e-30	1.40143e-27	5.5	5.4	5.4	4.8	4.6	4.8	5.6	5.4	5.5	0.73729	0.471866	0.471866	-1.12068	-1.65153	-1.12068	1.00271	0.471866	0.73729
ENSG00000256148	no rescue	0.704485	1.12049e-08	3.31087e-07	0.933197	3.13146e-08	5.05199e-06	0.220775	0.13575	0.303935	6.9	7	7	6.2	6.3	6.3	5.7	6.4	5.9	1.03969	1.25236	1.25236	-0.448958	-0.236294	-0.236294	-1.51228	-0.0236294	-1.08695
ZNF558	no rescue	0.704338	7.21833e-08	1.76931e-06	0.802839	1.62697e-08	2.86833e-06	0.090178	0.473557	0.668754	1.5	1.5	1.5	1.1	1.1	1.1	1	1.1	1	1.31028	1.31028	1.31028	-0.503953	-0.503953	-0.503953	-0.95751	-0.503953	-0.95751
CDH10	rescued	0.703742	0.00229029	0.0138026	0.186997	0.41488	0.673089	-0.524992	0.0179479	0.0734378	0.9	0.8	0.8	0.6	0.6	0.6	0.8	0.8	0.8	1.37612	0.491473	0.491473	-1.27783	-1.27783	-1.27783	0.491473	0.491473	0.491473
GAB2	no rescue	0.703718	5.50124e-09	1.71294e-07	0.557801	9.73658e-07	8.67215e-05	-0.154412	0.0953067	0.240291	2.8	3	2.9	2.4	2.2	2.2	2.4	2.5	2.4	0.901498	1.57762	1.23956	-0.450749	-1.12687	-1.12687	-0.450749	-0.112687	-0.450749
TMSB10	rescued	0.703706	4.91394e-11	2.30121e-09	0.0301895	0.759098	0.891024	-0.682055	2.78153e-25	7.98215e-23	10.9	11.1	10.9	10.4	10.1	10.3	11	10.9	11	0.457869	1.00731	0.457869	-0.915737	-1.7399	-1.19046	0.73259	0.457869	0.73259
PGAP1	rescued	0.703488	3.12768e-09	1.00886e-07	0.167407	0.170402	0.43248	-0.54551	5.71167e-11	2.67974e-09	2	1.8	2.1	1.4	1.4	1.5	1.8	1.9	1.8	1.00024	0.217443	1.39163	-1.34814	-1.34814	-0.956748	0.217443	0.60884	0.217443
FZD2	partial-rescued	0.703436	3.3668e-11	1.62899e-09	0.349209	0.000305511	0.00771719	-0.362769	3.42075e-07	7.73773e-06	4.7	4.8	4.7	4.1	4	4.2	4.4	4.4	4.4	1.03036	1.38702	1.03036	-1.10962	-1.46628	-0.752955	-0.0396292	-0.0396292	-0.0396292
SYTL4	rescued	0.703347	5.83043e-05	0.000634911	0.429109	0.00472781	0.0508492	-0.282649	0.0809162	0.214827	0.9	0.9	0.9	0.8	0.6	0.6	0.8	0.7	0.8	1.01695	1.01695	1.01695	0.1849	-1.4792	-1.4792	0.1849	-0.64715	0.1849
RARRES1	rescued	0.703124	0.000965478	0.00676497	0.362937	0.0977373	0.321548	-0.347427	0.114956	0.27173	1.8	1.7	1.6	1.4	1.1	1.2	1.4	1.7	1.3	1.36083	0.952579	0.544331	-0.272166	-1.49691	-1.08866	-0.272166	0.952579	-0.680414
CADM4	no rescue	0.702987	2.40113e-06	3.9096e-05	0.521515	0.000237961	0.00640495	-0.190114	0.121942	0.282546	2.9	3	2.7	2.2	2.2	2.4	2.4	2.4	2.4	1.34491	1.69075	0.653242	-1.07593	-1.07593	-0.38426	-0.38426	-0.38426	-0.38426
CHST14	rescued	0.702757	1.48591e-08	4.31568e-07	0.203334	0.0747471	0.276397	-0.507721	2.0756e-08	6.20525e-07	4.5	4.5	4.3	3.9	3.6	3.8	4.3	4.2	4.3	1.08772	1.08772	0.45614	-0.807018	-1.75439	-1.12281	0.45614	0.140351	0.45614
DBP	no rescue	0.70248	0.000322554	0.00269252	0.558484	0.0044921	0.0496249	-0.151972	0.412518	0.61661	0.8	1	0.8	0.6	0.6	0.7	0.6	0.7	0.7	0.597505	2.13395	0.597505	-0.938937	-0.938937	-0.170716	-0.938937	-0.170716	-0.170716
XNDC1N	rescued	0.702139	0.0077941	0.0371562	0.209179	0.420749	0.677574	-0.500704	0.0401356	0.130342	0.4	0.5	0.5	0.3	0.3	0.3	0.4	0.4	0.4	0.142134	1.42134	1.42134	-1.13707	-1.13707	-1.13707	0.142134	0.142134	0.142134
RPL23AP58	no rescue	0.701877	0.00352542	0.0195763	0.819359	0.00279555	0.0364253	0.106112	0.612921	0.774693	3.3	4.2	4.4	3.5	3.2	3.4	2.9	3.7	3.1	-0.444939	1.35706	1.75751	-0.0444939	-0.645162	-0.244717	-1.24583	0.355951	-0.845384
ALDH1A3-AS1	rescued	0.699685	7.41927e-06	0.000106381	0.435757	0.00739447	0.0682791	-0.270805	0.0494994	0.151402	1.3	1.4	1.1	0.8	0.9	0.8	1	0.9	1.1	1.25708	1.72848	0.31427	-1.09994	-0.628539	-1.09994	-0.157135	-0.628539	0.31427
DNASE1L1	no rescue	0.699215	9.27569e-07	1.69553e-05	0.42372	0.00305134	0.038312	-0.284199	0.022078	0.0854283	1.9	2	2	1.5	1.4	1.5	1.7	1.7	1.6	0.894427	1.34164	1.34164	-0.894427	-1.34164	-0.894427	0	0	-0.447214
R3HDM2	partial-rescued	0.698943	2.14934e-10	8.91977e-09	0.449635	9.65636e-05	0.00322458	-0.258084	0.000552353	0.0047054	3.4	3.6	3.7	2.9	3	2.9	3.1	3.2	3.1	0.64369	1.32524	1.66602	-1.0602	-0.719418	-1.0602	-0.378641	-0.0378641	-0.378641
STN1	rescued	0.698908	3.79113e-05	0.000440566	0.437471	0.0103001	0.0837174	-0.269124	0.0850333	0.222017	0.6	0.7	0.6	0.5	0.4	0.4	0.5	0.5	0.5	0.800327	1.82932	0.800327	-0.228665	-1.25766	-1.25766	-0.228665	-0.228665	-0.228665
ENSG00000280351	rescued	0.698196	0.00117086	0.00791873	0.37045	0.104854	0.332768	-0.335034	0.12363	0.285556	1.6	1.8	1.7	1.4	1.2	1.2	1.4	1.7	1.3	0.536266	1.41379	0.97503	-0.34126	-1.21879	-1.21879	-0.34126	0.97503	-0.780024
RAPGEF3	rescued	0.697877	0.0108007	0.0482559	0.296361	0.285716	0.562859	-0.408034	0.0916076	0.234065	0.4	0.4	0.3	0.3	0.1	0.3	0.3	0.3	0.3	1.1547	1.1547	0	0	-2.3094	0	0	0	0
WDR54	rescued	0.697139	1.87634e-08	5.32098e-07	0.214645	0.0735338	0.274145	-0.490016	1.41241e-11	7.33955e-10	4.3	4.4	4	3.6	3.5	3.6	4	4.1	4	1.12281	1.4386	0.175439	-1.08772	-1.40351	-1.08772	0.175439	0.491228	0.175439
CERCAM	partial-rescued	0.697025	5.62774e-10	2.18622e-08	0.336618	0.00222545	0.0316617	-0.368933	8.44551e-10	3.26068e-08	4.6	4.9	4.7	4.1	4	4.1	4.4	4.4	4.4	0.666667	1.66667	1	-1	-1.33333	-1	0	0	0
RPL28	no rescue	0.695607	1.00175e-07	2.351e-06	0.598593	3.67632e-06	0.000256898	-0.105233	0.0543101	0.16197	6.8	7.4	7.1	6.5	6.4	6.4	6.5	6.6	6.5	0.319275	2.04336	1.18132	-0.542768	-0.830116	-0.830116	-0.542768	-0.25542	-0.542768
MXRA7	rescued	0.695455	4.58545e-11	2.16226e-09	0.206408	0.0232202	0.139968	-0.497703	9.30319e-12	4.99643e-10	4.6	4.7	4.6	4	3.8	4	4.4	4.5	4.4	0.832927	1.14527	0.832927	-1.04116	-1.66585	-1.04116	0.208232	0.520579	0.208232
TNS1	partial-rescued	0.695187	2.07587e-11	1.05174e-09	0.321426	0.00136673	0.0227975	-0.382364	3.5743e-08	1.0062e-06	3.4	3.6	3.4	2.8	2.7	2.9	3.2	3.1	3.2	0.85054	1.51618	0.85054	-1.14638	-1.4792	-0.81356	0.1849	-0.14792	0.1849
RBMS3	partial-rescued	0.694776	2.49813e-08	6.8434e-07	0.468304	0.00033333	0.00821365	-0.236886	0.00263863	0.0166501	2.4	2.5	2.8	2	1.9	2	2.1	2.3	2.1	0.571662	0.914659	1.94365	-0.800327	-1.14332	-0.800327	-0.45733	0.228665	-0.45733
RN7SKP80	no rescue	0.694631	2.24351e-05	0.000276952	0.748455	7.36301e-06	0.000446507	0.0453138	0.776984	0.880831	12.6	13.4	13.1	12.5	12.5	12.1	12.2	12.6	12.2	0.0517434	1.9145	1.21597	-0.181102	-0.181102	-1.11248	-0.879637	0.0517434	-0.879637
MZT2B	rescued	0.694573	5.92854e-11	2.74487e-09	0.284531	0.00789758	0.0706745	-0.418177	2.22505e-07	5.28162e-06	4.6	4.7	4.6	4	4	4	4.4	4.4	4.3	0.957895	1.31711	0.957895	-1.19737	-1.19737	-1.19737	0.239474	0.239474	-0.119737
GLIS1	no rescue	0.694494	7.59526e-07	1.43327e-05	0.499061	0.0006668	0.0136707	-0.20314	0.0333291	0.114045	3.2	3.7	3.3	2.8	2.8	2.8	2.8	3	3.1	0.467956	2.0878	0.791926	-0.827922	-0.827922	-0.827922	-0.827922	-0.179983	0.143986
EXPH5	rescued	0.694068	1.93694e-07	4.2028e-06	0.357771	0.0119089	0.0921513	-0.345608	0.00414929	0.023786	1.3	1.2	1.3	0.9	0.8	0.9	1	1	1.2	1.24722	0.712697	1.24722	-0.890871	-1.42539	-0.890871	-0.356348	-0.356348	0.712697
ENSG00000225655	rescued	0.693856	0.00371633	0.0204473	0.551269	0.0306734	0.164733	-0.151589	0.544168	0.724967	2.3	2.2	2.4	1.8	1.6	1.8	1.6	1.8	2	1.20009	0.862567	1.53762	-0.487538	-1.16259	-0.487538	-1.16259	-0.487538	0.187515
CCL2	no rescue	0.693699	0.000963794	0.00675781	0.667463	0.00301722	0.0380794	-0.0388709	0.81268	0.900113	2.2	2.7	3	2.1	2	2.2	1.9	2.3	2.2	-0.25542	1.18132	2.04336	-0.542768	-0.830116	-0.25542	-1.11746	0.0319275	-0.25542
NUDT18	rescued	0.693684	4.16346e-05	0.000478119	0.225632	0.170564	0.432826	-0.475658	0.00183019	0.0124299	2.3	2.3	2.2	1.7	1.8	1.8	2.1	2.1	2.1	1.13972	1.13972	0.693741	-1.53614	-1.09016	-1.09016	0.247765	0.247765	0.247765
PGGHG	no rescue	0.69348	2.03982e-05	0.000255516	0.859121	2.86337e-07	3.34842e-05	0.159952	0.202203	0.396306	2.1	2.4	1.9	1.5	1.7	1.6	1.4	1.6	1.5	1.08304	1.99685	0.473828	-0.744587	-0.135379	-0.439983	-1.04919	-0.439983	-0.744587
FDXR	rescued	0.692604	5.53182e-05	0.000608232	0.430262	0.0121978	0.0934646	-0.268712	0.064942	0.183884	1.8	1.9	1.6	1.3	1.4	1.3	1.4	1.4	1.5	1.34533	1.81102	0.413947	-0.983124	-0.517434	-0.983124	-0.517434	-0.517434	-0.0517434
CD82	rescued	0.691698	1.17546e-07	2.68762e-06	0.272558	0.0429469	0.201584	-0.427949	2.75825e-06	4.87435e-05	2.9	3.2	3.1	2.5	2.4	2.5	2.8	3	2.8	0.353553	1.41421	1.06066	-1.06066	-1.41421	-1.06066	0	0.707107	0
RPL41P2	no rescue	0.691539	0.000214791	0.00190844	0.734857	0.000238945	0.00640495	0.0319625	0.791215	0.889172	5.5	6.2	6.5	5.3	5.4	5.6	5.3	5.7	5.2	-0.301941	1.28325	1.96261	-0.754851	-0.528396	-0.0754851	-0.754851	0.15097	-0.981307
MEG3	rescued	0.690599	8.87935e-09	2.67402e-07	0.256768	0.0328173	0.170811	-0.44113	9.20542e-13	5.76523e-11	3.9	4.2	3.8	3.3	3.4	3.4	3.8	3.7	3.8	0.696311	1.74078	0.348155	-1.39262	-1.04447	-1.04447	0.348155	1.54612e-15	0.348155
SIX3	partial-rescued	0.690188	4.95745e-12	2.7808e-10	0.390531	6.9648e-05	0.00254498	-0.308195	5.77722e-06	9.4939e-05	5.5	5.7	5.5	5	4.8	5	5.1	5.2	5.3	0.914659	1.60065	0.914659	-0.800327	-1.48632	-0.800327	-0.45733	-0.114332	0.228665
VASH1	rescued	0.690146	0.000175612	0.00160719	0.418616	0.0229217	0.138559	-0.278478	0.0815352	0.215904	1.1	0.9	0.8	0.6	0.7	0.7	0.8	0.8	0.8	2.12132	0.707107	0	-1.41421	-0.707107	-0.707107	0	0	0
RPS27	no rescue	0.689724	5.69521e-10	2.20654e-08	0.610117	1.17491e-08	2.11497e-06	-0.0882967	0.191684	0.382355	8.1	8.4	8.3	7.7	7.5	7.5	7.6	7.7	7.7	0.777947	1.65314	1.36141	-0.388973	-0.972433	-0.972433	-0.680703	-0.388973	-0.388973
NIPBL-DT	rescued	0.689592	7.98735e-06	0.000112469	0.313088	0.0489705	0.216899	-0.384281	0.00752522	0.0380556	1.3	1.3	1.1	0.9	0.8	0.8	1.1	0.9	1.1	1.37706	1.37706	0.344265	-0.68853	-1.20493	-1.20493	0.344265	-0.68853	0.344265
IFI44L	no rescue	0.689581	0.000813812	0.00589862	0.656753	0.00203863	0.0299507	-0.043947	0.81535	0.901338	0.5	0.5	0.7	0.4	0.4	0.4	0.4	0.4	0.4	0.438397	0.438397	2.41119	-0.547997	-0.547997	-0.547997	-0.547997	-0.547997	-0.547997
SHC1P1	rescued	0.689418	0.00177536	0.0112366	0.630013	0.00934239	0.078048	-0.0697532	0.72623	0.850199	1.7	2	2.3	1.6	1.6	1.4	1.4	1.8	1.5	0	1.01419	2.02837	-0.338062	-0.338062	-1.01419	-1.01419	0.338062	-0.676123
DGAT2	no rescue	0.689295	2.49123e-07	5.22775e-06	0.567459	3.58522e-05	0.00150641	-0.130856	0.269835	0.475387	1.5	1.5	1.6	1.1	1.1	1.1	1.2	1.2	1.1	1.13183	1.13183	1.6169	-0.808452	-0.808452	-0.808452	-0.323381	-0.323381	-0.808452
CYB5D2	rescued	0.688422	2.82938e-06	4.52746e-05	0.135583	0.311259	0.586653	-0.561859	4.54579e-06	7.68706e-05	2.9	2.8	2.7	2.3	2.1	2.3	2.6	2.7	2.7	1.23797	0.866578	0.495188	-0.990375	-1.73316	-0.990375	0.123797	0.495188	0.495188
MT-ATP6	partial-rescued	0.688256	3.83499e-10	1.52637e-08	0.494695	4.2426e-06	0.000283409	-0.200792	0.000667762	0.0055056	12	11.9	11.6	11	11.2	11.2	11.4	11.3	11.3	1.68947	1.39133	0.496904	-1.29195	-0.695666	-0.695666	-0.0993808	-0.397523	-0.397523
FAHD2B	rescued	0.686717	0.00188482	0.0118014	0.644318	0.00869161	0.0746535	-0.0494336	0.810583	0.899001	1.4	1.8	1.4	1.1	1.1	1.2	0.9	1.2	1.3	0.522976	2.09191	0.522976	-0.65372	-0.65372	-0.261488	-1.43818	-0.261488	0.130744
RUNX2	no rescue	0.686498	1.20582e-09	4.3576e-08	0.830232	3.60274e-09	7.89878e-07	0.135069	0.198339	0.390925	3.7	3.9	3.9	3.2	3.3	3.1	2.8	3.3	3.1	0.867926	1.38868	1.38868	-0.433963	-0.173585	-0.694341	-1.47547	-0.173585	-0.694341
IL17RD	rescued	0.686418	3.22823e-07	6.62452e-06	0.214903	0.0787678	0.285053	-0.481003	1.29464e-07	3.26126e-06	2.6	2.3	2.5	2	1.8	2	2.3	2.3	2.3	1.43818	0.261488	1.04595	-0.915209	-1.69967	-0.915209	0.261488	0.261488	0.261488
ANKRD13C-DT	rescued	0.685039	0.00130259	0.00864918	0.456347	0.024488	0.144304	-0.240494	0.136949	0.305591	2.6	3.1	3.2	2.5	2.1	2.5	2.6	2.6	2.7	-0.169224	1.35379	1.6584	-0.473828	-1.69224	-0.473828	-0.169224	-0.169224	0.135379
DAPK1	rescued	0.684304	6.143e-11	2.83133e-09	0.182957	0.111376	0.343714	-0.509626	3.84706e-10	1.58388e-08	4	4.2	4.1	3.5	3.4	3.5	3.8	4.1	4	0.510697	1.16731	0.839003	-1.13083	-1.45914	-1.13083	-0.145914	0.839003	0.510697
NOX4	rescued	0.6841	0.000406686	0.00326404	0.527987	0.00644396	0.0623645	-0.16407	0.380165	0.587858	0.9	0.8	0.8	0.7	0.6	0.6	0.7	0.7	0.6	1.79196	0.843274	0.843274	-0.105409	-1.05409	-1.05409	-0.105409	-0.105409	-1.05409
COL4A1	no rescue	0.683496	1.7555e-11	9.05149e-10	0.578677	4.90007e-11	1.90445e-08	-0.113319	0.102605	0.252082	4.7	4.6	4.6	4	3.9	4.1	4.1	4.1	4.1	1.51618	1.18336	1.18336	-0.81356	-1.14638	-0.48074	-0.48074	-0.48074	-0.48074
IFNE	rescued	0.683212	0.000128422	0.00124299	-0.298094	0.0765929	0.280595	-0.990703	8.78709e-12	4.74577e-10	2.3	2.6	2.5	2	1.8	2	2.7	2.7	2.8	-0.212121	0.606061	0.333333	-1.0303	-1.57576	-1.0303	0.878788	0.878788	1.15152
DAPK2	rescued	0.681651	1.86855e-05	0.000237117	0.391703	0.0274452	0.154949	-0.298325	0.065337	0.184812	0.7	0.6	0.7	0.5	0.5	0.4	0.5	0.6	0.6	1.33333	0.333333	1.33333	-0.666667	-0.666667	-1.66667	-0.666667	0.333333	0.333333
MTND4P24	no rescue	0.681057	1.66425e-06	2.83408e-05	0.820122	1.78493e-06	0.000142636	0.12915	0.583902	0.754685	6.2	6.5	6.6	5.7	6	5.6	5.3	6	5.5	0.596285	1.26711	1.49071	-0.521749	0.149071	-0.745356	-1.41618	0.149071	-0.968963
CYBRD1	partial-rescued	0.680327	2.81844e-10	1.15094e-08	0.370738	0.000782549	0.0152214	-0.319255	8.08367e-06	0.000128132	5.7	5.7	6	5.2	5	5.2	5.4	5.6	5.4	0.747265	0.747265	1.70803	-0.854017	-1.49453	-0.854017	-0.213504	0.427008	-0.213504
SIX1	rescued	0.680288	5.63205e-10	2.18622e-08	0.117933	0.276092	0.553251	-0.570949	7.93848e-12	4.31167e-10	3.2	3.1	3	2.5	2.5	2.6	3	2.9	3.1	1.18097	0.814463	0.447955	-1.38459	-1.38459	-1.01808	0.447955	0.0814463	0.814463
LY6E	rescued	0.68023	1.41905e-08	4.14509e-07	0.310927	0.00957446	0.079482	-0.37782	5.55001e-05	0.000673675	3.3	3.5	3.4	2.7	2.8	2.8	3.1	3.2	3.1	0.707107	1.41421	1.06066	-1.41421	-1.06066	-1.06066	0	0.353553	0
ADAMTS7	no rescue	0.680057	5.9252e-06	8.70365e-05	0.945454	9.68455e-10	2.76026e-07	0.256545	0.0322303	0.111415	1.8	2.2	1.9	1.5	1.4	1.6	1.4	1.3	1.3	0.648886	1.94666	0.973329	-0.324443	-0.648886	0	-0.648886	-0.973329	-0.973329
RPL12P4	no rescue	0.678532	0.000121018	0.00118114	0.790511	2.24379e-05	0.00108125	0.102191	0.348462	0.558045	5.4	6	6.2	5.1	5.4	5.2	5.1	5.4	5	-0.0535912	1.39337	1.87569	-0.777072	-0.0535912	-0.535912	-0.777072	-0.0535912	-1.01823
PLOD1	rescued	0.677957	1.80228e-09	6.18469e-08	0.151903	0.138469	0.38866	-0.53419	2.50111e-16	2.79586e-14	6.5	6.8	6.5	6	5.8	6	6.4	6.5	6.4	0.556795	1.49639	0.556795	-1.00919	-1.63559	-1.00919	0.243598	0.556795	0.243598
PIK3IP1	no rescue	0.677567	0.000284052	0.0024233	0.762417	2.33873e-05	0.0011168	0.0761345	0.664716	0.809712	1.5	1.8	1.5	1.2	1	1.3	1.1	1.2	1.2	0.764093	1.97765	0.764093	-0.449467	-1.25851	-0.0449467	-0.853986	-0.449467	-0.449467
TENM3-AS1	no rescue	0.676964	3.37321e-06	5.33549e-05	0.494829	0.00078699	0.0152416	-0.190636	0.124395	0.286641	1.5	1.7	1.6	1.1	1.1	1.3	1.3	1.3	1.3	0.69838	1.66537	1.18187	-1.2356	-1.2356	-0.268608	-0.268608	-0.268608	-0.268608
VCAN	rescued	0.67666	2.42416e-11	1.21019e-09	0.239359	0.0403992	0.193466	-0.44677	5.72671e-09	1.92496e-07	6.5	6.6	6.8	6	5.9	6	6.2	6.6	6.4	0.520579	0.832927	1.45762	-1.04116	-1.35351	-1.04116	-0.416463	0.832927	0.208232
SAP30-DT	rescued	0.676423	0.00271998	0.0159085	-0.113684	0.596751	0.799398	-0.797907	5.07348e-05	0.000625306	0.5	0.5	0.4	0.3	0.3	0.4	0.6	0.5	0.5	0.547997	0.547997	-0.438397	-1.42479	-1.42479	-0.438397	1.53439	0.547997	0.547997
ENSG00000285867	rescued	0.67588	0.000535023	0.00412542	0.393717	0.0228267	0.138245	-0.290404	0.111083	0.265447	1.6	1.7	1.6	1.4	1.1	1.1	1.4	1.3	1.4	0.942809	1.41421	0.942809	0	-1.41421	-1.41421	0	-0.471405	0
MT-CO2	partial-rescued	0.67576	8.79264e-12	4.80022e-10	0.54749	1.61266e-08	2.86833e-06	-0.136306	0.00570848	0.0304965	12.3	12.5	12.2	11.6	11.7	11.7	11.8	11.8	11.8	1.1595	1.79196	0.843274	-1.05409	-0.737865	-0.737865	-0.421637	-0.421637	-0.421637
CLDN15	no rescue	0.674971	0.000616604	0.00466635	0.752581	0.000137356	0.00424761	0.0702959	0.723488	0.848564	1.8	1.8	1.5	1.1	1.4	1.3	1.2	1.1	1.3	1.54167	1.54167	0.416667	-1.08333	0.0416667	-0.333333	-0.708333	-1.08333	-0.333333
RFTN1	no rescue	0.674177	2.85465e-08	7.67934e-07	0.523013	2.20662e-05	0.00107815	-0.159978	0.0355821	0.11951	3.5	3.8	3.7	3.1	3	3.1	3.2	3.3	3.2	0.630733	1.6951	1.34031	-0.788417	-1.1432	-0.788417	-0.433629	-0.0788417	-0.433629
DLG4	partial-rescued	0.673569	9.83149e-10	3.63001e-08	0.417333	9.70439e-05	0.00322869	-0.264068	4.00933e-05	0.000512549	3.2	3.4	3.1	2.7	2.6	2.6	2.9	2.9	2.9	1.01808	1.7511	0.65157	-0.814463	-1.18097	-1.18097	-0.0814463	-0.0814463	-0.0814463
CCN1	partial-rescued	0.673237	2.35483e-10	9.71334e-09	0.334308	0.000775288	0.0151005	-0.347098	3.12687e-09	1.0931e-07	8.7	9	8.7	8.2	8.1	8.2	8.5	8.5	8.5	0.730095	1.7676	0.730095	-0.999077	-1.34491	-0.999077	0.038426	0.038426	0.038426
LRRC2	no rescue	0.673229	4.49642e-05	0.000509195	0.642599	0.000199205	0.00553918	-0.0391179	0.812162	0.899907	1.3	1.3	1.3	1	0.8	0.9	0.8	1.1	0.9	1.201	1.201	1.201	-0.208869	-1.14878	-0.678826	-1.14878	0.261087	-0.678826
NPIPB11	rescued	0.6725	0.00292817	0.0168796	0.319997	0.158217	0.416912	-0.360548	0.0590986	0.172009	0.6	0.8	0.8	0.5	0.5	0.5	0.7	0.6	0.6	-0.1849	1.4792	1.4792	-1.01695	-1.01695	-1.01695	0.64715	-0.1849	-0.1849
PRKCA	partial-rescued	0.671794	2.21454e-12	1.31827e-10	0.253159	0.00400333	0.0459161	-0.427415	2.45826e-11	1.22132e-09	4.5	4.5	4.5	3.9	3.8	3.9	4.2	4.3	4.3	1.03036	1.03036	1.03036	-1.10962	-1.46628	-1.10962	-0.0396292	0.317034	0.317034
ZBTB12	rescued	0.671748	0.000161447	0.00150247	0.334141	0.0593813	0.243287	-0.343795	0.0157171	0.0661772	2.5	2.7	2.2	2	2	1.8	2.2	2.1	2.3	1.09545	1.82574	0	-0.730297	-0.730297	-1.46059	0	-0.365148	0.365148
C1orf131	rescued	0.671735	0.000293688	0.00249129	0.290199	0.11977	0.357887	-0.389041	0.0189431	0.0764202	1.3	1.1	1.1	0.8	0.8	0.8	1.1	1	0.9	1.76383	0.629941	0.629941	-1.0709	-1.0709	-1.0709	0.629941	0.0629941	-0.503953
RIN1	no rescue	0.671412	1.36035e-09	4.83054e-08	0.49398	1.08163e-05	0.000602509	-0.185362	0.0110861	0.0508624	3.6	3.8	3.5	3	3	3	3.1	3.1	3.2	1.14638	1.81202	0.81356	-0.85054	-0.85054	-0.85054	-0.51772	-0.51772	-0.1849
PDIA5	partial-rescued	0.671137	3.34772e-07	6.85595e-06	0.394676	0.00268217	0.0355289	-0.285243	0.00777601	0.0390466	2.4	2.5	2.4	1.9	1.8	2	2.1	2.2	2.1	1.01695	1.43298	1.01695	-1.06318	-1.4792	-0.64715	-0.231125	0.1849	-0.231125
NUAK1	partial-rescued	0.67081	1.56061e-08	4.50701e-07	0.364194	0.000934752	0.0171884	-0.315451	0.000841936	0.00670862	2.5	2.5	2.5	2	1.8	2	2.2	2.2	2.2	1.14542	1.14542	1.14542	-0.837037	-1.63002	-0.837037	-0.0440546	-0.0440546	-0.0440546
LTBP3	rescued	0.670663	4.30515e-08	1.10709e-06	0.257229	0.0305395	0.16418	-0.420627	9.87816e-16	9.99618e-14	5.2	5.4	4.9	4.6	4.5	4.6	5	4.9	5	1.01419	1.69031	0	-1.01419	-1.35225	-1.01419	0.338062	0	0.338062
OST4	partial-rescued	0.670516	1.05517e-07	2.44545e-06	0.455965	0.000329187	0.00815858	-0.224149	0.00184988	0.0125283	6.3	6.7	6.6	5.8	5.9	5.9	6.1	6.1	6.1	0.427008	1.70803	1.38778	-1.17427	-0.854017	-0.854017	-0.213504	-0.213504	-0.213504
C5	rescued	0.670376	3.52373e-05	0.000413491	0.368218	0.0205502	0.129966	-0.30952	0.0221725	0.0857078	0.8	0.6	0.6	0.5	0.5	0.4	0.6	0.6	0.5	2.087	0.298142	0.298142	-0.596285	-0.596285	-1.49071	0.298142	0.298142	-0.596285
IGBP1	partial-rescued	0.670235	2.80579e-09	9.21039e-08	0.392822	0.000463521	0.0104989	-0.286569	0.000631398	0.00524627	4.2	4.3	4.4	3.7	3.6	3.6	3.9	3.9	3.9	0.862567	1.20009	1.53762	-0.825064	-1.16259	-1.16259	-0.150012	-0.150012	-0.150012
FAM86B1	rescued	0.669879	0.00229605	0.0138291	0.580036	0.0129772	0.0967403	-0.0973059	0.666787	0.811384	0.8	1	0.9	0.7	0.7	0.6	0.6	0.8	0.7	0.333333	1.83333	1.08333	-0.416667	-0.416667	-1.16667	-1.16667	0.333333	-0.416667
LRRC75A	no rescue	0.669235	5.25769e-05	0.000581221	0.546096	0.0010722	0.0190997	-0.12914	0.352836	0.562425	1.9	2	1.7	1.4	1.5	1.4	1.4	1.5	1.6	1.34164	1.78885	0.447214	-0.894427	-0.447214	-0.894427	-0.894427	-0.447214	9.93014e-16
SEPTIN1	rescued	0.668884	0.0005097	0.00395702	0.460247	0.0173277	0.116394	-0.214939	0.230245	0.431487	1.3	1.2	1.1	0.8	0.9	0.8	1	1	0.9	1.73205	1.1547	0.57735	-1.1547	-0.57735	-1.1547	0	0	-0.57735
POLM	partial-rescued	0.668535	4.63179e-07	9.14621e-06	0.398481	0.00191	0.0288032	-0.277024	0.00377616	0.0220146	2.9	3.1	2.8	2.3	2.5	2.3	2.6	2.5	2.7	0.990375	1.73316	0.618984	-1.23797	-0.495188	-1.23797	-0.123797	-0.495188	0.247594
ENSG00000264112	rescued	0.668362	2.65803e-06	4.28347e-05	-0.0364629	0.771823	0.898512	-0.712335	1.83147e-09	6.65868e-08	1.9	2	1.9	1.3	1.6	1.4	1.9	1.9	2	0.503953	0.881917	0.503953	-1.76383	-0.629941	-1.38587	0.503953	0.503953	0.881917
MAB21L1	rescued	0.66771	0.000111689	0.00110526	0.298784	0.0805586	0.288449	-0.37747	0.0167482	0.0693555	1.6	1.4	1.4	1.1	1	1.1	1.3	1.3	1.4	1.63717	0.584705	0.584705	-0.993999	-1.52023	-0.993999	0.0584705	0.0584705	0.584705
TMEFF2	rescued	0.667401	1.3533e-05	0.000178731	-0.052778	0.711862	0.865343	-0.728807	2.99743e-08	8.5889e-07	2	1.9	1.8	1.5	1.3	1.5	2.1	1.8	1.9	0.922085	0.544869	0.167652	-0.963998	-1.71843	-0.963998	1.2993	0.167652	0.544869
ZNF70	rescued	0.667334	3.94911e-09	1.25401e-07	0.208033	0.0565349	0.235979	-0.467981	3.47771e-08	9.83321e-07	2.4	2.5	2.4	1.9	1.8	2	2.3	2.3	2.3	0.764093	1.16861	0.764093	-1.25851	-1.66303	-0.853986	0.359573	0.359573	0.359573
HEG1	rescued	0.666984	9.02367e-12	4.91321e-10	0.215318	0.0421322	0.198924	-0.460609	1.8001e-09	6.56747e-08	7.1	7.2	7.3	6.6	6.4	6.5	6.8	7.1	7	0.648083	0.95507	1.26206	-0.88685	-1.50082	-1.19384	-0.272877	0.648083	0.341096
ENSG00000293188	no rescue	0.666289	1.35607e-05	0.000178981	0.433747	0.00289481	0.0370925	-0.239461	0.0653948	0.184826	2.5	2.7	2.6	2.1	2.2	1.9	2.2	2.3	2.3	0.748928	1.54191	1.14542	-0.837037	-0.440546	-1.63002	-0.440546	-0.0440546	-0.0440546
TET1	rescued	0.666283	5.34953e-06	7.94955e-05	0.13821	0.308868	0.584379	-0.537857	1.27974e-05	0.00019223	1.4	1.3	1.5	1.1	0.9	1.1	1.2	1.3	1.4	0.828199	0.295786	1.36061	-0.769042	-1.83387	-0.769042	-0.236628	0.295786	0.828199
ZNF333	no rescue	0.665738	3.23582e-05	0.000382787	0.425541	0.00146639	0.0240428	-0.247242	0.0854684	0.222609	1.1	1.1	1.1	0.8	0.9	0.7	0.8	0.9	0.9	1.20009	1.20009	1.20009	-0.825064	-0.150012	-1.50012	-0.825064	-0.150012	-0.150012
RNF150	rescued	0.6656	1.30848e-05	0.000173483	0.0538716	0.732653	0.877158	-0.620139	4.8763e-06	8.18834e-05	1.1	0.9	1	0.8	0.7	0.7	0.8	1	1.1	1.26491	0	0.632456	-0.632456	-1.26491	-1.26491	-0.632456	0.632456	1.26491
PPP1R13L	rescued	0.662763	6.31675e-08	1.57479e-06	0.182749	0.11925	0.357018	-0.487761	9.02688e-13	5.67189e-11	4.7	5	4.5	4.2	4	4.2	4.6	4.6	4.5	0.732866	1.72224	0.0732866	-0.916083	-1.57566	-0.916083	0.403076	0.403076	0.0732866
CRISPLD2	no rescue	0.662325	0.00193432	0.0120412	0.772589	0.000456259	0.0103756	0.104401	0.601623	0.766662	0.8	0.8	0.6	0.5	0.5	0.4	0.4	0.5	0.4	1.60737	1.60737	0.349428	-0.279543	-0.279543	-0.908514	-0.908514	-0.279543	-0.908514
LENG8-AS1	rescued	0.662252	0.000460799	0.00362846	0.55134	0.00471135	0.0508286	-0.118516	0.516083	0.703488	1.8	2	1.7	1.5	1.3	1.3	1.5	1.4	1.5	1.03969	1.89035	0.614364	-0.236294	-1.08695	-1.08695	-0.236294	-0.661622	-0.236294
MTATP8P1	no rescue	0.661905	0.000591562	0.00450355	0.661831	0.00137896	0.0228947	-0.0106635	0.941492	0.970363	6.1	6.5	7	5.7	6.1	5.8	5.7	6.2	5.7	0.0252518	0.934317	2.07065	-0.883813	0.0252518	-0.656547	-0.883813	0.252518	-0.883813
PIGT	no rescue	0.661851	1.64717e-08	4.72359e-07	0.606607	2.67005e-07	3.19305e-05	-0.0634051	0.294601	0.502711	3	3.4	3.1	2.6	2.6	2.6	2.7	2.7	2.6	0.653242	2.03658	0.999077	-0.730095	-0.730095	-0.730095	-0.38426	-0.38426	-0.730095
SLC13A4	rescued	0.661541	0.00279397	0.0162621	0.144032	0.483756	0.725995	-0.52444	0.0118071	0.05324	0.6	0.6	0.6	0.4	0.5	0.4	0.5	0.5	0.6	0.933333	0.933333	0.933333	-1.46667	-0.266667	-1.46667	-0.266667	-0.266667	0.933333
OCEL1	rescued	0.661343	3.35813e-05	0.000395422	0.240506	0.0785095	0.284568	-0.428333	0.00162565	0.0112774	3	3	2.8	2.6	2.4	2.2	2.7	2.8	2.8	1.13389	1.13389	0.377964	-0.377964	-1.13389	-1.88982	0	0.377964	0.377964
CBX5	rescued	0.660752	6.15052e-07	1.19261e-05	-0.210801	0.0885426	0.303998	-0.879751	3.15095e-31	1.68589e-28	5.4	4.9	5	4.5	4.3	4.6	5.4	5.2	5.4	1.02854	-0.158238	0.0791188	-1.10766	-1.58238	-0.870307	1.02854	0.553831	1.02854
RBP1	rescued	0.660392	0.0103454	0.0465975	0.723697	0.0101026	0.0825439	0.0565234	0.831757	0.910096	0.8	0.9	0.7	0.6	0.5	0.5	0.6	0.5	0.5	1.20009	1.87515	0.525041	-0.150012	-0.825064	-0.825064	-0.150012	-0.825064	-0.825064
FAM72B	rescued	0.660359	0.000255332	0.00221187	0.280848	0.108004	0.338112	-0.387566	0.0230248	0.0882218	1.7	1.7	1.6	1.4	1.1	1.1	1.5	1.3	1.5	1.16383	1.16383	0.727393	-0.145479	-1.45479	-1.45479	0.290957	-0.581914	0.290957
G6PD	rescued	0.660205	1.35711e-09	4.82743e-08	0.202061	0.0580484	0.239767	-0.466127	3.22221e-17	4.04924e-15	7	7.3	6.9	6.4	6.3	6.4	6.8	6.9	6.9	0.703526	1.60806	0.402015	-1.10554	-1.40705	-1.10554	0.100504	0.402015	0.402015
FAM20C	rescued	0.659599	2.88772e-10	1.17687e-08	0.252024	0.0113208	0.0892972	-0.41605	3.16975e-10	1.31915e-08	6.7	6.9	6.8	6.2	6	6.2	6.5	6.6	6.6	0.657596	1.31519	0.986394	-0.986394	-1.64399	-0.986394	0	0.328798	0.328798
CNN3-DT	rescued	0.6593	0.000132188	0.00127252	0.418741	0.0139157	0.101458	-0.250228	0.10025	0.248453	1.6	1.7	1.8	1.4	1.2	1.3	1.4	1.4	1.4	0.68853	1.20493	1.72133	-0.344265	-1.37706	-0.860663	-0.344265	-0.344265	-0.344265
RAD51-AS1	rescued	0.659081	0.001993	0.0123089	0.288549	0.20088	0.470581	-0.377711	0.0750834	0.203787	1.3	1.3	1.1	0.8	0.9	0.9	1	1	1.3	1.20493	1.20493	0.172133	-1.37706	-0.860663	-0.860663	-0.344265	-0.344265	1.20493
PRSS23	rescued	0.658937	1.07774e-09	3.94362e-08	0.109711	0.274085	0.551103	-0.558784	2.5649e-14	2.08082e-12	5.7	5.8	5.9	5.2	5	5.3	5.6	5.8	5.7	0.461935	0.781736	1.10154	-1.13707	-1.77667	-0.817269	0.142134	0.781736	0.461935
FAM86B3P	no rescue	0.658916	0.00442988	0.0235912	0.765173	0.000657378	0.0135771	0.0996754	0.671549	0.814321	1	1	0.8	0.6	0.8	0.6	0.6	0.8	0.6	1.46667	1.46667	0.266667	-0.933333	0.266667	-0.933333	-0.933333	0.266667	-0.933333
IDH2	rescued	0.658096	4.04859e-08	1.05171e-06	0.172178	0.119993	0.358226	-0.494295	1.14621e-10	5.12516e-09	5	5.2	4.9	4.4	4.3	4.5	4.9	4.8	4.9	0.777778	1.44444	0.444444	-1.22222	-1.55556	-0.888889	0.444444	0.111111	0.444444
ALPK1	rescued	0.657689	2.28125e-07	4.83682e-06	0.221384	0.0835184	0.293453	-0.444491	2.58457e-06	4.59699e-05	1.3	1.5	1.4	1.1	1.1	1.1	1.3	1.3	1.3	0.235702	1.64992	0.942809	-1.17851	-1.17851	-1.17851	0.235702	0.235702	0.235702
SIAE	rescued	0.657622	1.55177e-09	5.40684e-08	0.219	0.0549617	0.232361	-0.447457	1.61307e-07	3.96098e-06	2.3	2.4	2.4	1.8	1.8	1.8	2.1	2.2	2.2	0.748928	1.14542	1.14542	-1.23353	-1.23353	-1.23353	-0.0440546	0.352437	0.352437
GABPB1-IT1	rescued	0.657346	8.36618e-05	0.000863167	0.319523	0.0479166	0.213869	-0.344622	0.0174207	0.0717079	1.4	1.3	1.2	0.9	1	0.8	1.1	1.1	1.1	1.60357	1.06904	0.534522	-1.06904	-0.534522	-1.60357	0	0	0
ENSG00000285693	rescued	0.657339	0.00787903	0.0374756	0.396483	0.104115	0.33197	-0.267346	0.275456	0.481954	1.2	1.3	1	0.8	1	0.8	1.1	0.9	0.8	1.15152	1.69697	0.0606061	-1.0303	0.0606061	-1.0303	0.606061	-0.484848	-1.0303
UNC93B1	rescued	0.657132	9.64014e-08	2.27289e-06	0.304856	0.0142359	0.102591	-0.360659	0.000565599	0.0047991	2.9	2.9	2.8	2.4	2.2	2.3	2.6	2.5	2.7	1.20998	1.20998	0.821058	-0.734631	-1.51248	-1.12355	0.0432136	-0.345709	0.432136
RNF152	rescued	0.657132	1.56749e-06	2.68499e-05	-0.141025	0.256878	0.532404	-0.807426	1.46334e-14	1.25048e-12	1.9	1.7	1.7	1.3	1.2	1.4	1.8	1.9	1.9	0.931434	0.202486	0.202486	-1.25541	-1.61988	-0.890937	0.56696	0.931434	0.931434
DNAH7	rescued	0.656525	0.00190662	0.0119014	0.608692	0.00542706	0.0556286	-0.056107	0.793417	0.890025	0.3	0.3	0.3	0.1	0.1	0.1	0.1	0.1	0.1	1.33333	1.33333	1.33333	-0.666667	-0.666667	-0.666667	-0.666667	-0.666667	-0.666667
CARF	rescued	0.656227	0.000117525	0.00115201	0.381808	0.0333611	0.172156	-0.283937	0.0769423	0.207398	0.8	0.8	0.8	0.5	0.6	0.6	0.6	0.7	0.7	1.11832	1.11832	1.11832	-1.62665	-0.71166	-0.71166	-0.71166	0.203331	0.203331
IGFBP7	partial-rescued	0.655711	1.07509e-10	4.7824e-09	0.355243	0.000276382	0.00718518	-0.309807	3.27706e-06	5.67129e-05	7.9	7.8	8	7.2	7.1	7.3	7.4	7.6	7.5	1.1595	0.843274	1.47573	-1.05409	-1.37032	-0.737865	-0.421637	0.210819	-0.105409
PSD4	rescued	0.654338	7.71379e-05	0.000808523	0.334119	0.0238078	0.14181	-0.328674	0.0145424	0.0625518	1	1.1	0.9	0.8	0.6	0.7	0.8	0.8	0.8	1.11111	1.77778	0.444444	-0.222222	-1.55556	-0.888889	-0.222222	-0.222222	-0.222222
NUCKS1P1	rescued	0.653888	0.00999275	0.0452886	0.745384	0.00737787	0.0681626	0.0810776	0.699974	0.832049	2.4	3.1	3.4	2.5	2.6	2.4	2.3	2.7	2.2	-0.565459	1.21574	1.97911	-0.311003	-0.0565459	-0.565459	-0.819916	0.197911	-1.07437
NR2F2-AS1	rescued	0.65375	2.14415e-06	3.52775e-05	-0.313755	0.0181647	0.120028	-0.975654	2.91137e-18	4.17739e-16	1	1	1.1	0.8	0.7	0.7	1.3	1.1	1.1	0.108505	0.108505	0.596778	-0.868041	-1.35631	-1.35631	1.57332	0.596778	0.596778
CCDC7	rescued	0.653658	0.00633074	0.0315887	0.0995006	0.651878	0.833104	-0.562583	0.0132256	0.0581629	0.5	0.5	0.5	0.3	0.4	0.4	0.4	0.4	0.5	0.942809	0.942809	0.942809	-1.88562	-0.471405	-0.471405	-0.471405	-0.471405	0.942809
NR1D1	no rescue	0.652649	9.08825e-06	0.000125551	0.787931	4.05545e-08	6.19216e-06	0.126895	0.217997	0.416311	3.3	3.7	3.5	3.1	2.8	2.8	2.8	2.8	2.8	0.659966	1.79134	1.22565	0.0942809	-0.754247	-0.754247	-0.754247	-0.754247	-0.754247
LIPE	rescued	0.652531	0.000201085	0.00180393	0.269553	0.120401	0.358939	-0.389744	0.0111271	0.0509991	1.3	1.4	1.2	1	1	0.8	1.2	1.1	1.1	0.994672	1.55417	0.435169	-0.683837	-0.683837	-1.80284	0.435169	-0.124334	-0.124334
ENPP2	rescued	0.652186	0.000554937	0.00425806	0.539652	0.00617865	0.060655	-0.120847	0.516665	0.703753	0.8	0.8	0.8	0.5	0.6	0.6	0.6	0.7	0.7	1.11832	1.11832	1.11832	-1.62665	-0.71166	-0.71166	-0.71166	0.203331	0.203331
CPQ	no rescue	0.652046	6.30427e-07	1.21549e-05	0.4706	0.000501697	0.0110561	-0.189927	0.0816921	0.21617	2.8	2.7	2.9	2.3	2.3	2.1	2.3	2.4	2.5	1.20131	0.828493	1.57414	-0.662794	-0.662794	-1.40844	-0.662794	-0.289973	0.0828493
TMEM143	rescued	0.651409	0.000148999	0.0014052	0.319738	0.0527078	0.226414	-0.340233	0.0259531	0.0956856	1.6	1.7	1.6	1.3	1.1	1.3	1.4	1.4	1.4	0.957895	1.49671	0.957895	-0.658553	-1.73618	-0.658553	-0.119737	-0.119737	-0.119737
SELENON	partial-rescued	0.651022	1.51734e-09	5.29589e-08	0.427447	5.82573e-05	0.00221884	-0.231893	3.30925e-05	0.000435639	5.7	6	5.7	5.2	5.1	5.2	5.4	5.4	5.4	0.837071	1.86439	0.837071	-0.87512	-1.21756	-0.87512	-0.190243	-0.190243	-0.190243
RNF32-DT	rescued	0.650719	0.00268557	0.0157478	0.479779	0.0275008	0.155212	-0.178954	0.4148	0.618533	0.4	0.4	0.4	0.3	0.3	0.1	0.3	0.3	0.3	0.957895	0.957895	0.957895	-0.119737	-0.119737	-2.275	-0.119737	-0.119737	-0.119737
AOX1	rescued	0.650377	1.48162e-09	5.18594e-08	0.263385	0.0140644	0.102	-0.396629	1.75619e-08	5.31751e-07	5.5	5.5	5.7	5	4.8	5	5.3	5.4	5.3	0.764719	0.764719	1.45297	-0.955899	-1.64415	-0.955899	0.0764719	0.420596	0.0764719
MN1	rescued	0.649762	2.79692e-07	5.78596e-06	0.379352	0.0121179	0.0930946	-0.27974	0.0234131	0.0893537	1.7	1.8	1.9	1.4	1.4	1.4	1.4	1.7	1.6	0.565459	1.07437	1.58329	-0.961281	-0.961281	-0.961281	-0.961281	0.565459	0.0565459
RASL11A	rescued	0.648064	0.00548219	0.0280892	0.665533	0.0090748	0.0766192	0.0123224	0.953166	0.975853	1.4	1.8	1.2	1.1	1.1	1.1	0.9	1.3	1.1	0.6871	2.23308	-0.0858876	-0.472382	-0.472382	-0.472382	-1.24537	0.300606	-0.472382
ENSG00000257027	rescued	0.647653	0.00161246	0.0103532	0.272799	0.222421	0.496503	-0.383393	0.0690358	0.192175	1.4	1.3	1.5	1	1.1	1.1	1.2	1.4	1.1	0.96225	0.3849	1.5396	-1.34715	-0.7698	-0.7698	-0.19245	0.96225	-0.7698
SERPINE1	partial-rescued	0.646577	1.21153e-07	2.75775e-06	0.436963	0.000382085	0.00906246	-0.218396	0.000315551	0.00294376	10.1	10.6	10.4	9.8	9.7	9.8	9.9	10.1	9.9	0.222222	1.88889	1.22222	-0.777778	-1.11111	-0.777778	-0.444444	0.222222	-0.444444
LAMA5	rescued	0.646045	8.77821e-08	2.08897e-06	0.263424	0.0243722	0.143969	-0.39017	1.00343e-08	3.20479e-07	2.9	3	2.7	2.4	2.3	2.4	2.7	2.7	2.6	1.13707	1.56347	0.284268	-0.994937	-1.42134	-0.994937	0.284268	0.284268	-0.142134
OSER1-DT	rescued	0.645894	0.0103483	0.0465975	0.460494	0.0755266	0.278174	-0.196321	0.38075	0.588384	0.4	0.4	0.5	0.3	0.3	0.3	0.3	0.4	0.3	0.611775	0.611775	1.98827	-0.764719	-0.764719	-0.764719	-0.764719	0.611775	-0.764719
FOXO1	rescued	0.645824	2.87076e-05	0.000343784	0.339714	0.0300472	0.162761	-0.315812	0.0130103	0.0574262	1.4	1.4	1.6	1.1	1.1	1.1	1.3	1.3	1.3	0.656886	0.656886	1.83928	-1.11671	-1.11671	-1.11671	0.0656886	0.0656886	0.0656886
SBF2	rescued	0.644689	3.06397e-10	1.23637e-08	0.278941	0.00526181	0.054342	-0.374848	3.81716e-08	1.06986e-06	2.4	2.4	2.5	2	1.8	1.9	2.1	2.2	2.2	0.973067	0.973067	1.3901	-0.695048	-1.52911	-1.11208	-0.278019	0.13901	0.13901
ARSJ	rescued	0.644192	8.56024e-08	2.04664e-06	0.0865444	0.387575	0.65184	-0.566179	1.59269e-11	8.17055e-10	4.7	4.5	4.4	4	3.7	4	4.5	4.4	4.5	1.23443	0.617213	0.308607	-0.92582	-1.85164	-0.92582	0.617213	0.308607	0.617213
NDUFAF3	rescued	0.643745	2.13254e-07	4.55463e-06	0.186453	0.105502	0.333801	-0.465899	1.26626e-07	3.21617e-06	4.7	5	4.7	4.2	4	4.3	4.7	4.7	4.5	0.533761	1.49453	0.533761	-1.06752	-1.70803	-0.747265	0.533761	0.533761	-0.106752
ZDHHC1	no rescue	0.643557	1.74747e-05	0.00022412	0.746495	5.09311e-06	0.00032499	0.0942088	0.48288	0.67606	2	2.2	2.2	1.6	1.7	1.6	1.5	1.7	1.6	0.778107	1.51526	1.51526	-0.696201	-0.327624	-0.696201	-1.06478	-0.327624	-0.696201
LGALS3BP	no rescue	0.643165	2.09679e-10	8.76058e-09	0.537062	1.9737e-07	2.52769e-05	-0.11439	0.069217	0.192623	5	5.3	5.1	4.5	4.5	4.5	4.6	4.7	4.6	0.81356	1.81202	1.14638	-0.85054	-0.85054	-0.85054	-0.51772	-0.1849	-0.51772
GPT	rescued	0.643141	0.00977433	0.0445043	0.498566	0.0600026	0.244582	-0.150011	0.540214	0.721613	1.1	1.1	0.8	0.8	0.8	0.7	0.8	0.9	0.8	1.64992	1.64992	-0.471405	-0.471405	-0.471405	-1.17851	-0.471405	0.235702	-0.471405
PTK7	partial-rescued	0.642628	5.52584e-10	2.15318e-08	0.452346	6.54247e-06	0.000406846	-0.198329	0.000933342	0.00729617	4.1	4.3	4	3.5	3.5	3.6	3.8	3.7	3.7	1.07763	1.79605	0.718421	-1.07763	-1.07763	-0.718421	0	-0.359211	-0.359211
PBXIP1	rescued	0.642331	3.91307e-09	1.2445e-07	0.310816	0.00503258	0.0528017	-0.339235	2.64645e-05	0.000360363	4.3	4.4	4.2	3.8	3.6	3.6	3.9	4.1	4.1	1.02899	1.37199	0.685994	-0.685994	-1.37199	-1.37199	-0.342997	0.342997	0.342997
KAT14	rescued	0.64208	5.06e-06	7.57998e-05	0.28954	0.0523293	0.225525	-0.360764	0.00332643	0.019943	1.8	2	1.9	1.4	1.4	1.5	1.6	1.8	1.6	0.611775	1.52944	1.07061	-1.22355	-1.22355	-0.764719	-0.305888	0.611775	-0.305888
TRAPPC9	rescued	0.640155	1.95233e-08	5.50715e-07	0.297585	0.0076816	0.0698368	-0.350587	6.93376e-05	0.000815998	2.7	2.7	2.5	2.2	2	2.1	2.3	2.4	2.5	1.29466	1.29466	0.491076	-0.714293	-1.51787	-1.11608	-0.312503	0.0892866	0.491076
BICC1	rescued	0.639603	1.73722e-10	7.43617e-09	0.130327	0.191177	0.457567	-0.518315	6.171e-13	4.03251e-11	4.8	4.8	4.9	4.3	4.1	4.2	4.6	4.8	4.7	0.743038	0.743038	1.0774	-0.928797	-1.59753	-1.26316	0.0743038	0.743038	0.408671
SEZ6L2	rescued	0.638092	9.69047e-09	2.88426e-07	0.278816	0.017842	0.118722	-0.367788	1.94573e-07	4.69391e-06	4.4	4.7	4.7	4	4	4	4.3	4.5	4.3	0.275946	1.34031	1.34031	-1.1432	-1.1432	-1.1432	-0.0788417	0.630733	-0.0788417
SLIT2	rescued	0.637507	7.78276e-08	1.89628e-06	0.247891	0.0353014	0.177922	-0.399402	6.40629e-06	0.000103856	1.9	1.8	2	1.5	1.4	1.5	1.8	1.7	1.8	0.931594	0.438397	1.42479	-1.04119	-1.53439	-1.04119	0.438397	-0.0547997	0.438397
SH3YL1	rescued	0.637243	1.36545e-07	3.05698e-06	0.28152	0.0297349	0.161948	-0.363842	0.00089152	0.00702684	1.6	1.7	1.7	1.3	1.3	1.1	1.4	1.6	1.5	0.646762	1.13183	1.13183	-0.808452	-0.808452	-1.77859	-0.323381	0.646762	0.16169
PGAP3	rescued	0.636914	5.77204e-05	0.000629559	0.413251	0.00982559	0.0808991	-0.232005	0.115599	0.27268	1.7	1.8	1.7	1.3	1.3	1.4	1.4	1.4	1.5	1.06904	1.60357	1.06904	-1.06904	-1.06904	-0.534522	-0.534522	-0.534522	0
PDGFC	partial-rescued	0.636398	9.21574e-09	2.7631e-07	0.312235	0.00111365	0.0196168	-0.333295	2.45183e-05	0.000336724	4.6	4.5	4.6	4	3.8	4.1	4.2	4.3	4.3	1.21716	0.852013	1.21716	-0.973729	-1.70403	-0.608581	-0.243432	0.121716	0.121716
ADAM22	no rescue	0.636187	5.28194e-08	1.33144e-06	0.482076	8.90371e-05	0.00302709	-0.162871	0.0985786	0.245611	1.4	1.5	1.5	1.1	1.1	1.1	1.1	1.2	1.2	0.893971	1.46867	1.46867	-0.830116	-0.830116	-0.830116	-0.830116	-0.25542	-0.25542
SUCLG2	rescued	0.635683	3.48704e-09	1.11422e-07	0.249628	0.0113602	0.0894298	-0.395295	9.79611e-08	2.54183e-06	4.8	4.7	4.8	4.2	4	4.2	4.5	4.5	4.5	1.17851	0.824958	1.17851	-0.942809	-1.64992	-0.942809	0.117851	0.117851	0.117851
APLP2	partial-rescued	0.635507	2.2998e-11	1.15849e-09	0.386357	4.60824e-06	0.000300785	-0.257626	2.79672e-05	0.000378147	7.2	7.2	7.1	6.6	6.4	6.5	6.8	6.8	6.8	1.2812	1.2812	0.942056	-0.753645	-1.43192	-1.09278	-0.0753645	-0.0753645	-0.0753645
MAML2	partial-rescued	0.634501	1.40871e-08	4.12079e-07	0.34395	0.00129817	0.0219584	-0.300298	0.000113859	0.00123403	3.1	3.2	3.3	2.7	2.6	2.8	3	2.9	2.9	0.677111	1.1124	1.54768	-1.06403	-1.49932	-0.628746	0.241825	-0.19346	-0.19346
HEXD	rescued	0.634061	0.000152483	0.00143144	0.365436	0.0226368	0.13786	-0.275546	0.0364242	0.121248	1.8	2.1	1.7	1.3	1.5	1.4	1.5	1.6	1.7	0.744992	2.00217	0.325934	-1.3503	-0.512182	-0.93124	-0.512182	-0.093124	0.325934
TXNDC5	no rescue	0.633688	0.000177476	0.00162207	0.541085	0.00311369	0.0388949	-0.100932	0.45703	0.65456	1.7	2.1	2	1.5	1.5	1.5	1.6	1.7	1.4	0.13901	1.80712	1.3901	-0.695048	-0.695048	-0.695048	-0.278019	0.13901	-1.11208
MTCO2P12	no rescue	0.632907	7.83657e-05	0.000819289	0.635744	0.000198019	0.00552557	-0.00729788	0.941596	0.970363	7.2	7.8	8	6.9	7.2	7.1	6.9	7.3	7	-0.172133	1.37706	1.89346	-0.946729	-0.172133	-0.430331	-0.946729	0.0860663	-0.68853
HSPG2	rescued	0.632566	8.6193e-09	2.59954e-07	0.0628234	0.555496	0.775129	-0.57766	4.64161e-27	1.65267e-24	5.5	5.8	5.5	5.1	5	5	5.6	5.6	5.6	0.298609	1.30642	0.298609	-1.04513	-1.38107	-1.38107	0.634545	0.634545	0.634545
ENSG00000272977	partial-rescued	0.631866	0.00413362	0.0223228	-0.798024	1.39198e-05	0.000739262	-1.43563	1.98677e-16	2.23389e-14	1.1	0.9	1.1	0.8	0.8	0.6	1.5	1.4	1.5	0.0671724	-0.537379	0.0671724	-0.839655	-0.839655	-1.44421	1.27627	0.973999	1.27627
GLIS3	rescued	0.63174	8.10892e-10	3.05476e-08	0.285125	0.00801101	0.0712039	-0.355828	1.16391e-06	2.26504e-05	2.4	2.4	2.5	1.9	1.9	2	2.3	2.2	2.1	0.933799	0.933799	1.37612	-1.27783	-1.27783	-0.835504	0.491473	0.0491473	-0.393179
RPL12P12	rescued	0.630919	0.00195643	0.0121431	0.688966	0.0800844	0.287715	0.0459529	0.757234	0.869905	4.7	5.4	5.9	4.8	4.9	4.7	4.5	5.1	4.5	-0.533069	0.993447	2.08382	-0.314995	-0.0969216	-0.533069	-0.969216	0.339226	-0.969216
CZIB	partial-rescued	0.62966	1.55936e-08	4.50701e-07	0.402815	0.000469182	0.010599	-0.235386	0.00912115	0.0442412	2.8	2.8	2.8	2.3	2.3	2.3	2.4	2.5	2.4	1.27783	1.27783	1.27783	-0.933799	-0.933799	-0.933799	-0.491473	-0.0491473	-0.491473
INCA1	rescued	0.62965	0.0105419	0.0473688	0.606403	0.0168534	0.114188	-0.0297307	0.897523	0.946765	1.6	1.9	1.5	1.4	1.2	1.2	1.2	1.4	1.3	0.815791	2.11146	0.383902	-0.0479877	-0.911767	-0.911767	-0.911767	-0.0479877	-0.479877
ASB16-AS1	rescued	0.629513	4.87147e-05	0.00054442	0.0558646	0.721227	0.87041	-0.581148	1.42148e-05	0.000210885	1.7	1.6	1.5	1.2	1.2	1.2	1.7	1.5	1.5	1.18187	0.69838	0.214886	-1.2356	-1.2356	-1.2356	1.18187	0.214886	0.214886
CFAP69	rescued	0.629092	0.000935844	0.00660493	0.360907	0.0776025	0.282789	-0.276541	0.152079	0.328284	0.7	0.8	0.8	0.5	0.6	0.5	0.6	0.8	0.6	0.359573	1.16861	1.16861	-1.25851	-0.449467	-1.25851	-0.449467	1.16861	-0.449467
TTLL1	rescued	0.628756	0.00191994	0.0119671	0.430604	0.0352133	0.177745	-0.207618	0.278063	0.484927	1.8	2	2.1	1.4	1.6	1.7	1.5	1.8	1.7	0.298142	1.19257	1.63978	-1.49071	-0.596285	-0.149071	-1.0435	0.298142	-0.149071
ZNF496	no rescue	0.628375	6.09534e-11	2.81572e-09	0.503114	5.22363e-07	5.4469e-05	-0.133226	0.0553095	0.164305	3.1	3.1	3	2.6	2.5	2.5	2.6	2.7	2.7	1.40294	1.40294	0.995638	-0.633588	-1.04089	-1.04089	-0.633588	-0.226281	-0.226281
GRIN2A	no rescue	0.627267	8.90343e-05	0.000906232	0.661756	8.40174e-05	0.00291948	0.0248609	0.872903	0.933598	0.6	0.7	0.7	0.5	0.4	0.5	0.4	0.5	0.5	0.596285	1.49071	1.49071	-0.298142	-1.19257	-0.298142	-1.19257	-0.298142	-0.298142
SLC37A4	rescued	0.627079	5.94722e-06	8.72971e-05	0.129122	0.325763	0.599683	-0.50597	1.31997e-08	4.14015e-07	2.5	2.5	2.2	1.8	1.9	2	2.3	2.3	2.4	1.12355	1.12355	-0.0432136	-1.5989	-1.20998	-0.821058	0.345709	0.345709	0.734631
LINC00235	rescued	0.626284	0.0102635	0.046291	0.450396	0.0673266	0.260546	-0.181174	0.335933	0.544932	1.8	1.7	1.2	1.1	1.2	1.2	1.3	1.3	1.3	1.89523	1.4792	-0.600925	-1.01695	-0.600925	-0.600925	-0.1849	-0.1849	-0.1849
DNAJC4	rescued	0.626144	3.37678e-06	5.33647e-05	0.347391	0.00775794	0.0700493	-0.285603	0.00596501	0.0315862	2.9	3.2	2.9	2.5	2.5	2.4	2.7	2.7	2.7	0.714293	1.91966	0.714293	-0.892866	-0.892866	-1.29466	-0.0892866	-0.0892866	-0.0892866
ALDH1A3	no rescue	0.625989	1.6257e-08	4.66858e-07	0.506898	4.63351e-06	0.000301284	-0.127866	0.0512159	0.155231	4.6	4.9	4.8	4.2	4.1	4.2	4.2	4.3	4.3	0.685994	1.71499	1.37199	-0.685994	-1.02899	-0.685994	-0.685994	-0.342997	-0.342997
ANKDD1A	rescued	0.625384	0.00406971	0.0220354	0.468786	0.0331658	0.171713	-0.164517	0.448146	0.648004	0.8	0.8	0.8	0.5	0.6	0.6	0.6	0.7	0.6	1.19257	1.19257	1.19257	-1.49071	-0.596285	-0.596285	-0.596285	0.298142	-0.596285
SYNGR1	no rescue	0.624807	8.44641e-06	0.0001178	0.503341	0.000198359	0.00552557	-0.127821	0.217243	0.415532	2.3	2.6	2.2	1.9	2	1.8	1.9	2.1	2	0.853986	2.06755	0.449467	-0.764093	-0.359573	-1.16861	-0.764093	0.0449467	-0.359573
NAALADL2	rescued	0.624569	1.02489e-05	0.000140257	0.215783	0.128995	0.374361	-0.417693	0.000359636	0.00327557	0.8	0.8	0.9	0.7	0.7	0.7	0.8	0.8	0.8	0.333333	0.333333	1.83333	-1.16667	-1.16667	-1.16667	0.333333	0.333333	0.333333
PCDH10	rescued	0.62443	6.82394e-08	1.68478e-06	0.0331081	0.737157	0.87964	-0.600079	2.53487e-11	1.25613e-09	3.7	3.7	3.7	3.2	2.9	3.2	3.8	3.6	3.6	0.680964	0.680964	0.680964	-0.931846	-1.89953	-0.931846	1.00353	0.358402	0.358402
ZNF250	rescued	0.623509	1.89626e-05	0.000239927	0.212257	0.145762	0.399789	-0.420102	0.000723765	0.00588407	1.4	1.3	1.4	1.1	1	1.1	1.3	1.3	1.2	1.17851	0.471405	1.17851	-0.942809	-1.64992	-0.942809	0.471405	0.471405	-0.235702
INSR	partial-rescued	0.622548	2.76382e-09	9.08722e-08	0.355503	0.000270945	0.00708476	-0.275153	0.000380005	0.00342894	2.6	2.6	2.6	2.2	2.1	2	2.4	2.3	2.3	1.13972	1.13972	1.13972	-0.644188	-1.09016	-1.53614	0.247765	-0.198212	-0.198212
STEAP3	no rescue	0.622511	5.50344e-09	1.71294e-07	0.515254	7.06678e-07	6.84531e-05	-0.1164	0.112968	0.26885	3.9	4.1	4	3.5	3.4	3.5	3.6	3.5	3.6	0.875376	1.66321	1.2693	-0.700301	-1.09422	-0.700301	-0.306382	-0.700301	-0.306382
CPE	partial-rescued	0.621849	1.31002e-07	2.94256e-06	0.35903	0.00273405	0.0359911	-0.271977	0.00482099	0.0267358	3.5	3.6	3.7	3.2	2.9	3	3.2	3.4	3.3	0.708333	1.08333	1.45833	-0.416667	-1.54167	-1.16667	-0.416667	0.333333	-0.0416667
CRNDE	rescued	0.621831	2.09507e-05	0.000261314	0.346022	0.0226636	0.13796	-0.283989	0.0117718	0.0531607	1.5	1.2	1.3	0.9	1	1	1.1	1.1	1.2	1.96389	0.306858	0.859203	-1.35018	-0.797831	-0.797831	-0.245487	-0.245487	0.306858
BTN3A3	no rescue	0.621351	4.89025e-06	7.35808e-05	0.441901	0.00210837	0.0305036	-0.188319	0.0769882	0.207493	2.1	2.3	2.4	1.7	1.8	1.7	1.8	2	1.8	0.554826	1.32305	1.70716	-0.981616	-0.597505	-0.981616	-0.597505	0.170716	-0.597505
KIAA0825	rescued	0.621144	0.00419381	0.0225756	-0.0110483	0.960736	0.984799	-0.640608	0.00198748	0.0132639	0.4	0.4	0.5	0.3	0.3	0.3	0.4	0.5	0.4	0.142134	0.142134	1.42134	-1.13707	-1.13707	-1.13707	0.142134	1.42134	0.142134
ARHGEF25	no rescue	0.621064	0.000126816	0.00122891	0.572761	0.000830899	0.015788	-0.0544105	0.711494	0.839721	2.1	2.1	1.8	1.6	1.5	1.5	1.5	1.7	1.5	1.6	1.6	0.4	-0.4	-0.8	-0.8	-0.8	0	-0.8
ITGA1	rescued	0.619934	4.47002e-06	6.80096e-05	0.318392	0.0125791	0.0946775	-0.311296	0.00210589	0.0138712	1.5	1.4	1.6	1.2	1	1.2	1.3	1.4	1.3	0.994672	0.435169	1.55417	-0.683837	-1.80284	-0.683837	-0.124334	0.435169	-0.124334
AXL	partial-rescued	0.61968	7.42681e-09	2.26667e-07	0.279281	0.00324759	0.0399085	-0.34814	5.26008e-08	1.42645e-06	8.7	8.7	8.4	8.1	7.8	8	8.3	8.3	8.3	1.38107	1.38107	0.373262	-0.634545	-1.64235	-0.97048	0.0373262	0.0373262	0.0373262
TTC21A	rescued	0.619584	0.00776727	0.0370542	0.590129	0.0189921	0.123867	-0.0365098	0.87225	0.933212	0.5	0.7	0.5	0.4	0.4	0.5	0.5	0.4	0.4	0.228665	2.28665	0.228665	-0.800327	-0.800327	0.228665	0.228665	-0.800327	-0.800327
RPS2P35	rescued	0.618899	0.00715051	0.03477	0.625145	0.0124128	0.0943847	-0.00206818	0.99285	0.99621	2.2	2.6	2.4	1.9	1.8	2.1	1.8	2.2	1.8	0.38426	1.7676	1.07593	-0.653242	-0.999077	0.038426	-0.999077	0.38426	-0.999077
HSPA12B	rescued	0.618733	0.00117628	0.00794996	0.384851	0.0770348	0.281416	-0.240852	0.226963	0.427699	1.5	1.7	1.4	1.1	1.1	1.3	1.6	1.1	1.2	0.727393	1.60026	0.290957	-1.01835	-1.01835	-0.145479	1.16383	-1.01835	-0.581914
HLA-B	no rescue	0.618703	6.26316e-09	1.93466e-07	0.530861	6.71468e-06	0.000413212	-0.0968223	0.18125	0.368538	5.2	5.5	5.5	4.8	4.8	4.8	4.8	5.1	4.8	0.547997	1.53439	1.53439	-0.767195	-0.767195	-0.767195	-0.767195	0.219199	-0.767195
ACBD7	no rescue	0.617053	0.000140702	0.00133683	0.449063	0.00159485	0.0253944	-0.177155	0.194619	0.386086	2.5	2.3	2.3	2	1.7	2	2	2	2.1	1.70561	0.852803	0.852803	-0.426401	-1.70561	-0.426401	-0.426401	-0.426401	0
MXD4	partial-rescued	0.616573	2.50368e-08	6.8434e-07	0.44613	4.37986e-05	0.0017541	-0.178225	0.0051426	0.028154	3.6	3.8	3.5	3.1	3	3.1	3.2	3.2	3.2	1.11417	1.85695	0.742781	-0.742781	-1.11417	-0.742781	-0.371391	-0.371391	-0.371391
RPL15P5	no rescue	0.615568	0.00276983	0.0161491	0.735255	0.00262532	0.0351318	0.109066	0.575919	0.749274	3.3	3.8	4.1	3.1	3.3	3.2	2.8	3.5	2.9	-0.0802572	1.1236	1.84592	-0.561801	-0.0802572	-0.321029	-1.28412	0.401286	-1.04334
CCDC71L	no rescue	0.614553	1.60563e-07	3.53274e-06	0.438368	0.000365455	0.00881474	-0.185649	0.0331021	0.113571	2.5	2.5	2.7	2.1	2	2.1	2.2	2.3	2.1	0.93124	0.93124	1.76936	-0.744992	-1.16405	-0.744992	-0.325934	0.093124	-0.744992
FAM227A	rescued	0.614241	0.00282454	0.0164073	0.358585	0.0952739	0.317629	-0.264141	0.190134	0.380486	0.4	0.5	0.5	0.3	0.3	0.3	0.3	0.4	0.4	0.266667	1.46667	1.46667	-0.933333	-0.933333	-0.933333	-0.933333	0.266667	0.266667
PIM1	no rescue	0.613205	9.57157e-07	1.73563e-05	0.446794	0.000167538	0.00490593	-0.174696	0.0675662	0.189014	3.4	3.4	3.2	2.8	2.7	2.8	2.9	2.9	2.9	1.51186	1.51186	0.755929	-0.755929	-1.13389	-0.755929	-0.377964	-0.377964	-0.377964
ECE1	rescued	0.612243	3.24801e-08	8.6239e-07	0.176778	0.0874494	0.301628	-0.44363	3.57822e-13	2.45709e-11	6	6.3	6	5.6	5.4	5.6	6	6	6	0.433629	1.49799	0.433629	-0.985521	-1.6951	-0.985521	0.433629	0.433629	0.433629
SPIN2B	rescued	0.61221	0.00674171	0.0331932	0.412549	0.0632345	0.250817	-0.207335	0.355308	0.564541	1.8	1.7	1.8	1.3	1.6	1.2	1.4	1.5	1.6	1.201	0.731043	1.201	-1.14878	0.261087	-1.61874	-0.678826	-0.208869	0.261087
PFKL	rescued	0.611685	6.3701e-06	9.27047e-05	-0.156221	0.21735	0.490421	-0.774848	5.92073e-30	2.71043e-27	5.4	5.4	4.9	4.7	4.5	4.8	5.5	5.4	5.4	0.755769	0.755769	-0.552293	-1.07552	-1.59874	-0.813905	1.01738	0.755769	0.755769
CCDC78	no rescue	0.611573	0.00490438	0.0255976	0.802084	0.00063219	0.0131842	0.184358	0.353139	0.562722	1.3	1.7	1.3	1	1.2	1	0.8	0.8	1.2	0.54902	1.96078	0.54902	-0.509804	0.196078	-0.509804	-1.21569	-1.21569	0.196078
CNRIP1	partial-rescued	0.611299	2.24778e-08	6.25276e-07	0.310874	0.00407384	0.0463346	-0.308374	7.32911e-05	0.000857158	3.7	3.6	3.5	3.1	3	3	3.3	3.3	3.3	1.54191	1.14542	0.748928	-0.837037	-1.23353	-1.23353	-0.0440546	-0.0440546	-0.0440546
LINC01119	rescued	0.609937	0.0028879	0.016704	0.259668	0.168166	0.430188	-0.360519	0.0358364	0.120207	1.3	1.7	1.5	1.1	1	1.3	1.4	1.3	1.3	-0.108505	1.84459	0.868041	-1.08505	-1.57332	-0.108505	0.379768	-0.108505	-0.108505
FAP	rescued	0.608572	3.77639e-06	5.85915e-05	0.375035	0.0114864	0.0900222	-0.243106	0.0257239	0.095169	2	2.1	2.3	1.7	1.7	1.6	1.8	2	1.8	0.491473	0.933799	1.81845	-0.835504	-0.835504	-1.27783	-0.393179	0.491473	-0.393179
IFT20	rescued	0.60853	0.000193512	0.00174751	0.382637	0.019416	0.125414	-0.233402	0.12949	0.294048	1.8	1.8	1.8	1.3	1.5	1.3	1.5	1.6	1.4	1.18187	1.18187	1.18187	-1.2356	-0.268608	-1.2356	-0.268608	0.214886	-0.752101
MIAT	rescued	0.608505	0.00105081	0.00726567	0.412882	0.0413692	0.196297	-0.204304	0.283162	0.490262	0.4	0.4	0.5	0.4	0.3	0.3	0.3	0.4	0.4	0.333333	0.333333	1.83333	0.333333	-1.16667	-1.16667	-1.16667	0.333333	0.333333
NR2F1	rescued	0.608095	3.9492e-08	1.0285e-06	-0.0145803	0.881075	0.946912	-0.63073	1.58434e-18	2.30773e-16	6.3	6.2	6.1	5.7	5.4	5.7	6.3	6.2	6.2	0.88685	0.579864	0.272877	-0.95507	-1.87603	-0.95507	0.88685	0.579864	0.579864
PCDHGA7	rescued	0.608035	0.000427731	0.00340617	0.189131	0.313787	0.588844	-0.429167	0.00324399	0.019534	1.3	1.4	1.6	1.1	1.1	1.1	1.3	1.5	1.2	0.0606061	0.606061	1.69697	-1.0303	-1.0303	-1.0303	0.0606061	1.15152	-0.484848
C1RL	no rescue	0.608002	3.47681e-07	7.07773e-06	0.451931	0.00131714	0.0222353	-0.16518	0.11793	0.275944	2.9	3.2	3.2	2.6	2.7	2.5	2.5	2.9	2.8	0.333333	1.45833	1.45833	-0.791667	-0.416667	-1.16667	-1.16667	0.333333	-0.0416667
RPL17P50	rescued	0.607932	0.00804521	0.0381042	0.422907	0.0704534	0.267503	-0.195858	0.147327	0.321324	3.5	4.2	4.6	3.6	3.7	3.5	3.8	3.8	3.8	-0.93352	1.02687	2.1471	-0.653464	-0.373408	-0.93352	-0.093352	-0.093352	-0.093352
TOMM40P4	rescued	0.607553	6.43532e-05	0.000691566	0.359314	0.0166997	0.113371	-0.256088	0.0506865	0.154006	3.3	3.5	3.5	3	3	2.8	3.1	3.2	3.1	0.568535	1.42134	1.42134	-0.710669	-0.710669	-1.56347	-0.284268	0.142134	-0.284268
LINC01355	rescued	0.607406	0.000140963	0.00133822	-0.0485631	0.757823	0.890568	-0.664536	5.04971e-07	1.08968e-05	1.2	1.3	1.4	0.9	1	0.9	1.3	1.3	1.4	0.0547997	0.547997	1.04119	-1.42479	-0.931594	-1.42479	0.547997	0.547997	1.04119
GAPDHP44	rescued	0.605122	0.00208383	0.0127735	0.119735	0.612864	0.809187	-0.496943	0.00895717	0.0435558	2.8	3.3	3.6	2.7	2.6	2.8	2.7	3.6	3	-0.538641	0.737088	1.50253	-0.793787	-1.04893	-0.538641	-0.793787	1.50253	-0.0283496
CCNG1	rescued	0.605048	3.54347e-07	7.20623e-06	0.30501	0.0129036	0.0964019	-0.30967	0.000258546	0.00248286	5.6	5.3	5.7	5.1	4.8	5	5.1	5.4	5.3	1.19719	0.154476	1.54476	-0.540665	-1.58338	-0.888236	-0.540665	0.502047	0.154476
PAM	rescued	0.603325	3.56702e-10	1.42527e-08	0.0319184	0.745459	0.883872	-0.580391	5.95118e-18	8.05798e-16	6.1	6	6.2	5.5	5.4	5.6	6	6.2	6.1	0.640513	0.320256	0.960769	-1.28103	-1.60128	-0.960769	0.320256	0.960769	0.640513
NGF	no rescue	0.603174	1.87584e-06	3.14715e-05	0.513752	3.8988e-05	0.00161047	-0.0962671	0.266812	0.472808	3.2	3.4	3.1	2.7	2.8	2.6	2.8	2.7	2.8	1.11417	1.85695	0.742781	-0.742781	-0.371391	-1.11417	-0.371391	-0.742781	-0.371391
AHI1	rescued	0.603092	2.95834e-09	9.64199e-08	0.178615	0.097023	0.320493	-0.433507	1.11844e-09	4.20826e-08	1.6	1.6	1.7	1.3	1.3	1.3	1.4	1.6	1.5	0.781736	0.781736	1.42134	-1.13707	-1.13707	-1.13707	-0.497468	0.781736	0.142134
TNFRSF10D	rescued	0.602786	4.51794e-08	1.15598e-06	0.111086	0.294769	0.571978	-0.499656	1.4744e-15	1.44634e-13	5.2	4.9	4.9	4.5	4.4	4.4	4.9	4.9	4.9	1.52213	0.440617	0.440617	-1.0014	-1.36191	-1.36191	0.440617	0.440617	0.440617
RCC1	no rescue	0.601545	2.52591e-09	8.37241e-08	0.445211	2.73757e-05	0.00122553	-0.164723	0.0346127	0.11717	4.3	4.2	4.1	3.6	3.6	3.7	3.8	3.6	3.8	1.61988	1.25541	0.890937	-0.931434	-0.931434	-0.56696	-0.202486	-0.931434	-0.202486
ZNF585A	rescued	0.60152	8.90314e-05	0.000906232	0.273249	0.0675402	0.260865	-0.338252	0.00782787	0.039225	1	1.1	1.1	0.8	0.7	0.8	0.9	0.9	0.9	0.65157	1.38459	1.38459	-0.814463	-1.54748	-0.814463	-0.0814463	-0.0814463	-0.0814463
GALNT7-DT	rescued	0.601506	8.27134e-05	0.000855977	0.286432	0.0575504	0.23876	-0.323502	0.0178229	0.0730819	1.3	1.1	1.2	0.8	0.8	0.9	1.1	1.1	1	1.5396	0.3849	0.96225	-1.34715	-1.34715	-0.7698	0.3849	0.3849	-0.19245
EIF4A2P4	no rescue	0.600897	0.00124734	0.00834587	0.737306	0.00055416	0.0118756	0.124992	0.380649	0.58837	3.8	4.1	4.7	3.7	3.7	3.6	3.4	3.9	3.4	-0.0276818	0.719727	2.21455	-0.276818	-0.276818	-0.525955	-1.02423	0.221455	-1.02423
SVEP1	rescued	0.600545	1.04289e-05	0.000142243	-0.168008	0.228092	0.503341	-0.778891	5.78134e-17	7.03531e-15	2	2.2	2.4	1.8	1.7	1.8	2.3	2.5	2.3	-0.378641	0.302913	0.984467	-1.0602	-1.40097	-1.0602	0.64369	1.32524	0.64369
TRPT1	rescued	0.600445	2.96626e-06	4.72795e-05	0.271532	0.0440847	0.204501	-0.33703	0.00182977	0.0124299	3.3	3.5	3.2	2.9	2.7	2.8	3.2	3	3.1	0.875376	1.66321	0.481457	-0.700301	-1.48814	-1.09422	0.481457	-0.306382	0.0875376
MTATP6P1	no rescue	0.600136	3.10329e-09	1.00258e-07	0.614502	1.49987e-09	3.91227e-07	0.00603677	0.937617	0.968651	9.5	9.6	9.5	8.9	9.1	8.8	8.8	9	9	1.1595	1.47573	1.1595	-0.737865	-0.105409	-1.05409	-1.05409	-0.421637	-0.421637
NR1H3	rescued	0.599989	0.00103373	0.00717184	0.316275	0.0946977	0.316221	-0.292365	0.0902121	0.231676	1.1	1.1	1.1	0.8	0.8	0.8	1	0.8	1	1.09238	1.09238	1.09238	-1.01436	-1.01436	-1.01436	0.390137	-1.01436	0.390137
APBB3	rescued	0.599277	0.00317801	0.0179697	0.480642	0.0200539	0.128011	-0.124238	0.35722	0.565942	1.9	2.2	1.5	1.5	1.5	1.5	1.5	1.6	1.7	0.995638	2.21756	-0.633588	-0.633588	-0.633588	-0.633588	-0.633588	-0.226281	0.181025
FAXDC2	rescued	0.599243	2.31697e-05	0.000284356	0.482893	0.0081913	0.0720944	-0.12388	0.438498	0.640313	1.4	1.5	1.4	1.1	1.1	1.1	1.1	1.4	1	0.890871	1.42539	0.890871	-0.712697	-0.712697	-0.712697	-0.712697	0.890871	-1.24722
KBTBD11	rescued	0.599202	0.00131651	0.00871611	0.173809	0.346745	0.617868	-0.43268	0.00267343	0.016788	1.3	1	1.1	0.9	0.8	0.8	1.1	1.1	1	1.7878	-0.0687614	0.550091	-0.687614	-1.30647	-1.30647	0.550091	0.550091	-0.0687614
SDHA	rescued	0.598533	2.23085e-05	0.000275557	0.0668079	0.61912	0.813164	-0.540347	7.79878e-07	1.58456e-05	1.8	1.8	1.6	1.3	1.3	1.4	1.8	1.6	1.7	1.01091	1.01091	0.0532058	-1.38335	-1.38335	-0.904498	1.01091	0.0532058	0.532058
CPS1	rescued	0.597759	1.14055e-07	2.61661e-06	0.288278	0.00723535	0.0673553	-0.318153	2.34058e-05	0.000324225	2.9	2.7	2.7	2.3	2.2	2.3	2.6	2.5	2.5	1.65755	0.780024	0.780024	-0.97503	-1.41379	-0.97503	0.34126	-0.097503	-0.097503
C9orf85	rescued	0.597441	0.000233267	0.00204972	0.233528	0.142121	0.393909	-0.373214	0.00911797	0.044237	1.4	1.4	1.5	1	1.1	1.1	1.3	1.2	1.3	0.866667	0.866667	1.46667	-1.53333	-0.933333	-0.933333	0.266667	-0.333333	0.266667
RPS15AP24	no rescue	0.596946	0.00908509	0.0417791	0.87122	0.000625784	0.0130704	0.262907	0.153284	0.330292	3.8	4.3	4.8	3.7	3.9	3.7	3.4	3.8	3.3	-0.121879	0.97503	2.07194	-0.34126	0.097503	-0.34126	-0.999406	-0.121879	-1.21879
ALG1L6P	rescued	0.596553	0.00163629	0.0104864	0.348612	0.0810198	0.289132	-0.254887	0.152598	0.329183	3.1	3.4	3.1	2.8	2.6	2.6	3.1	2.9	2.7	0.65157	1.7511	0.65157	-0.447955	-1.18097	-1.18097	0.65157	-0.0814463	-0.814463
MLH3	rescued	0.596309	4.44171e-06	6.76797e-05	0.211062	0.100168	0.325228	-0.394519	3.44146e-05	0.000450435	2	1.8	1.9	1.5	1.4	1.5	1.8	1.7	1.8	1.42479	0.438397	0.931594	-1.04119	-1.53439	-1.04119	0.438397	-0.0547997	0.438397
SNORA12	no rescue	0.596149	0.00598511	0.0301589	0.817447	0.00323966	0.0398858	0.21189	0.438235	0.640026	4.8	4.7	4.9	4.5	4.2	4	3.6	4.6	3.7	0.973067	0.764553	1.18158	0.347524	-0.278019	-0.695048	-1.52911	0.556038	-1.32059
RPL17P18	no rescue	0.596077	0.00050298	0.00391459	0.778855	1.43611e-05	0.000759129	0.172973	0.0807828	0.214532	5.7	6.5	6.6	5.8	5.7	5.6	5.4	5.7	5.5	-0.31427	1.57135	1.80705	-0.0785674	-0.31427	-0.549972	-1.02138	-0.31427	-0.785674
ENSG00000260563	rescued	0.59597	0.00484183	0.0253423	0.368868	0.0848158	0.296068	-0.234422	0.219229	0.418207	2.1	2.5	2.2	1.9	1.8	1.7	2	2.1	1.9	0.325934	2.00217	0.744992	-0.512182	-0.93124	-1.3503	-0.093124	0.325934	-0.512182
TCTN1	rescued	0.59504	1.08802e-06	1.95041e-05	0.263872	0.0222869	0.136605	-0.339076	0.000118366	0.00127426	2	1.8	2	1.5	1.5	1.4	1.7	1.8	1.8	1.28205	0.358974	1.28205	-1.02564	-1.02564	-1.48718	-0.102564	0.358974	0.358974
PAIP2B	rescued	0.594971	0.00380012	0.0208236	0.282898	0.156395	0.413818	-0.320417	0.0984219	0.24542	1	0.8	0.9	0.8	0.6	0.7	0.7	0.8	0.8	1.80952	0.0952381	0.952381	0.0952381	-1.61905	-0.761905	-0.761905	0.0952381	0.0952381
PPIL3	no rescue	0.594725	4.09704e-06	6.3087e-05	0.403288	0.00316922	0.0393494	-0.200991	0.048025	0.148286	2.4	2.4	2.6	2	2	2	2.1	2.2	2.2	0.879637	0.879637	1.81102	-0.983124	-0.983124	-0.983124	-0.517434	-0.0517434	-0.0517434
ALDH7A1	rescued	0.594433	4.49408e-06	6.83248e-05	0.17795	0.141604	0.393303	-0.424853	4.63973e-06	7.83179e-05	2.1	1.9	1.8	1.6	1.4	1.6	1.8	1.8	1.9	1.6169	0.646762	0.16169	-0.808452	-1.77859	-0.808452	0.16169	0.16169	0.646762
GPR155	rescued	0.594423	5.26613e-05	0.000581839	-0.0887658	0.524253	0.753953	-0.692316	1.04613e-11	5.55633e-10	1.8	1.5	1.8	1.4	1.3	1.3	1.8	1.8	1.8	0.815791	-0.479877	0.815791	-0.911767	-1.34366	-1.34366	0.815791	0.815791	0.815791
FAM114A1	rescued	0.594095	1.67613e-09	5.77122e-08	0.233114	0.0097225	0.0804765	-0.369887	2.12808e-08	6.30456e-07	5.7	5.8	5.8	5.3	5.1	5.2	5.6	5.6	5.5	0.734631	1.12355	1.12355	-0.821058	-1.5989	-1.20998	0.345709	0.345709	-0.0432136
CNNM1	rescued	0.59262	2.25729e-05	0.000277981	0.11919	0.365826	0.633775	-0.481918	1.46627e-05	0.00021594	1.8	1.9	1.8	1.5	1.3	1.4	1.7	1.7	1.8	0.69838	1.18187	0.69838	-0.752101	-1.71909	-1.2356	0.214886	0.214886	0.69838
PGK1	partial-rescued	0.592064	1.01627e-06	1.83306e-05	-0.327967	0.00204051	0.0299525	-0.927883	1.1598e-36	1.23885e-33	7.5	7.2	7.1	6.7	6.5	6.8	7.6	7.5	7.6	0.796819	0.0796819	-0.159364	-1.11555	-1.59364	-0.876501	1.03586	0.796819	1.03586
P3H1	rescued	0.591677	1.23942e-07	2.8181e-06	0.299767	0.00458457	0.0502586	-0.300477	1.8319e-05	0.000262655	3.7	3.9	3.7	3.2	3.1	3.3	3.5	3.5	3.5	0.821058	1.5989	0.821058	-1.12355	-1.51248	-0.734631	0.0432136	0.0432136	0.0432136
FZD7	rescued	0.590785	1.16824e-06	2.076e-05	0.0963535	0.388221	0.652087	-0.502939	1.273e-09	4.72507e-08	3.3	3.3	3.1	2.8	2.6	2.8	3.2	3.1	3.2	1.01996	1.01996	0.22173	-0.975612	-1.77384	-0.975612	0.620844	0.22173	0.620844
PRX	rescued	0.590643	0.0045373	0.0240489	0.246156	0.263913	0.540225	-0.349963	0.0634632	0.180932	0.8	0.8	0.6	0.6	0.5	0.6	0.6	0.8	0.6	1.27783	1.27783	-0.491473	-0.491473	-1.37612	-0.491473	-0.491473	1.27783	-0.491473
MIR181A1HG	rescued	0.590576	1.70081e-05	0.000218684	0.383089	0.00778256	0.070195	-0.214891	0.0911131	0.233259	1.5	1.5	1.4	1.1	1.2	1.1	1.1	1.2	1.4	1.29505	1.29505	0.712276	-1.03604	-0.453267	-1.03604	-1.03604	-0.453267	0.712276
CELSR2	partial-rescued	0.590547	4.49399e-08	1.15274e-06	0.33312	0.00138484	0.0229701	-0.26496	0.000140077	0.00146852	3.4	3.5	3.3	3	2.9	2.8	3.1	3.2	3.1	1.1124	1.54768	0.677111	-0.628746	-1.06403	-1.49932	-0.19346	0.241825	-0.19346
VDR	no rescue	0.5899	1.08376e-05	0.000146836	0.486544	0.00101709	0.0184838	-0.111177	0.347057	0.556391	1.9	2.1	2	1.6	1.6	1.5	1.5	1.8	1.6	0.745356	1.63978	1.19257	-0.596285	-0.596285	-1.0435	-1.0435	0.298142	-0.596285
ADGRL1	no rescue	0.588869	6.5389e-05	0.000701583	0.416469	0.00433506	0.0484218	-0.180319	0.100502	0.248791	1.6	1.7	1.4	1.2	1.1	1.2	1.3	1.3	1.3	1.31482	1.82932	0.285831	-0.743161	-1.25766	-0.743161	-0.228665	-0.228665	-0.228665
GIHCG	rescued	0.588472	0.00270145	0.0158137	0.149025	0.401168	0.661942	-0.448184	0.0102531	0.0480131	1.4	1.3	1.2	1.1	0.8	1	1.2	1.1	1.2	1.46867	0.893971	0.319275	-0.25542	-1.97951	-0.830116	0.319275	-0.25542	0.319275
MAP2	rescued	0.588412	7.46874e-09	2.27268e-07	0.231534	0.0342269	0.174408	-0.366117	2.36977e-07	5.59062e-06	3.6	3.5	3.7	3.1	3	3.1	3.3	3.5	3.4	0.995638	0.588332	1.40294	-1.04089	-1.4482	-1.04089	-0.226281	0.588332	0.181025
TMEM97	no rescue	0.58823	6.70273e-07	1.28624e-05	0.363364	0.00296814	0.0377242	-0.233461	0.0186098	0.0754399	3	2.9	3	2.5	2.5	2.5	2.7	2.6	2.6	1.41421	0.942809	1.41421	-0.942809	-0.942809	-0.942809	0	-0.471405	-0.471405
RABL2A	rescued	0.587941	0.000264845	0.00228458	0.367995	0.0165097	0.112618	-0.227231	0.12593	0.289174	1.3	1.3	1.3	1.1	1.1	0.8	1.1	1.2	1.1	0.978399	0.978399	0.978399	-0.279543	-0.279543	-2.16646	-0.279543	0.349428	-0.279543
APOBEC3C	rescued	0.587302	2.52147e-05	0.000305721	0.235854	0.108682	0.339248	-0.36146	0.000733804	0.00594557	2.9	3.1	3.3	2.6	2.5	2.7	2.8	3.1	2.8	0.1283	0.8981	1.6679	-1.0264	-1.4113	-0.6415	-0.2566	0.8981	-0.2566
NREP	rescued	0.587074	0.000104988	0.00104619	0.277899	0.0669883	0.259997	-0.317649	0.0202108	0.0801058	1	1	1	0.7	0.7	0.8	0.8	0.8	0.8	1.25851	1.25851	1.25851	-1.16861	-1.16861	-0.359573	-0.359573	-0.359573	-0.359573
GSTZ1	no rescue	0.587015	0.000163243	0.00151642	0.626094	0.000203574	0.00565149	0.0317674	0.829435	0.909002	1.1	1.2	1.1	0.8	0.8	0.8	0.8	0.9	0.8	1.08304	1.69224	1.08304	-0.744587	-0.744587	-0.744587	-0.744587	-0.135379	-0.744587
COL6A3	rescued	0.586948	3.09316e-08	8.24492e-07	-0.07487	0.43439	0.6898	-0.67096	1.23865e-19	2.16505e-17	2.2	2.3	2.3	1.8	1.8	1.9	2.4	2.4	2.3	0.177384	0.576498	0.576498	-1.41907	-1.41907	-1.01996	0.975612	0.975612	0.576498
TRPM3	rescued	0.58603	0.0042039	0.0226239	-0.187728	0.343883	0.615511	-0.782722	1.43186e-05	0.000211773	0.3	0.3	0.3	0.1	0.1	0.3	0.3	0.3	0.4	0.333333	0.333333	0.333333	-1.66667	-1.66667	0.333333	0.333333	0.333333	1.33333
REEP2	rescued	0.585859	2.12025e-06	3.49861e-05	0.187725	0.129642	0.375063	-0.406338	9.05242e-06	0.000142082	3	3.2	3	2.5	2.5	2.6	2.8	2.9	3	0.666667	1.46667	0.666667	-1.33333	-1.33333	-0.933333	-0.133333	0.266667	0.666667
ELMOD3	rescued	0.585637	1.818e-05	0.000232145	0.234265	0.0842376	0.295019	-0.358139	0.000591271	0.00497957	1.7	1.8	1.6	1.3	1.4	1.3	1.5	1.6	1.6	0.96225	1.5396	0.3849	-1.34715	-0.7698	-1.34715	-0.19245	0.3849	0.3849
CDH13	no rescue	0.585215	2.28079e-08	6.31875e-07	0.487509	1.05945e-05	0.000592081	-0.105709	0.198411	0.391025	2.4	2.4	2.2	1.8	1.8	1.9	2	1.8	1.9	1.51787	1.51787	0.714293	-0.892866	-0.892866	-0.491076	-0.0892866	-0.892866	-0.491076
KIF27	rescued	0.585162	0.000703815	0.00521805	0.235182	0.152774	0.407836	-0.35956	0.0175575	0.0721782	1	0.9	1.1	0.8	0.7	0.8	0.8	0.9	0.9	1.01695	0.1849	1.849	-0.64715	-1.4792	-0.64715	-0.64715	0.1849	0.1849
ENSG00000213875	rescued	0.584925	0.00900632	0.041501	0.570351	0.0148012	0.105359	-0.0246226	0.885116	0.940625	3.3	4.1	4.1	3.3	3.4	3.3	3.4	3.2	3.4	-0.57735	1.73205	1.73205	-0.57735	-0.288675	-0.57735	-0.288675	-0.866025	-0.288675
RPS28	partial-rescued	0.584223	2.29801e-07	4.86225e-06	0.424674	0.000117678	0.00378273	-0.167028	0.00344652	0.0204842	7	7.3	6.9	6.6	6.5	6.5	6.7	6.6	6.7	0.922085	2.05374	0.544869	-0.586782	-0.963998	-0.963998	-0.209565	-0.586782	-0.209565
TAF4B	no rescue	0.583982	6.53427e-05	0.000701583	0.591934	0.000534968	0.011595	-0.000879181	0.995177	0.997416	1.8	1.9	2	1.5	1.5	1.4	1.3	1.7	1.4	0.764093	1.16861	1.57313	-0.449467	-0.449467	-0.853986	-1.25851	0.359573	-0.853986
AKR1C2	no rescue	0.583705	2.35553e-05	0.000288168	0.596475	2.33143e-05	0.0011168	0.00344699	0.974944	0.987059	2	1.8	2.1	1.5	1.6	1.6	1.5	1.6	1.6	1.37649	0.458831	1.83533	-0.917663	-0.458831	-0.458831	-0.917663	-0.458831	-0.458831
STARD8	rescued	0.583067	1.18017e-06	2.0903e-05	0.268978	0.0292597	0.160943	-0.32225	0.0006923	0.00566902	3.1	3	2.8	2.5	2.4	2.5	2.8	2.6	2.7	1.64173	1.21957	0.375252	-0.891224	-1.31338	-0.891224	0.375252	-0.469065	-0.0469065
YPEL2	no rescue	0.582814	0.000606562	0.00460744	0.577833	0.00205117	0.0300574	-0.0146666	0.92899	0.964871	0.9	1.1	1.1	0.8	0.8	0.8	0.7	0.8	0.8	0.235702	1.64992	1.64992	-0.471405	-0.471405	-0.471405	-1.17851	-0.471405	-0.471405
UCP2	rescued	0.582812	0.000454965	0.00358944	0.224582	0.115427	0.350357	-0.367751	0.0122238	0.0547467	2.4	2.6	2.5	2.1	1.8	2.2	2.3	2.2	2.5	0.449467	1.25851	0.853986	-0.764093	-1.97765	-0.359573	0.0449467	-0.359573	0.853986
LYPLAL1-DT	no rescue	0.582328	8.75474e-05	0.000894219	0.517737	0.00106466	0.0190561	-0.0730809	0.582568	0.753923	1.3	1.5	1.4	1.1	1.1	1.1	1.2	1.1	1.1	0.578481	1.88006	1.22927	-0.723102	-0.723102	-0.723102	-0.0723102	-0.723102	-0.723102
HTR1D	no rescue	0.581789	0.00553467	0.0283225	0.76326	9.89596e-05	0.00328603	0.173693	0.39282	0.599425	1.4	1.5	1.3	1.3	1	0.9	1	1	1	1.11832	1.57582	0.660827	0.660827	-0.71166	-1.16916	-0.71166	-0.71166	-0.71166
FAM149B1	no rescue	0.581292	3.63494e-08	9.53963e-07	0.437246	6.64866e-05	0.00246787	-0.152861	0.0586647	0.171108	2.6	2.6	2.7	2.2	2.1	2.1	2.2	2.3	2.3	1.1124	1.1124	1.54768	-0.628746	-1.06403	-1.06403	-0.628746	-0.19346	-0.19346
DUSP6	rescued	0.581184	2.18534e-07	4.6528e-06	0.157139	0.173056	0.436237	-0.432927	1.69521e-06	3.15525e-05	3	3	3	2.5	2.5	2.6	2.8	2.9	2.9	0.942809	0.942809	0.942809	-1.41421	-1.41421	-0.942809	0	0.471405	0.471405
DHX58	no rescue	0.580757	0.00024881	0.00216179	0.637354	0.000157985	0.00467423	0.0478236	0.736763	0.856506	1.6	1.9	1.8	1.4	1.4	1.4	1.3	1.4	1.4	0.425646	1.8622	1.38335	-0.532058	-0.532058	-0.532058	-1.01091	-0.532058	-0.532058
PREX1	partial-rescued	0.580112	7.07485e-07	1.34878e-05	0.337265	0.00270366	0.0357581	-0.250519	0.0011243	0.00848055	3.7	3.7	3.4	3.2	3	3.1	3.4	3.2	3.3	1.49691	1.49691	0.272166	-0.544331	-1.36083	-0.952579	0.272166	-0.544331	-0.136083
CD27-AS1	no rescue	0.578964	0.00435836	0.023286	0.744545	0.000247365	0.00656861	0.156479	0.448441	0.648056	1.3	1.4	1.4	1.1	0.8	1.1	0.8	0.9	1.1	0.852803	1.2792	1.2792	0	-1.2792	0	-1.2792	-0.852803	0
PGK1P2	rescued	0.578903	0.00060917	0.00462037	-0.0882783	0.627184	0.818845	-0.678394	2.10489e-06	3.8108e-05	3.7	3.7	4.2	3.2	3.2	3.5	3.8	4.3	3.8	-0.029068	-0.029068	1.27899	-1.33713	-1.33713	-0.552293	0.232544	1.54061	0.232544
ENSG00000243445	no rescue	0.578609	0.00945391	0.0432028	0.716169	0.00244187	0.0334156	0.125172	0.385973	0.593283	4	4.7	5.1	4.1	4.1	4.2	4	4.1	3.8	-0.574427	1.14885	2.13359	-0.328244	-0.328244	-0.082061	-0.574427	-0.328244	-1.06679
AIG1	rescued	0.578109	7.32776e-07	1.3918e-05	0.0712649	0.536391	0.76256	-0.51688	1.3894e-12	8.48065e-11	2.7	2.7	2.9	2.3	2.2	2.3	2.7	2.7	2.7	0.501296	0.501296	1.3216	-1.13931	-1.54946	-1.13931	0.501296	0.501296	0.501296
MTCO2P2	no rescue	0.577757	0.000658778	0.00493612	0.735539	0.000179528	0.00515119	0.146976	0.518325	0.704797	6.7	7.2	7.5	6.5	6.8	6.6	6.2	6.9	6.3	-0.106924	1.09597	1.8177	-0.58808	0.133654	-0.347502	-1.30981	0.374233	-1.06924
ENSG00000239719	rescued	0.577505	0.00736169	0.0355765	0.720843	0.0851111	0.296796	0.129477	0.37778	0.585914	5.9	6.5	7.1	6	6	6	5.7	6.3	5.6	-0.485571	0.825471	2.13651	-0.267064	-0.267064	-0.267064	-0.922586	0.388457	-1.14109
LOXL2-AS1	rescued	0.577454	0.00140388	0.00920158	-0.0242277	0.899816	0.955762	-0.608749	0.00024714	0.00239402	1.5	1.5	1.3	1	1.1	1.2	1.5	1.2	1.5	0.961281	0.961281	-0.0565459	-1.58329	-1.07437	-0.565459	0.961281	-0.565459	0.961281
SELENOM	rescued	0.577419	0.000520877	0.00402851	0.466484	0.00460497	0.0503514	-0.118277	0.366567	0.575344	2.2	2.7	2.5	1.9	2.2	1.9	2	2.2	2	0.0814463	1.91399	1.18097	-1.01808	0.0814463	-1.01808	-0.65157	0.0814463	-0.65157
ENSG00000288559	rescued	0.577311	0.00993107	0.0450906	0.595389	0.0105653	0.084961	0.00943882	0.964755	0.982175	2.9	2.6	3	2.3	2.6	2.3	2.2	2.5	2.4	1.33888	0.243432	1.70403	-0.852013	0.243432	-0.852013	-1.21716	-0.121716	-0.486864
GEMIN8	no rescue	0.577193	4.06814e-05	0.000468754	0.445765	0.00258012	0.0346604	-0.139714	0.266698	0.472652	1.8	2	2	1.5	1.5	1.5	1.6	1.7	1.6	0.547997	1.53439	1.53439	-0.931594	-0.931594	-0.931594	-0.438397	0.0547997	-0.438397
S1PR3	rescued	0.57716	4.32291e-06	6.60668e-05	0.238527	0.0212827	0.133268	-0.347596	0.000193389	0.00193964	2.8	2.7	2.7	2.2	2.1	2.4	2.6	2.5	2.5	1.2792	0.852803	0.852803	-1.2792	-1.70561	-0.426401	0.426401	0	0
PSPN	rescued	0.577111	0.00250003	0.0148518	0.498164	0.0109846	0.08733	-0.0883405	0.625272	0.783037	1.2	1.1	1.3	0.8	0.8	0.9	0.9	0.9	1	1.19689	0.629941	1.76383	-1.0709	-1.0709	-0.503953	-0.503953	-0.503953	0.0629941
GRAMD1C	rescued	0.576643	0.000575568	0.00439489	0.183414	0.23938	0.513888	-0.402192	0.00529367	0.0287925	1.2	1.1	1.1	0.8	0.8	0.9	1	1.1	1	1.41421	0.707107	0.707107	-1.41421	-1.41421	-0.707107	0	0.707107	0
CKB	rescued	0.575525	0.000963541	0.00675781	0.391579	0.021498	0.134178	-0.192417	0.170743	0.353643	2.3	2.6	2.2	1.9	1.8	2.1	2.1	2.1	2	0.761905	2.04762	0.333333	-0.952381	-1.38095	-0.0952381	-0.0952381	-0.0952381	-0.52381
MT1E	partial-rescued	0.575066	7.08899e-09	2.17006e-07	0.363305	0.00228133	0.0322421	-0.220768	0.00830485	0.0411116	7.3	7.1	7.4	6.7	6.7	6.6	6.7	7.1	6.9	1.21756	0.532681	1.56	-0.837071	-0.837071	-1.17951	-0.837071	0.532681	-0.152195
KLF11	rescued	0.574984	5.85669e-07	1.13887e-05	0.338565	0.00727351	0.0674901	-0.244901	0.0148989	0.0636602	2.7	2.7	2.7	2.2	2.3	2.2	2.3	2.5	2.5	1.14878	1.14878	1.14878	-1.201	-0.731043	-1.201	-0.731043	0.208869	0.208869
ENSG00000219951	rescued	0.574824	0.0013429	0.0088621	0.0952178	0.632293	0.821735	-0.488848	0.00196583	0.0131376	2.9	3.4	3.4	2.8	2.7	2.7	2.9	3.4	3.3	-0.497468	1.10154	1.10154	-0.817269	-1.13707	-1.13707	-0.497468	1.10154	0.781736
RNF135	rescued	0.574626	3.48196e-05	0.00040906	0.183633	0.180026	0.444118	-0.400148	0.000603018	0.00505415	3.2	3	3.2	2.5	2.6	2.7	2.8	2.9	3.1	1.20998	0.432136	1.20998	-1.51248	-1.12355	-0.734631	-0.345709	0.0432136	0.821058
PCDH7	rescued	0.574002	2.78849e-08	7.5212e-07	0.00965469	0.924393	0.967673	-0.572659	1.50779e-14	1.2771e-12	2.4	2.4	2.3	2	1.9	2	2.3	2.4	2.4	0.808452	0.808452	0.323381	-1.13183	-1.6169	-1.13183	0.323381	0.808452	0.808452
ENSG00000279289	rescued	0.572631	0.000381013	0.00309694	-0.0558147	0.746758	0.884249	-0.638861	2.22874e-06	4.02366e-05	1.7	2	2.1	1.5	1.5	1.6	1.8	1.9	2.2	-0.432136	0.734631	1.12355	-1.20998	-1.20998	-0.821058	-0.0432136	0.345709	1.51248
LINC02035	rescued	0.572628	0.000112969	0.00111538	0.293643	0.083294	0.293022	-0.289451	0.0253244	0.0940893	2	1.9	2.3	1.6	1.6	1.7	1.7	2.1	1.8	0.600925	0.1849	1.849	-1.06318	-1.06318	-0.64715	-0.64715	1.01695	-0.231125
ENSG00000290993	no rescue	0.572517	5.9202e-05	0.000644342	0.432287	0.00282935	0.0366069	-0.147519	0.235678	0.438027	1.7	1.8	1.6	1.4	1.4	1.3	1.4	1.4	1.5	1.20605	1.80907	0.603023	-0.603023	-0.603023	-1.20605	-0.603023	-0.603023	0
P3H4	rescued	0.572425	4.29484e-07	8.58043e-06	0.29391	0.00894433	0.0760532	-0.287405	0.000111794	0.00121438	3.9	4.2	4	3.5	3.4	3.5	3.7	3.8	3.8	0.554826	1.70716	0.938937	-0.981616	-1.36573	-0.981616	-0.213395	0.170716	0.170716
ATP8B5P	no rescue	0.572224	0.00208074	0.012762	0.605113	0.00166853	0.0261969	0.0236209	0.845926	0.918438	1.6	2.2	2	1.6	1.5	1.5	1.4	1.7	1.5	-0.251976	2.01581	1.25988	-0.251976	-0.629941	-0.629941	-1.00791	0.125988	-0.629941
MBD5	rescued	0.571782	7.25618e-08	1.77646e-06	0.314319	0.00512602	0.0534187	-0.266197	0.000571059	0.00483263	1.5	1.6	1.7	1.3	1.3	1.3	1.4	1.5	1.4	0.390137	1.09238	1.79463	-1.01436	-1.01436	-1.01436	-0.31211	0.390137	-0.31211
EEF1A1P24	no rescue	0.571705	0.00606783	0.030463	0.936736	3.06043e-05	0.00134196	0.352553	0.0123065	0.0550019	2.8	3.1	3.7	2.7	2.7	2.8	2.4	2.6	2.3	0.0268608	0.752101	2.20258	-0.214886	-0.214886	0.0268608	-0.940127	-0.456633	-1.18187
ID3	rescued	0.570397	3.53891e-08	9.34766e-07	-0.258767	0.0203516	0.129072	-0.837027	1.69581e-27	6.3932e-25	6	6.1	5.8	5.4	5.4	5.4	6.3	6.1	6.3	0.35015	0.612763	-0.175075	-1.22553	-1.22553	-1.22553	1.13799	0.612763	1.13799
SYT12	rescued	0.570177	0.000885746	0.00631685	0.394911	0.0585137	0.240945	-0.183234	0.342019	0.551123	0.6	0.7	0.6	0.5	0.5	0.5	0.4	0.6	0.6	0.503953	1.63785	0.503953	-0.629941	-0.629941	-0.629941	-1.76383	0.503953	0.503953
HAUS4	rescued	0.569953	0.00308785	0.0175861	0.123548	0.502127	0.739299	-0.455513	0.00635424	0.0331631	1.9	1.6	1.7	1.4	1.2	1.5	1.6	1.6	1.8	1.48976	0.0532058	0.532058	-0.904498	-1.8622	-0.425646	0.0532058	0.0532058	1.01091
PCDHGC5	rescued	0.569676	0.0014875	0.0096633	0.179959	0.298777	0.575447	-0.398065	0.0108101	0.0498791	1.2	1.4	1.3	1.1	0.9	1	1.1	1.3	1.2	0.210819	1.47573	0.843274	-0.421637	-1.68655	-1.05409	-0.421637	0.843274	0.210819
ADRB2	rescued	0.568471	0.000160127	0.00149155	0.110963	0.482845	0.725358	-0.464911	8.53205e-05	0.000970684	3.6	3.5	3.1	2.9	2.8	3	3.4	3.1	3.4	1.41421	1.06066	-0.353553	-1.06066	-1.41421	-0.707107	0.707107	-0.353553	0.707107
LAYN	no rescue	0.568437	1.93386e-07	4.20059e-06	0.438261	1.92901e-05	0.000970233	-0.139274	0.0693393	0.192715	4.4	4.6	4.5	4	3.8	4	4.1	4.1	4.1	0.843274	1.60222	1.22275	-0.674619	-1.43357	-0.674619	-0.295146	-0.295146	-0.295146
GLI2	rescued	0.568256	8.3277e-05	0.000860066	0.266307	0.0710948	0.268921	-0.3096	0.00355479	0.0209656	2	2.1	1.7	1.6	1.5	1.6	1.8	1.6	1.8	1.27336	1.77164	-0.221455	-0.719727	-1.218	-0.719727	0.276818	-0.719727	0.276818
ZNF117	rescued	0.568195	0.000281871	0.00240704	-0.288952	0.0665687	0.258784	-0.866455	9.51662e-14	7.09209e-12	0.9	1.1	1.2	0.8	0.8	0.8	1.1	1.3	1.3	-0.628539	0.31427	0.785674	-1.09994	-1.09994	-1.09994	0.31427	1.25708	1.25708
PLCXD2	rescued	0.567838	2.2894e-05	0.000281258	0.127996	0.358595	0.627799	-0.447553	7.35418e-05	0.000859045	1.5	1.4	1.4	1.1	1.1	1.1	1.4	1.3	1.4	1.26491	0.632456	0.632456	-1.26491	-1.26491	-1.26491	0.632456	0	0.632456
LMO7	rescued	0.56771	2.59889e-08	7.06579e-07	-0.0611502	0.478729	0.722508	-0.637212	2.101e-21	4.39085e-19	5.3	5.4	5.2	4.8	4.6	4.8	5.4	5.4	5.4	0.485217	0.797142	0.173292	-1.07441	-1.69826	-1.07441	0.797142	0.797142	0.797142
CCDC92	rescued	0.567527	1.6681e-06	2.83828e-05	0.23084	0.0379985	0.186513	-0.34531	2.10809e-06	3.813e-05	3.4	3.7	3.5	3.1	2.9	3.1	3.3	3.4	3.4	0.367162	1.60633	0.780219	-0.872009	-1.69812	-0.872009	-0.0458952	0.367162	0.367162
CEMIP2	rescued	0.567446	1.69254e-06	2.87267e-05	-0.128709	0.233687	0.508742	-0.704975	3.72099e-18	5.18431e-16	3.2	2.9	3	2.6	2.4	2.6	3.2	3.1	3.1	1.01419	0	0.338062	-1.01419	-1.69031	-1.01419	1.01419	0.676123	0.676123
CACNA2D1	rescued	0.5674	6.6353e-08	1.64417e-06	-0.0800219	0.530424	0.758598	-0.656884	4.70907e-13	3.17689e-11	4.2	4.2	4.4	3.7	3.6	3.8	4.1	4.6	4.3	0.298142	0.298142	0.894427	-1.19257	-1.49071	-0.894427	0	1.49071	0.596285
TIGD2	rescued	0.567095	0.000132486	0.00127478	0.31265	0.0266325	0.152271	-0.264119	0.0309864	0.10856	2.6	2.4	2.6	2.1	1.9	2.2	2.2	2.3	2.4	1.30931	0.436436	1.30931	-0.872872	-1.74574	-0.436436	-0.436436	0	0.436436
SHISA4	no rescue	0.566874	8.59087e-06	0.000119325	0.370957	0.00291194	0.0372453	-0.204305	0.0126473	0.0561072	4.4	4.8	4.5	4.1	4	4	4.3	4.2	4.2	0.472382	2.01836	0.858876	-0.6871	-1.07359	-1.07359	0.0858876	-0.300606	-0.300606
SEC22B2P	rescued	0.566844	0.00237736	0.0142224	0.541352	0.0223527	0.136861	-0.0365874	0.856913	0.925296	3.4	3.7	4	3.2	3.2	3.1	3.1	3.7	2.8	0.117622	0.911568	1.70551	-0.411676	-0.411676	-0.676324	-0.676324	0.911568	-1.47027
ZNF275	rescued	0.566828	4.2067e-06	6.46294e-05	0.187362	0.113257	0.346788	-0.387756	5.73218e-06	9.42793e-05	2.3	2.5	2.2	1.9	1.8	1.9	2.1	2.2	2.2	0.7995	1.69894	0.349781	-0.999376	-1.44909	-0.999376	-0.0999376	0.349781	0.349781
SEMA4B	rescued	0.566704	1.53475e-06	2.63776e-05	0.0419988	0.705084	0.861814	-0.532817	1.76024e-10	7.65706e-09	3.6	3.7	3.4	3.1	2.9	3.1	3.6	3.4	3.5	0.852013	1.21716	0.121716	-0.973729	-1.70403	-0.973729	0.852013	0.121716	0.486864
PELI2	no rescue	0.566443	8.08564e-06	0.000113544	0.482935	0.00113485	0.0198741	-0.0914946	0.459518	0.656889	2	1.8	2	1.5	1.6	1.5	1.4	1.8	1.6	1.41107	0.503953	1.41107	-0.856719	-0.403162	-0.856719	-1.31028	0.503953	-0.403162
COL7A1	no rescue	0.566402	1.68269e-05	0.000216901	0.640533	1.70067e-06	0.000136541	0.0672512	0.464823	0.661374	1.9	1.9	1.6	1.4	1.5	1.4	1.4	1.3	1.4	1.63978	1.63978	0.298142	-0.596285	-0.149071	-0.596285	-0.596285	-1.0435	-0.596285
S1PR2	rescued	0.566035	0.000291231	0.00247477	0.424429	0.0107119	0.0857573	-0.150429	0.193082	0.384106	2.2	2.7	2.6	2	2.1	2.1	2.1	2.3	2.1	-0.181025	1.85551	1.4482	-0.995638	-0.588332	-0.588332	-0.588332	0.226281	-0.588332
QPCTL	no rescue	0.565826	3.51585e-05	0.000412804	0.347123	0.00448441	0.0496155	-0.227426	0.0254438	0.0943507	3.5	3.7	3.4	2.9	3	3.2	3.2	3.3	3.3	0.911448	1.73175	0.501296	-1.54946	-1.13931	-0.319007	-0.319007	0.0911448	0.0911448
ZNF584-DT	rescued	0.565643	9.62259e-05	0.000970242	0.132693	0.36503	0.633108	-0.439959	5.61667e-05	0.00067962	2.6	2.7	2.3	2.1	2	2.1	2.4	2.6	2.4	0.975612	1.37473	-0.22173	-1.01996	-1.41907	-1.01996	0.177384	0.975612	0.177384
ZNF496-DT	rescued	0.565622	6.34145e-05	0.000683631	0.384042	0.0090377	0.0765565	-0.189271	0.137502	0.306452	0.9	1	0.9	0.8	0.8	0.7	0.8	0.8	0.8	0.7698	1.9245	0.7698	-0.3849	-0.3849	-1.5396	-0.3849	-0.3849	-0.3849
MT-ATP8	no rescue	0.564884	1.19962e-07	2.73674e-06	0.554801	3.24018e-06	0.000233799	-0.0193304	0.795124	0.891212	10.2	10.3	10.5	9.7	9.9	9.7	9.7	10	9.7	0.767195	1.09599	1.75359	-0.876795	-0.219199	-0.876795	-0.876795	0.109599	-0.876795
APPL2	rescued	0.564815	6.77325e-08	1.67632e-06	0.193293	0.0439255	0.204129	-0.380347	1.34391e-07	3.37328e-06	4.1	4	4.1	3.6	3.4	3.6	3.9	3.9	3.9	1.08866	0.680414	1.08866	-0.952579	-1.76908	-0.952579	0.272166	0.272166	0.272166
FKBP9	rescued	0.564775	8.5018e-09	2.5717e-07	0.132831	0.149992	0.404184	-0.440554	5.41183e-11	2.56922e-09	4.8	4.7	4.7	4.2	4.1	4.3	4.6	4.7	4.7	1.0264	0.6415	0.6415	-1.283	-1.6679	-0.8981	0.2566	0.6415	0.6415
CST3	rescued	0.564472	1.73667e-07	3.80466e-06	0.257054	0.0160064	0.110507	-0.315717	2.913e-08	8.35943e-07	5.3	5.6	5.3	4.8	4.8	4.9	5.2	5.1	5.2	0.629941	1.76383	0.629941	-1.25988	-1.25988	-0.881917	0.251976	-0.125988	0.251976
PAN2	no rescue	0.564297	9.11815e-07	1.67273e-05	0.580002	4.4594e-07	4.76626e-05	0.00732986	0.935369	0.967698	2.3	2.4	2.3	1.8	1.9	1.9	1.9	1.8	1.9	1.16405	1.58311	1.16405	-0.93124	-0.512182	-0.512182	-0.512182	-0.93124	-0.512182
S100A13	no rescue	0.563524	0.000185468	0.00168456	0.490755	0.00127377	0.021735	-0.0814344	0.490233	0.682286	2.8	3.1	2.9	2.5	2.4	2.5	2.4	2.5	2.6	0.680414	1.90516	1.08866	-0.544331	-0.952579	-0.544331	-0.952579	-0.544331	-0.136083
BTN3A1	no rescue	0.563111	0.0010602	0.00731814	0.869122	1.65388e-06	0.000134681	0.295343	0.0196993	0.0785318	1.6	1.9	2.1	1.5	1.4	1.5	1.3	1.4	1.3	0.161988	1.25541	1.98436	-0.202486	-0.56696	-0.202486	-0.931434	-0.56696	-0.931434
TMCC1-DT	rescued	0.562837	0.000998815	0.00695303	0.115704	0.468706	0.715238	-0.455848	0.0032859	0.0197431	1	1	1	0.8	0.7	0.8	0.9	1	0.8	0.952381	0.952381	0.952381	-0.761905	-1.61905	-0.761905	0.0952381	0.952381	-0.761905
VGLL3	rescued	0.561753	1.26723e-07	2.86536e-06	0.0977017	0.303546	0.580117	-0.472726	5.82355e-12	3.20829e-10	4.8	4.6	4.7	4.2	4	4.2	4.6	4.7	4.6	1.10962	0.396292	0.752955	-1.03036	-1.74369	-1.03036	0.396292	0.752955	0.396292
MEG8	rescued	0.56174	2.80581e-08	7.55792e-07	0.0194268	0.854468	0.936444	-0.551028	3.95537e-12	2.2172e-10	1.4	1.4	1.4	1.1	1.1	1.1	1.4	1.3	1.5	0.632456	0.632456	0.632456	-1.26491	-1.26491	-1.26491	0.632456	0	1.26491
HECW2	partial-rescued	0.561707	7.77879e-07	1.45847e-05	0.333303	0.00319701	0.0394744	-0.237246	0.00497292	0.0274433	1.1	1.3	1.2	0.9	0.8	0.9	1	1.1	1	0.421637	1.68655	1.05409	-0.843274	-1.47573	-0.843274	-0.210819	0.421637	-0.210819
ZSCAN18	rescued	0.561097	0.000237061	0.00207475	0.232789	0.153382	0.408757	-0.335204	0.0119727	0.0538602	1.2	1.3	1.1	0.9	0.9	0.9	1.1	1.2	1	0.888889	1.55556	0.222222	-1.11111	-1.11111	-1.11111	0.222222	0.888889	-0.444444
FAM229A	rescued	0.561095	0.0050686	0.02628	0.578602	0.00820926	0.0721782	0.00957028	0.961258	0.980309	1.3	1.5	1.4	1.1	1.1	1.1	0.9	1.1	1.1	0.658553	1.73618	1.19737	-0.419079	-0.419079	-0.419079	-1.49671	-0.419079	-0.419079
CCDC32	no rescue	0.56058	0.000957	0.00672172	0.519576	0.0017698	0.0272195	-0.0496557	0.738296	0.857699	1	1	1.2	0.8	0.8	0.7	0.8	0.8	0.8	0.781736	0.781736	2.06094	-0.497468	-0.497468	-1.13707	-0.497468	-0.497468	-0.497468
PCED1A	no rescue	0.560507	6.76689e-06	9.81295e-05	0.429635	0.00144661	0.023787	-0.138864	0.203654	0.398014	3.1	3.2	3.1	2.6	2.7	2.6	2.6	2.8	2.9	1.06318	1.4792	1.06318	-1.01695	-0.600925	-1.01695	-1.01695	-0.1849	0.231125
XPC	no rescue	0.560304	2.00883e-07	4.34036e-06	0.449265	4.02287e-05	0.00165541	-0.118995	0.160996	0.340611	3.1	3.2	3.1	2.7	2.6	2.6	2.7	2.7	2.8	1.13707	1.56347	1.13707	-0.568535	-0.994937	-0.994937	-0.568535	-0.568535	-0.142134
ZFP36L1	no rescue	0.559644	9.4136e-08	2.22674e-06	0.482702	9.37692e-06	0.000534516	-0.0861718	0.157135	0.335172	6.4	6.7	6.7	6.1	6	6	6.1	6.2	6.1	0.517932	1.59364	1.59364	-0.557773	-0.916342	-0.916342	-0.557773	-0.199205	-0.557773
RN7SKP71	no rescue	0.558597	8.28734e-05	0.000857198	0.429004	0.00404171	0.0462046	-0.137483	0.163827	0.34459	8.3	8.9	8.6	8.1	8.2	7.9	8.1	8.4	8	0.0704689	1.97313	1.0218	-0.563751	-0.246641	-1.19797	-0.563751	0.387579	-0.880861
NMRK1	rescued	0.556513	0.000336051	0.0027847	0.33333	0.0399029	0.192	-0.232744	0.107784	0.260838	1.7	1.7	1.8	1.4	1.3	1.4	1.5	1.4	1.6	0.96225	0.96225	1.5396	-0.7698	-1.34715	-0.7698	-0.19245	-0.7698	0.3849
NOVA1	rescued	0.556419	2.32457e-05	0.000284892	0.297487	0.0248082	0.145702	-0.26954	0.00254855	0.0161773	1.7	1.8	2	1.5	1.4	1.5	1.6	1.6	1.7	0.306858	0.859203	1.96389	-0.797831	-1.35018	-0.797831	-0.245487	-0.245487	0.306858
SLC9A5	rescued	0.555742	4.44141e-05	0.000504926	0.342268	0.0122257	0.0935206	-0.221641	0.0364566	0.121293	2	2.2	2	1.6	1.6	1.7	1.8	1.8	1.9	0.775091	1.77164	0.775091	-1.218	-1.218	-0.719727	-0.221455	-0.221455	0.276818
RPL17P7	no rescue	0.555357	0.00113074	0.00769841	0.57192	0.00106641	0.0190561	0.00510518	0.95999	0.979605	5.4	6	6.2	5.3	5.2	5.5	5.2	5.5	5.3	-0.312882	1.37668	1.93987	-0.594476	-0.87607	-0.0312882	-0.87607	-0.0312882	-0.594476
RPSAP52	rescued	0.555149	8.89187e-06	0.000123088	0.293317	0.0109504	0.0870991	-0.270081	0.00715232	0.0364092	4	3.9	3.8	3.2	3.4	3.5	3.7	3.6	3.6	1.46667	1.06667	0.666667	-1.73333	-0.933333	-0.533333	0.266667	-0.133333	-0.133333
ATP5MC2	no rescue	0.555019	2.08318e-07	4.47731e-06	0.485935	9.96052e-06	0.000561037	-0.0781566	0.187748	0.376888	5.1	5.4	5.4	4.8	4.8	4.8	4.8	4.9	4.9	0.440546	1.63002	1.63002	-0.748928	-0.748928	-0.748928	-0.748928	-0.352437	-0.352437
CAV1	rescued	0.554944	9.27545e-07	1.69553e-05	0.0383606	0.679776	0.847848	-0.52544	1.42053e-11	7.36189e-10	6.7	6.5	6.6	6.2	5.9	6.2	6.6	6.6	6.6	0.990375	0.247594	0.618984	-0.866578	-1.98075	-0.866578	0.618984	0.618984	0.618984
PLD3	partial-rescued	0.554885	2.6465e-07	5.50627e-06	0.391125	0.00048304	0.0107279	-0.172092	0.0070507	0.0359681	3.5	3.8	3.7	3.2	3.2	3.1	3.2	3.4	3.4	0.458952	1.69812	1.28507	-0.780219	-0.780219	-1.19328	-0.780219	0.0458952	0.0458952
EDIL3-DT	rescued	0.554694	0.00023349	0.00205049	0.309059	0.0433163	0.202459	-0.253236	0.053227	0.159756	1.3	1.1	1.2	1	0.9	0.8	0.9	1.1	1.1	1.60737	0.349428	0.978399	-0.279543	-0.908514	-1.53748	-0.908514	0.349428	0.349428
KYAT1	rescued	0.554678	0.000212435	0.00189163	0.32656	0.0250743	0.146645	-0.235804	0.0261293	0.0961652	1.7	1.8	1.5	1.4	1.3	1.3	1.5	1.4	1.5	1.24808	1.83928	0.0656886	-0.525509	-1.11671	-1.11671	0.0656886	-0.525509	0.0656886
DRAM2	rescued	0.554269	0.000222957	0.001969	0.414838	0.00663102	0.0635254	-0.15083	0.136234	0.304507	2.9	3	3.4	2.6	2.5	2.7	2.7	2.8	2.8	0.295146	0.674619	2.19251	-0.843274	-1.22275	-0.463801	-0.463801	-0.0843274	-0.0843274
RBPMS	partial-rescued	0.554093	1.04514e-07	2.42772e-06	0.320535	0.00237202	0.0328719	-0.241441	0.000598655	0.00502855	2.8	3	2.9	2.4	2.5	2.4	2.6	2.7	2.6	0.678826	1.61874	1.14878	-1.201	-0.731043	-1.201	-0.261087	0.208869	-0.261087
HMGA2	rescued	0.55364	5.68967e-09	1.76821e-07	0.164987	0.0980032	0.321989	-0.39725	2.40256e-12	1.40835e-10	4.8	5	5	4.4	4.4	4.4	4.7	4.9	4.8	0.352437	1.14542	1.14542	-1.23353	-1.23353	-1.23353	-0.0440546	0.748928	0.352437
PHKA2	rescued	0.553396	8.01678e-06	0.000112732	0.323583	0.00688239	0.0650613	-0.238227	0.00874234	0.042749	2.3	2.3	2.1	1.8	1.8	1.9	2	1.9	2	1.52023	1.52023	0.467764	-1.11094	-1.11094	-0.584705	-0.0584705	-0.584705	-0.0584705
THBS1	rescued	0.55289	8.63035e-08	2.06099e-06	-0.0937788	0.329875	0.603	-0.654891	2.12453e-24	5.67339e-22	8.9	9.1	8.8	8.4	8.2	8.4	8.9	9.1	9.1	0.3849	0.96225	0.096225	-1.05848	-1.63583	-1.05848	0.3849	0.96225	0.96225
B9D1	no rescue	0.55243	2.21408e-05	0.000273817	0.541994	2.34449e-05	0.0011168	-0.0187808	0.861265	0.927627	1.6	1.7	1.6	1.2	1.3	1.4	1.3	1.3	1.3	1.0709	1.63785	1.0709	-1.19689	-0.629941	-0.0629941	-0.629941	-0.629941	-0.629941
HIC1	rescued	0.552391	0.00333263	0.0187144	0.334124	0.0776692	0.282962	-0.225172	0.136978	0.305602	0.9	1.2	1	0.8	0.8	0.7	1	0.8	0.8	0.0723102	2.02468	0.723102	-0.578481	-0.578481	-1.22927	0.723102	-0.578481	-0.578481
CGREF1	rescued	0.55237	0.000212372	0.00189163	0.218553	0.151617	0.406396	-0.340719	0.00246185	0.0157256	2.1	2.5	2.2	1.9	1.9	1.8	2.1	2.2	2	0.105409	2.00278	0.579751	-0.843274	-0.843274	-1.31762	0.105409	0.579751	-0.368932
EEF1A1P12	rescued	0.552329	0.00108553	0.0074577	0.692628	0.0306749	0.164733	0.129245	0.234799	0.436967	5.7	6.2	6.6	5.8	5.7	5.6	5.4	5.9	5.3	-0.25	1	2	0	-0.25	-0.5	-1	0.25	-1.25
MAOA	partial-rescued	0.552259	4.30452e-07	8.59137e-06	0.306953	0.00420301	0.0473178	-0.254084	0.00120703	0.00899868	2.3	2.2	2.3	1.9	1.8	1.8	2	2.1	2	1.31482	0.800327	1.31482	-0.743161	-1.25766	-1.25766	-0.228665	0.285831	-0.228665
PTMA	rescued	0.551731	1.59753e-07	3.51871e-06	0.196499	0.0536956	0.22899	-0.363809	6.25252e-07	1.30813e-05	7	7.2	7	6.6	6.4	6.6	6.9	6.7	6.9	0.748928	1.54191	0.748928	-0.837037	-1.63002	-0.837037	0.352437	-0.440546	0.352437
GAPDHP65	rescued	0.551648	0.000656767	0.00492286	0.129731	0.695439	0.856417	-0.433253	0.0569244	0.167634	5.7	6.1	6.5	5.5	5.7	5.5	5.8	6.4	5.8	-0.516756	0.57755	1.67186	-1.06391	-0.516756	-1.06391	-0.243179	1.39828	-0.243179
MIR100HG	partial-rescued	0.551359	1.91558e-07	4.16531e-06	0.398625	0.000395223	0.00927121	-0.162375	0.00647643	0.0337093	3.5	3.6	3.8	3.1	3.1	3.1	3.2	3.4	3.2	0.65372	1.04595	1.83042	-0.915209	-0.915209	-0.915209	-0.522976	0.261488	-0.522976
PHLDB1	rescued	0.551315	1.64079e-06	2.79647e-05	0.259772	0.0194879	0.12557	-0.299303	1.41548e-05	0.00021032	2.8	2.8	2.6	2.2	2.3	2.4	2.6	2.5	2.6	1.29352	1.29352	0.323381	-1.6169	-1.13183	-0.646762	0.323381	-0.16169	0.323381
PRR3	no rescue	0.551213	7.80612e-06	0.000110761	0.395823	0.00152216	0.02465	-0.162949	0.0776325	0.208558	2.8	3	2.8	2.4	2.5	2.4	2.6	2.5	2.5	0.904498	1.8622	0.904498	-1.01091	-0.532058	-1.01091	-0.0532058	-0.532058	-0.532058
RPL17P39	no rescue	0.550966	0.00152369	0.009867	0.684988	0.000276466	0.00718518	0.123788	0.249841	0.454553	5.2	5.9	6.1	5.3	5.3	5.2	4.9	5.3	5.1	-0.433963	1.38868	1.90944	-0.173585	-0.173585	-0.433963	-1.2151	-0.173585	-0.694341
IGF1R	rescued	0.550781	8.90907e-10	3.31329e-08	0.0660779	0.457118	0.706836	-0.493256	2.27773e-18	3.29278e-16	3.7	3.8	3.7	3.2	3.2	3.2	3.6	3.7	3.7	0.65372	1.04595	0.65372	-1.30744	-1.30744	-1.30744	0.261488	0.65372	0.65372
GLCCI1	no rescue	0.550638	2.04378e-05	0.000255855	0.387463	0.00177093	0.0272195	-0.171017	0.105705	0.257557	2.1	2	2	1.8	1.6	1.5	1.8	1.7	1.8	1.47019	0.961281	0.961281	-0.0565459	-1.07437	-1.58329	-0.0565459	-0.565459	-0.0565459
IFT122	rescued	0.550434	4.16009e-07	8.32753e-06	0.261329	0.0149047	0.105849	-0.297149	9.81126e-05	0.0010879	1.5	1.4	1.4	1.1	1.1	1.1	1.3	1.3	1.3	1.50012	0.825064	0.825064	-1.20009	-1.20009	-1.20009	0.150012	0.150012	0.150012
UBA7	no rescue	0.549412	1.49148e-05	0.000195337	0.539173	1.34272e-05	0.000717557	-0.0179362	0.837164	0.913517	3	3.3	3	2.7	2.6	2.6	2.6	2.7	2.6	0.837037	2.02651	0.837037	-0.352437	-0.748928	-0.748928	-0.748928	-0.352437	-0.748928
NOL12	rescued	0.549124	0.011056	0.049192	0.315995	0.168112	0.430178	-0.239038	0.208113	0.404139	1.4	1.3	1	1	0.9	0.9	1.1	0.9	1.2	1.73618	1.19737	-0.419079	-0.419079	-0.957895	-0.957895	0.119737	-0.957895	0.658553
MUC1	partial-rescued	0.548665	0.000292911	0.00248573	-0.367462	0.00308777	0.0385994	-0.925542	7.14806e-14	5.4538e-12	2.9	2.9	2.8	2.5	2.2	2.6	3.3	3.2	3.1	0.188562	0.188562	-0.0942809	-0.942809	-1.79134	-0.659966	1.31993	1.03709	0.754247
ZNF446	rescued	0.547899	0.0105493	0.0473814	0.440948	0.0502674	0.219796	-0.112827	0.516587	0.703728	1.1	1.4	0.9	0.8	0.8	0.9	1	1	0.8	0.68853	2.23772	-0.344265	-0.860663	-0.860663	-0.344265	0.172133	0.172133	-0.860663
PDK2	rescued	0.547347	0.000195889	0.00176508	0.385958	0.00665306	0.0635254	-0.169758	0.116954	0.274497	2.1	2.4	2.1	1.7	1.8	1.9	1.9	2	2	0.547997	2.02759	0.547997	-1.42479	-0.931594	-0.438397	-0.438397	0.0547997	0.0547997
SEC22B	rescued	0.547343	4.69097e-09	1.47581e-07	0.263992	0.0051962	0.05392	-0.292394	1.5435e-07	3.80474e-06	4.7	4.6	4.8	4.2	4.1	4.2	4.4	4.5	4.4	1.11208	0.695048	1.52911	-0.973067	-1.3901	-0.973067	-0.13901	0.278019	-0.13901
PHF7	rescued	0.547059	0.00150495	0.00976113	0.346872	0.0326969	0.170737	-0.207945	0.181769	0.369358	1.8	1.7	1.8	1.5	1.4	1.3	1.5	1.6	1.5	1.34715	0.7698	1.34715	-0.3849	-0.96225	-1.5396	-0.3849	0.19245	-0.3849
SLC1A1	rescued	0.546376	2.45951e-07	5.1665e-06	0.00143602	0.988071	0.995427	-0.553696	6.02673e-14	4.63504e-12	4.8	4.6	4.7	4.3	4	4.2	4.6	4.7	4.8	0.970371	0.271704	0.621037	-0.776297	-1.8243	-1.12563	0.271704	0.621037	0.970371
RELN	partial-rescued	0.546034	2.81651e-06	4.51394e-05	0.988173	2.91775e-15	4.17167e-12	0.433229	8.59199e-07	1.72621e-05	1	1.1	1.2	0.8	0.8	0.8	0.6	0.7	0.6	0.731043	1.201	1.67096	-0.208869	-0.208869	-0.208869	-1.14878	-0.678826	-1.14878
RPS6KA2	no rescue	0.545713	5.92797e-09	1.8339e-07	0.442441	1.24072e-05	0.000671444	-0.111962	0.0990002	0.246272	5.7	5.9	5.8	5.3	5.2	5.3	5.3	5.5	5.4	0.837037	1.63002	1.23353	-0.748928	-1.14542	-0.748928	-0.748928	0.0440546	-0.352437
IRS2	rescued	0.545606	4.06628e-08	1.05496e-06	0.110465	0.253347	0.528288	-0.442585	9.24865e-12	4.98106e-10	3.9	3.9	3.8	3.4	3.4	3.3	3.7	3.8	3.8	0.994937	0.994937	0.568535	-1.13707	-1.13707	-1.56347	0.142134	0.568535	0.568535
RPL13AP25	no rescue	0.545131	0.000354898	0.00291837	0.480826	0.0026135	0.0350537	-0.0730935	0.372887	0.58095	6.6	7.3	7.2	6.5	6.5	6.4	6.5	6.7	6.5	-0.269718	1.85431	1.55088	-0.573151	-0.573151	-0.876584	-0.573151	0.0337148	-0.573151
SRR	rescued	0.545092	0.000375092	0.00305734	0.197578	0.190275	0.456649	-0.356036	0.00865723	0.0424841	1.9	1.8	1.9	1.5	1.4	1.5	1.8	1.8	1.7	1.06904	0.534522	1.06904	-1.06904	-1.60357	-1.06904	0.534522	0.534522	0
ENSG00000288928	partial-rescued	0.544319	0.000652722	0.00489793	-0.656786	3.07818e-05	0.00134629	-1.20913	9.06296e-18	1.20175e-15	2.7	2.9	2.8	2.3	2.5	2.2	3.5	3.1	3.5	-0.282666	0.141333	-0.0706665	-1.13066	-0.706665	-1.34266	1.41333	0.565332	1.41333
MZT2A	rescued	0.544085	1.19327e-06	2.10946e-05	0.157433	0.164089	0.424947	-0.395027	1.68351e-06	3.13956e-05	3.3	3.5	3.4	3	2.9	2.9	3.4	3.2	3.2	0.447214	1.34164	0.894427	-0.894427	-1.34164	-1.34164	0.894427	0	0
PNISR	partial-rescued	0.543301	2.8211e-09	9.23096e-08	0.363138	5.11917e-05	0.00199414	-0.188776	0.0016191	0.0112706	3.7	3.7	3.7	3.2	3.2	3.3	3.4	3.4	3.4	1.2356	1.2356	1.2356	-1.18187	-1.18187	-0.69838	-0.214886	-0.214886	-0.214886
DUSP10	rescued	0.54286	0.000236406	0.00207076	0.323434	0.0310915	0.16574	-0.229015	0.0714094	0.196929	2.2	2.2	2.4	1.8	1.8	1.9	2	1.9	2	0.868041	0.868041	1.84459	-1.08505	-1.08505	-0.596778	-0.108505	-0.596778	-0.108505
STK32C	no rescue	0.542279	8.69137e-05	0.000889526	0.413305	0.00256184	0.0344961	-0.135801	0.173557	0.357476	2.8	3.1	2.7	2.5	2.5	2.3	2.5	2.5	2.6	0.815791	2.11146	0.383902	-0.479877	-0.479877	-1.34366	-0.479877	-0.479877	-0.0479877
HIP1	no rescue	0.542198	9.25815e-08	2.1955e-06	0.437959	6.71733e-06	0.000413212	-0.112791	0.119179	0.277819	3	3	2.9	2.5	2.4	2.5	2.6	2.6	2.6	1.41379	1.41379	0.97503	-0.780024	-1.21879	-0.780024	-0.34126	-0.34126	-0.34126
RSRP1	no rescue	0.54196	8.36946e-06	0.000116886	0.421678	0.000441625	0.0101101	-0.127729	0.0807762	0.214532	3.4	3.1	3	2.7	2.7	2.7	2.7	2.8	2.8	2.1419	0.911448	0.501296	-0.729158	-0.729158	-0.729158	-0.729158	-0.319007	-0.319007
C12orf76	rescued	0.541877	0.00109481	0.00751389	0.422347	0.0080823	0.0716885	-0.127338	0.404646	0.610158	1.3	1.3	1.4	1.1	1.1	0.9	1.2	1.1	1.1	0.888889	0.888889	1.55556	-0.444444	-0.444444	-1.77778	0.222222	-0.444444	-0.444444
TXNDC16	rescued	0.540917	0.000237567	0.0020778	0.304755	0.0386089	0.188267	-0.245145	0.0383771	0.126155	1.8	1.8	2	1.6	1.5	1.4	1.6	1.7	1.7	0.683837	0.683837	1.80284	-0.435169	-0.994672	-1.55417	-0.435169	0.124334	0.124334
TMCO6	rescued	0.540772	0.000509194	0.00395463	0.367124	0.0290323	0.160466	-0.180537	0.22081	0.420057	1.9	2	1.8	1.6	1.5	1.4	1.8	1.7	1.5	1.04119	1.53439	0.547997	-0.438397	-0.931594	-1.42479	0.547997	0.0547997	-0.931594
SIX4	rescued	0.54064	3.60926e-08	9.4844e-07	0.258111	0.0134138	0.0989176	-0.291574	5.35416e-05	0.000654446	3.5	3.5	3.6	3	3	3.1	3.2	3.4	3.3	0.933799	0.933799	1.37612	-1.27783	-1.27783	-0.835504	-0.393179	0.491473	0.0491473
MPG	rescued	0.539293	9.02911e-05	0.000917652	0.266365	0.0508879	0.221716	-0.279955	0.00107378	0.00819269	4.2	4.6	4.2	3.8	3.9	3.7	4.1	4.1	4.1	0.463801	1.98169	0.463801	-1.05409	-0.674619	-1.43357	0.0843274	0.0843274	0.0843274
SSBP2	rescued	0.538345	0.000147189	0.00139349	0.145216	0.310646	0.585972	-0.403094	0.000138245	0.00145089	1.4	1.2	1.4	1.1	1	1.1	1.2	1.3	1.3	1.27491	-0.159364	1.27491	-0.876501	-1.59364	-0.876501	-0.159364	0.557773	0.557773
ING4	no rescue	0.537767	0.00014141	0.00134106	0.446207	0.00188568	0.0285815	-0.100018	0.291953	0.499989	3	3.4	3.2	2.7	2.8	2.7	2.8	2.9	2.8	0.325934	2.00217	1.16405	-0.93124	-0.512182	-0.93124	-0.512182	-0.093124	-0.512182
RPS20P14	no rescue	0.537551	0.00217219	0.0132393	0.581615	0.00279409	0.0364253	0.0331672	0.786545	0.886341	5.5	5.9	6.4	5.5	5.5	5.4	5.2	5.7	5.4	-0.312882	0.813494	2.22146	-0.312882	-0.312882	-0.594476	-1.15766	0.250306	-0.594476
C1orf21	rescued	0.53749	8.56565e-06	0.000119056	0.273759	0.0143196	0.103021	-0.272979	0.0009673	0.00751749	2.5	2.3	2.4	2	1.8	2	2.2	2.2	2.2	1.48718	0.564103	1.02564	-0.820513	-1.74359	-0.820513	0.102564	0.102564	0.102564
RGL3	rescued	0.537354	0.000314769	0.00264049	0.39759	0.00823475	0.0722167	-0.146697	0.143526	0.315669	2.4	2.7	2.2	2	2.1	2	2.2	2.1	2.2	0.856719	2.21739	-0.0503953	-0.95751	-0.503953	-0.95751	-0.0503953	-0.503953	-0.0503953
ARHGEF39	rescued	0.537342	0.00676641	0.0332827	0.0105756	0.96329	0.98579	-0.532484	0.00674141	0.0347965	1	0.9	0.8	0.7	0.7	0.7	1	0.7	1	1.17851	0.471405	-0.235702	-0.942809	-0.942809	-0.942809	1.17851	-0.942809	1.17851
MANBA	rescued	0.53703	1.1667e-06	2.07507e-05	0.185267	0.14525	0.399204	-0.361051	0.000107683	0.0011804	2	2	2.2	1.7	1.7	1.7	1.8	2	2	0.5547	0.5547	1.6641	-1.1094	-1.1094	-1.1094	-0.5547	0.5547	0.5547
TMEM131L	no rescue	0.53689	3.74102e-06	5.8264e-05	0.456967	0.000122827	0.00391878	-0.0883011	0.346205	0.555401	2.1	2.1	2.2	1.7	1.8	1.7	1.8	1.8	1.8	1.11094	1.11094	1.63717	-0.993999	-0.467764	-0.993999	-0.467764	-0.467764	-0.467764
ANKRD10	rescued	0.536731	6.57264e-08	1.63062e-06	0.185387	0.0596526	0.244106	-0.359493	2.02125e-07	4.8639e-06	3.6	3.6	3.5	3.1	3.1	3.1	3.4	3.4	3.4	1.18187	1.18187	0.69838	-1.2356	-1.2356	-1.2356	0.214886	0.214886	0.214886
SRRM1	partial-rescued	0.536542	6.79335e-08	1.67926e-06	0.272482	0.00290864	0.037231	-0.272381	3.11016e-05	0.000412692	5.1	5.2	5	4.7	4.5	4.6	4.9	4.8	4.9	1.06403	1.49932	0.628746	-0.677111	-1.54768	-1.1124	0.19346	-0.241825	0.19346
ANGPTL2	no rescue	0.536352	0.000266236	0.00229077	0.639327	5.05968e-05	0.00197547	0.0945037	0.44053	0.642182	2.2	2.5	2.5	2	2	1.9	1.8	2	1.9	0.432136	1.5989	1.5989	-0.345709	-0.345709	-0.734631	-1.12355	-0.345709	-0.734631
SNHG12	rescued	0.536348	4.48183e-05	0.000508029	0.301131	0.017328	0.116394	-0.242739	0.0209669	0.0821543	2.5	2.4	2.3	1.9	2.1	2	2.1	2.2	2.2	1.63717	1.11094	0.584705	-1.52023	-0.467764	-0.993999	-0.467764	0.0584705	0.0584705
HERPUD2-AS1	rescued	0.53594	0.00355644	0.0197378	0.0958655	0.587092	0.792412	-0.44857	0.00677835	0.0349029	1.3	1.3	1.2	0.9	0.9	1.1	1.1	1.3	1.2	0.978399	0.978399	0.349428	-1.53748	-1.53748	-0.279543	-0.279543	0.978399	0.349428
TMEM258	rescued	0.535512	2.22372e-06	3.6469e-05	0.305495	0.0110067	0.0874407	-0.23919	0.00666774	0.0344811	3.5	3.5	3.6	3.1	3	3	3.2	3.4	3.2	0.97503	0.97503	1.41379	-0.780024	-1.21879	-1.21879	-0.34126	0.536266	-0.34126
B4GAT1	rescued	0.534975	9.43348e-08	2.22674e-06	0.201925	0.0382376	0.187257	-0.340932	1.01887e-06	2.00715e-05	5	5	4.9	4.5	4.4	4.4	4.8	4.8	4.8	1.11208	1.11208	0.695048	-0.973067	-1.3901	-1.3901	0.278019	0.278019	0.278019
RPL10AP2	rescued	0.534547	0.00291943	0.0168434	0.542148	0.00625902	0.0611981	-0.00302414	0.981412	0.990234	4.4	4.8	5.2	4.3	4.5	4.3	4.1	4.6	4.2	-0.260862	0.913017	2.08689	-0.554331	0.0326077	-0.554331	-1.14127	0.326077	-0.847801
MIR34AHG	rescued	0.534372	0.00479901	0.0251569	0.187274	0.281484	0.558884	-0.354919	0.0345911	0.11717	0.8	1	0.8	0.6	0.8	0.8	0.9	0.8	0.8	-0.105409	1.79196	-0.105409	-2.00278	-0.105409	-0.105409	0.843274	-0.105409	-0.105409
AHSA2P	no rescue	0.534205	0.000131608	0.00126933	0.488077	0.000366527	0.00881662	-0.0530283	0.463268	0.659944	3	2.8	2.5	2.3	2.3	2.4	2.4	2.4	2.4	2.08514	1.25109	0	-0.834058	-0.834058	-0.417029	-0.417029	-0.417029	-0.417029
CABIN1	rescued	0.534069	9.10559e-07	1.67192e-05	-0.00960884	0.928972	0.969507	-0.551159	1.59295e-19	2.72747e-17	4.2	4.2	3.9	3.6	3.6	3.6	4.2	4.1	4.1	0.931434	0.931434	-0.161988	-1.25541	-1.25541	-1.25541	0.931434	0.56696	0.56696
TMEM123	rescued	0.533986	2.63267e-07	5.48508e-06	0.191491	0.0485043	0.215728	-0.351888	1.52316e-07	3.75942e-06	6.1	6	6.2	5.6	5.4	5.6	5.9	6	5.9	0.922085	0.544869	1.2993	-0.963998	-1.71843	-0.963998	0.167652	0.544869	0.167652
SNRPA	no rescue	0.533907	1.04622e-06	1.88374e-05	0.373593	0.000510165	0.0112014	-0.169011	0.0259458	0.0956856	5.1	5.3	5.1	4.7	4.5	4.7	4.9	4.7	4.9	0.875376	1.66321	0.875376	-0.700301	-1.48814	-0.700301	0.0875376	-0.700301	0.0875376
ODF2	rescued	0.533635	1.61481e-05	0.000209076	0.127311	0.263821	0.540225	-0.414402	1.02749e-06	2.02206e-05	3.6	3.6	3.3	3.1	2.9	3.1	3.4	3.3	3.5	1.19328	1.19328	-0.0458952	-0.872009	-1.69812	-0.872009	0.367162	-0.0458952	0.780219
PAXIP1-DT	rescued	0.533604	0.00727769	0.0352624	0.504951	0.0138911	0.101431	-0.0374759	0.845256	0.917932	1.5	1.6	1.6	1.2	1.1	1.3	1.2	1.3	1.2	0.890871	1.42539	1.42539	-0.712697	-1.24722	-0.178174	-0.712697	-0.178174	-0.712697
PGK1P1	rescued	0.533441	6.30326e-05	0.000680232	-0.155794	0.27564	0.552604	-0.699194	5.71855e-10	2.26702e-08	4.4	4.5	4.7	4	3.8	4.1	4.5	4.9	4.5	0.0636365	0.350001	0.92273	-1.08182	-1.65455	-0.795457	0.350001	1.49546	0.350001
NFE2L3	rescued	0.533176	0.000166357	0.00153627	0.0908151	0.456229	0.706253	-0.451813	2.89512e-05	0.000388718	3	2.7	2.8	2.4	2.2	2.6	2.8	2.7	2.8	1.3901	0.13901	0.556038	-1.11208	-1.94613	-0.278019	0.556038	0.13901	0.556038
CENPH	rescued	0.532663	5.3525e-05	0.000589786	-0.0440771	0.721326	0.870449	-0.585809	2.19677e-09	7.88009e-08	3.4	3.2	3.3	2.8	2.7	2.9	3.3	3.3	3.3	1.0264	0.2566	0.6415	-1.283	-1.6679	-0.8981	0.6415	0.6415	0.6415
ZNF519	rescued	0.532222	0.00728872	0.0352991	-0.165144	0.383106	0.648456	-0.705065	3.31812e-05	0.000436371	0.4	0.4	0.4	0.3	0.3	0.3	0.4	0.4	0.4	0.666667	0.666667	0.666667	-1.33333	-1.33333	-1.33333	0.666667	0.666667	0.666667
ADGRA3	rescued	0.532028	1.21605e-08	3.57256e-07	0.257409	0.00649185	0.0626863	-0.283124	5.25179e-06	8.7501e-05	3.4	3.4	3.4	2.9	2.9	2.9	3.2	3.2	3.2	1.07061	1.07061	1.07061	-1.22355	-1.22355	-1.22355	0.152944	0.152944	0.152944
ARNT2-DT	no rescue	0.531685	0.00177712	0.0112443	0.519991	0.0023337	0.0326051	-0.019252	0.904625	0.950709	0.9	0.8	0.8	0.6	0.7	0.7	0.7	0.7	0.7	1.9245	0.7698	0.7698	-1.5396	-0.3849	-0.3849	-0.3849	-0.3849	-0.3849
ACADVL	rescued	0.531414	3.2276e-06	5.11654e-05	0.201644	0.0617394	0.247655	-0.337156	5.09651e-09	1.73435e-07	6.7	6.7	6.4	6	6	6.1	6.4	6.4	6.4	1.34122	1.34122	0.209565	-1.2993	-1.2993	-0.922085	0.209565	0.209565	0.209565
BOC	no rescue	0.530606	8.31873e-06	0.000116257	0.355993	0.00254546	0.0343735	-0.182536	0.0277648	0.100453	2.1	2.2	2	1.8	1.7	1.7	1.9	1.8	1.8	1.19689	1.76383	0.629941	-0.503953	-1.0709	-1.0709	0.0629941	-0.503953	-0.503953
PYCR1	no rescue	0.530606	5.23771e-06	7.8061e-05	0.720504	1.26423e-09	3.48703e-07	0.181732	0.0313503	0.109476	3.9	4.1	3.9	3.4	3.4	3.5	3.3	3.4	3.2	1.05409	1.68655	1.05409	-0.527046	-0.527046	-0.210819	-0.843274	-0.527046	-1.1595
GATD1-DT	rescued	0.52969	0.00149003	0.00967049	0.289128	0.0806202	0.288458	-0.247341	0.06614	0.186435	2.4	2.1	2.1	1.8	1.9	1.8	2	2.1	2	2.03553	0.419079	0.419079	-1.19737	-0.658553	-1.19737	-0.119737	0.419079	-0.119737
QRICH1	rescued	0.529613	0.0111571	0.0495013	0.132917	0.487771	0.728356	-0.404359	0.0324827	0.112106	0.8	0.8	0.8	0.5	0.7	0.6	0.8	0.8	0.7	0.71166	0.71166	0.71166	-2.03331	-0.203331	-1.11832	0.71166	0.71166	-0.203331
BMERB1	rescued	0.529439	4.67604e-05	0.000525772	0.353875	0.0104088	0.0842008	-0.18405	0.119781	0.278749	2.3	2.3	2.3	1.9	1.8	1.9	2.1	1.9	2.1	1.16667	1.16667	1.16667	-0.833333	-1.33333	-0.833333	0.166667	-0.833333	0.166667
EPHA4	rescued	0.529187	0.000245728	0.00213865	0.0491211	0.717401	0.86769	-0.488808	2.40828e-06	4.3194e-05	1.9	1.7	1.7	1.3	1.4	1.5	1.7	1.8	1.8	1.27336	0.276818	0.276818	-1.71627	-1.218	-0.719727	0.276818	0.775091	0.775091
MAGED2	partial-rescued	0.528891	1.73193e-08	4.9458e-07	0.264967	0.00407944	0.0463346	-0.272189	6.9299e-06	0.000111499	5	5.1	5	4.6	4.5	4.5	4.8	4.8	4.8	0.95751	1.41107	0.95751	-0.856719	-1.31028	-1.31028	0.0503953	0.0503953	0.0503953
CDK5RAP3	rescued	0.528713	0.00438164	0.0233894	0.494809	0.00884104	0.0753316	-0.0398265	0.798074	0.892385	1.3	1.3	0.9	0.8	0.9	0.8	1	0.8	0.8	1.66537	1.66537	-0.268608	-0.752101	-0.268608	-0.752101	0.214886	-0.752101	-0.752101
KIAA1549L	rescued	0.528605	1.30454e-06	2.2844e-05	0.0928678	0.350073	0.620631	-0.444203	3.12196e-08	8.90594e-07	3.4	3.4	3.3	3	2.8	3	3.4	3.2	3.4	0.835504	0.835504	0.393179	-0.933799	-1.81845	-0.933799	0.835504	-0.0491473	0.835504
AUTS2	rescued	0.528194	0.000117302	0.00115148	0.178154	0.199002	0.468213	-0.357336	0.00121847	0.00905576	0.7	0.7	0.6	0.5	0.5	0.5	0.6	0.6	0.6	1.42134	1.42134	0.142134	-1.13707	-1.13707	-1.13707	0.142134	0.142134	0.142134
LAMB1	partial-rescued	0.528084	9.53437e-09	2.84609e-07	0.293683	0.000528687	0.011488	-0.243004	4.24358e-05	0.000538201	5.4	5.4	5.4	5	4.8	4.9	5.1	5.2	5.1	1.13972	1.13972	1.13972	-0.644188	-1.53614	-1.09016	-0.198212	0.247765	-0.198212
EPM2A	rescued	0.527939	0.0025239	0.0149588	0.185878	0.257759	0.533519	-0.349838	0.0261332	0.0961652	0.5	0.5	0.5	0.4	0.3	0.3	0.4	0.4	0.4	1.13707	1.13707	1.13707	-0.142134	-1.42134	-1.42134	-0.142134	-0.142134	-0.142134
KLHL36	rescued	0.526055	9.83758e-08	2.3141e-06	0.265037	0.00572401	0.0575889	-0.268879	1.80053e-06	3.33194e-05	4.1	4	3.9	3.5	3.5	3.5	3.7	3.7	3.7	1.63978	1.19257	0.745356	-1.0435	-1.0435	-1.0435	-0.149071	-0.149071	-0.149071
PANX2	no rescue	0.525629	2.25225e-05	0.000277619	0.521841	4.29174e-05	0.0017388	-0.0123365	0.889809	0.942454	3.4	3.7	3.4	3	3	3.1	3.1	3	3	0.837037	2.02651	0.837037	-0.748928	-0.748928	-0.352437	-0.352437	-0.748928	-0.748928
RN7SKP9	no rescue	0.525422	0.000897103	0.00638893	0.56057	0.000711777	0.014253	0.0268778	0.867833	0.931477	9.4	10.2	9.9	9.5	9.4	9.1	9.1	9.6	9.2	-0.240935	1.92748	1.11433	0.0301169	-0.240935	-1.05409	-1.05409	0.301169	-0.78304
DISP1	rescued	0.525262	8.17797e-06	0.000114682	0.288985	0.0237966	0.14181	-0.244825	0.0223036	0.0860069	1.5	1.5	1.5	1.3	1.2	1.1	1.3	1.3	1.5	0.957073	0.957073	0.957073	-0.368105	-1.03069	-1.69328	-0.368105	-0.368105	0.957073
POLR1HASP	rescued	0.525154	0.00289538	0.0167378	0.113594	0.487429	0.728247	-0.418084	0.00331718	0.0199124	0.6	0.7	0.5	0.4	0.5	0.4	0.6	0.5	0.6	0.666667	1.66667	-0.333333	-1.33333	-0.333333	-1.33333	0.666667	-0.333333	0.666667
LDOC1	rescued	0.525013	7.73062e-07	1.45077e-05	0.191454	0.0663515	0.258233	-0.341498	1.48496e-07	3.68405e-06	3.9	4.1	3.8	3.5	3.4	3.4	3.7	3.8	3.8	0.797411	1.64173	0.375252	-0.891224	-1.31338	-1.31338	-0.0469065	0.375252	0.375252
SLC27A1	partial-rescued	0.524733	8.45415e-07	1.5721e-05	0.30309	0.00407915	0.0463346	-0.229286	0.00142111	0.010203	2.8	2.9	2.7	2.4	2.4	2.3	2.5	2.6	2.6	1.11891	1.62242	0.6154	-0.895127	-0.895127	-1.39864	-0.391618	0.111891	0.111891
MEG9	rescued	0.524174	0.00805127	0.0381152	0.418956	0.0304108	0.16368	-0.11266	0.469216	0.665149	1.1	1.1	0.8	0.7	0.8	0.8	0.9	0.8	0.8	1.64992	1.64992	-0.471405	-1.17851	-0.471405	-0.471405	0.235702	-0.471405	-0.471405
EXD3	no rescue	0.523617	0.000115663	0.00113813	0.444029	0.00186782	0.0284178	-0.0864267	0.445273	0.645889	1.7	1.8	1.6	1.4	1.4	1.3	1.5	1.4	1.3	1.19689	1.76383	0.629941	-0.503953	-0.503953	-1.0709	0.0629941	-0.503953	-1.0709
ALCAM	rescued	0.523397	6.40586e-07	1.23043e-05	0.00111	0.990504	0.996781	-0.531277	6.28381e-15	5.75327e-13	6.5	6.3	6.4	5.9	5.7	5.9	6.4	6.4	6.4	0.984467	0.302913	0.64369	-1.0602	-1.74175	-1.0602	0.64369	0.64369	0.64369
C12orf57	rescued	0.522206	0.000516542	0.00400256	0.452431	0.00663436	0.0635254	-0.0776112	0.608099	0.770599	2.6	2.7	2.6	2.1	2.2	2.3	2.4	2.3	2.1	1.0435	1.49071	1.0435	-1.19257	-0.745356	-0.298142	0.149071	-0.298142	-1.19257
PTMS	partial-rescued	0.521997	9.23054e-07	1.69031e-05	0.294465	0.00408507	0.0463346	-0.23593	0.00335371	0.0200644	7.5	7.6	7.4	7.1	6.8	7	7.3	7.1	7.3	1.04595	1.43818	0.65372	-0.522976	-1.69967	-0.915209	0.261488	-0.522976	0.261488
MAGED1	rescued	0.521257	7.17773e-08	1.7636e-06	0.258702	0.00589723	0.0587696	-0.271169	1.57575e-06	2.97321e-05	6	6.2	6	5.6	5.5	5.6	5.8	5.8	5.8	0.835504	1.72016	0.835504	-0.933799	-1.37612	-0.933799	-0.0491473	-0.0491473	-0.0491473
RRAS	rescued	0.521239	8.71394e-05	0.000891389	0.335661	0.0090609	0.0765565	-0.194105	0.00980747	0.0466135	5.9	6.4	6.2	5.8	5.6	5.6	5.9	5.9	5.8	0	1.9245	1.1547	-0.3849	-1.1547	-1.1547	0	0	-0.3849
MTND4P12	no rescue	0.519862	0.00103797	0.00719634	0.866201	2.06808e-07	2.60754e-05	0.336499	0.121813	0.282385	7.5	8.1	8.2	7.3	7.7	7.3	6.9	7.4	7	0.0249319	1.37126	1.59564	-0.423843	0.473706	-0.423843	-1.32139	-0.199455	-1.097
MAST2	rescued	0.519808	1.13125e-06	2.02081e-05	0.276456	0.0104891	0.084693	-0.250964	4.51993e-05	0.000566893	4.3	4.5	4.1	3.8	3.8	3.8	4.1	4	4.1	1.01695	1.849	0.1849	-1.06318	-1.06318	-1.06318	0.1849	-0.231125	0.1849
TRIM22	no rescue	0.519684	0.000128451	0.00124299	0.407156	0.00375391	0.0441511	-0.121543	0.27072	0.476191	1.1	1.1	1.2	0.8	0.9	0.8	0.9	0.9	0.9	1.01436	1.01436	1.7166	-1.09238	-0.390137	-1.09238	-0.390137	-0.390137	-0.390137
PRKCSH	partial-rescued	0.519477	1.08757e-06	1.95041e-05	0.312213	0.00262997	0.0351575	-0.215192	3.68814e-05	0.000477843	6.4	6.7	6.4	6	5.9	6	6.2	6.2	6.2	0.714293	1.91966	0.714293	-0.892866	-1.29466	-0.892866	-0.0892866	-0.0892866	-0.0892866
MOK	partial-rescued	0.519341	3.19621e-06	5.07467e-05	0.318968	0.00356861	0.0426761	-0.20854	0.00051151	0.0043925	4.5	4.8	4.5	4.2	4.1	4.2	4.4	4.3	4.3	0.628539	2.04275	0.628539	-0.785674	-1.25708	-0.785674	0.157135	-0.31427	-0.31427
SESN3	rescued	0.518994	0.000360858	0.00295785	-0.109901	0.436892	0.691787	-0.637684	1.7384e-10	7.5792e-09	1.4	1.1	1.3	1	1	1.1	1.4	1.4	1.4	0.9245	-0.7396	0.3698	-1.2943	-1.2943	-0.7396	0.9245	0.9245	0.9245
LPCAT2	rescued	0.518718	2.79756e-05	0.000335806	0.225038	0.0744513	0.275821	-0.303063	0.000171845	0.00175096	2.8	2.5	2.8	2.2	2.2	2.3	2.6	2.5	2.5	1.37612	0.0491473	1.37612	-1.27783	-1.27783	-0.835504	0.491473	0.0491473	0.0491473
STK36	no rescue	0.518645	2.17434e-05	0.000270211	0.432871	0.000425875	0.00982846	-0.0932362	0.273408	0.479374	2.8	3	2.7	2.4	2.5	2.5	2.5	2.5	2.6	0.993999	2.04647	0.467764	-1.11094	-0.584705	-0.584705	-0.584705	-0.584705	-0.0584705
FAT4	rescued	0.51863	5.4513e-09	1.70191e-07	-0.203327	0.0214081	0.133816	-0.730726	4.1146e-42	7.19195e-39	3.4	3.4	3.4	3	2.9	2.9	3.6	3.6	3.6	0.298609	0.298609	0.298609	-1.04513	-1.38107	-1.38107	0.97048	0.97048	0.97048
PTGFR	rescued	0.518134	9.50481e-05	0.000960264	0.361053	0.00775516	0.0700493	-0.165798	0.118618	0.276882	2	1.8	2.1	1.7	1.6	1.5	1.7	1.8	1.7	1.24722	0.178174	1.78174	-0.356348	-0.890871	-1.42539	-0.356348	0.178174	-0.356348
PLEKHH2	rescued	0.517001	8.24452e-05	0.000854067	0.202002	0.14854	0.402494	-0.324022	0.00522062	0.0284838	1.3	1.3	1.3	1	1	1	1.3	1.1	1.1	1.01436	1.01436	1.01436	-1.09238	-1.09238	-1.09238	1.01436	-0.390137	-0.390137
VKORC1	rescued	0.516701	2.00122e-05	0.000251296	-0.00919826	0.94576	0.976999	-0.534373	9.13044e-07	1.82107e-05	3.6	3.4	3.5	3.1	3	3.1	3.4	3.7	3.4	1.01695	0.1849	0.600925	-1.06318	-1.4792	-1.06318	0.1849	1.43298	0.1849
SMAD6	partial-rescued	0.51651	0.000673619	0.00501935	-0.491516	0.000610048	0.0128163	-1.01663	3.23686e-16	3.51611e-14	1.7	1.8	1.5	1.3	1.2	1.5	2.2	1.9	2	0.0671724	0.369448	-0.537379	-1.14193	-1.44421	-0.537379	1.57855	0.671724	0.973999
ITGA3	partial-rescued	0.516275	1.34298e-06	2.34568e-05	0.306321	0.00210348	0.0305036	-0.217619	0.000125943	0.00133785	7.9	8.1	7.7	7.5	7.3	7.4	7.6	7.6	7.6	1.08866	1.90516	0.272166	-0.544331	-1.36083	-0.952579	-0.136083	-0.136083	-0.136083
MRPL17	rescued	0.51613	2.22731e-06	3.64985e-05	-0.0599949	0.556509	0.775299	-0.584731	8.4549e-14	6.35009e-12	4.6	4.6	4.5	4.1	4	4.2	4.7	4.6	4.7	0.576615	0.576615	0.205934	-1.27679	-1.64747	-0.90611	0.947296	0.576615	0.947296
CCS	rescued	0.515967	0.000190484	0.00172245	0.150741	0.265433	0.54147	-0.371428	0.000318462	0.00296373	3.4	3.3	3.1	2.8	2.9	2.7	3	3.2	3.1	1.49932	1.06403	0.19346	-1.1124	-0.677111	-1.54768	-0.241825	0.628746	0.19346
EEF1A1P9	rescued	0.51594	0.000908623	0.0064597	0.654817	0.0290949	0.160584	0.128086	0.443279	0.644455	6.4	7	7.3	6.4	6.5	6.4	6.1	6.6	6.1	-0.338667	1.18533	1.94734	-0.338667	-0.0846668	-0.338667	-1.10067	0.169334	-1.10067
OS9	partial-rescued	0.514893	4.13502e-07	8.30175e-06	0.300359	0.00373506	0.0440086	-0.223207	0.000868241	0.00688967	4.2	4.4	4.3	3.9	3.8	3.8	3.9	4.1	4.1	0.660827	1.57582	1.11832	-0.71166	-1.16916	-1.16916	-0.71166	0.203331	0.203331
C19orf44	rescued	0.514876	0.00287031	0.0166117	0.390303	0.0352323	0.177783	-0.131292	0.401626	0.607175	1.4	1.7	1.5	1.3	1.3	1.1	1.1	1.4	1.4	0.236628	1.83387	0.769042	-0.295786	-0.295786	-1.36061	-1.36061	0.236628	0.236628
ENSG00000290792	rescued	0.514246	0.0023599	0.0141303	0.197829	0.231266	0.506344	-0.325431	0.0300243	0.106078	1.2	1.1	1.1	0.9	0.8	0.9	1.1	1	1	1.48814	0.700301	0.700301	-0.875376	-1.66321	-0.875376	0.700301	-0.0875376	-0.0875376
MFGE8	partial-rescued	0.513897	1.21059e-05	0.00016219	0.34109	0.00339683	0.0411535	-0.18041	0.00195436	0.0130746	3.7	4.1	3.7	3.4	3.4	3.4	3.5	3.5	3.5	0.536266	2.29132	0.536266	-0.780024	-0.780024	-0.780024	-0.34126	-0.34126	-0.34126
GLT8D1	rescued	0.512884	2.00438e-06	3.33269e-05	0.299385	0.00602046	0.0595121	-0.222898	0.00163546	0.0113193	4.1	4	4.2	3.7	3.5	3.6	3.8	3.9	3.8	1.1124	0.677111	1.54768	-0.628746	-1.49932	-1.06403	-0.19346	0.241825	-0.19346
CPNE2	no rescue	0.512708	7.87389e-05	0.000822349	0.417758	0.00143202	0.0236151	-0.102081	0.240608	0.444227	2.3	2.5	2.1	1.9	1.9	1.9	1.9	2	1.9	1.16916	2.08415	0.254164	-0.660827	-0.660827	-0.660827	-0.660827	-0.203331	-0.660827
HDAC4	rescued	0.512578	2.20578e-05	0.000273121	0.232869	0.0492491	0.217681	-0.288223	0.0012324	0.00913823	1.5	1.7	1.5	1.3	1.2	1.3	1.4	1.5	1.5	0.444444	1.77778	0.444444	-0.888889	-1.55556	-0.888889	-0.222222	0.444444	0.444444
ABCA3	partial-rescued	0.512487	3.95341e-06	6.1152e-05	0.327819	0.00175715	0.0271446	-0.192967	0.00876239	0.0428035	3.1	3.2	3	2.7	2.6	2.7	2.8	2.8	2.8	1.218	1.71627	0.719727	-0.775091	-1.27336	-0.775091	-0.276818	-0.276818	-0.276818
MYL6B	rescued	0.512222	1.817e-05	0.000232145	0.293516	0.0159493	0.110182	-0.226714	0.0021783	0.0142894	3.9	4.2	3.9	3.5	3.5	3.5	3.7	3.8	3.8	0.614364	1.89035	0.614364	-1.08695	-1.08695	-1.08695	-0.236294	0.189035	0.189035
TNFAIP8L1	rescued	0.511825	0.000664958	0.00497223	0.106064	0.439909	0.694322	-0.413877	9.55828e-05	0.00106291	2.4	2.4	2	2	1.7	2	2.3	2.2	2.2	1.16383	1.16383	-0.581914	-0.581914	-1.89122	-0.581914	0.727393	0.290957	0.290957
ZNF184	rescued	0.51155	0.00416241	0.0224421	0.0835302	0.621558	0.814877	-0.437243	0.00562623	0.0301577	1.9	1.7	1.8	1.5	1.3	1.5	1.8	1.8	1.6	1.25766	0.228665	0.743161	-0.800327	-1.82932	-0.800327	0.743161	0.743161	-0.285831
FKBP9P1	rescued	0.511194	0.00133693	0.00883128	0.237964	0.147205	0.401172	-0.283837	0.019648	0.0783922	2.1	2.3	2.5	1.8	1.9	2	2	2.2	2.1	0	0.942809	1.88562	-1.41421	-0.942809	-0.471405	-0.471405	0.471405	0
TPM1	partial-rescued	0.510893	6.55257e-08	1.62843e-06	0.360724	0.000116568	0.00375409	-0.158521	0.00193962	0.0129851	5	5.1	5	4.5	4.5	4.6	4.7	4.7	4.7	1.09016	1.53614	1.09016	-1.13972	-1.13972	-0.693741	-0.247765	-0.247765	-0.247765
RNF24	rescued	0.510861	4.42303e-06	6.74454e-05	-0.0590435	0.589949	0.794638	-0.578918	3.87766e-15	3.6547e-13	3.1	2.8	3	2.6	2.5	2.6	3.1	3	3.1	0.952579	-0.272166	0.544331	-1.08866	-1.49691	-1.08866	0.952579	0.544331	0.952579
UBE3B	rescued	0.510856	3.75247e-08	9.82282e-07	0.263927	0.00515041	0.0536076	-0.255174	3.94531e-05	0.000506724	3.3	3.4	3.3	2.9	2.8	2.8	3	3.1	3.1	0.999376	1.44909	0.999376	-0.7995	-1.24922	-1.24922	-0.349781	0.0999376	0.0999376
SYNC	rescued	0.510801	0.000307041	0.00258736	0.174547	0.17834	0.442635	-0.345064	0.000513337	0.00440229	2.9	3.1	2.7	2.5	2.3	2.6	2.8	2.8	2.8	0.761905	1.61905	-0.0952381	-0.952381	-1.80952	-0.52381	0.333333	0.333333	0.333333
CHMP2A	rescued	0.509803	2.03166e-05	0.000254649	0.274969	0.0236204	0.141384	-0.242889	0.00146584	0.010423	3.9	4.2	3.9	3.6	3.5	3.5	3.7	3.7	3.8	0.644188	1.98212	0.644188	-0.693741	-1.13972	-1.13972	-0.247765	-0.247765	0.198212
RPL36AP28	rescued	0.509742	0.00653497	0.0324019	0.482657	0.0107004	0.0857088	-0.035489	0.831701	0.910086	4.5	4.4	4.8	4	4.3	3.9	4	4.3	4	0.862567	0.525041	1.87515	-0.825064	0.187515	-1.16259	-0.825064	0.187515	-0.825064
RASSF8-AS1	rescued	0.50965	0.000359402	0.00294828	0.229037	0.123707	0.364263	-0.288962	0.0251139	0.0935058	1	0.9	1	0.7	0.8	0.7	0.8	0.8	0.9	1.37612	0.491473	1.37612	-1.27783	-0.393179	-1.27783	-0.393179	-0.393179	0.491473
CPNE1	no rescue	0.509442	3.16089e-07	6.49939e-06	0.369992	0.000171592	0.00499012	-0.147593	0.0135879	0.0594031	5.2	5.4	5.2	4.8	4.8	4.8	5	4.9	4.9	0.917663	1.83533	0.917663	-0.917663	-0.917663	-0.917663	0	-0.458831	-0.458831
ENSG00000267317	rescued	0.508605	0.00808503	0.0382484	0.316322	0.085701	0.297967	-0.201225	0.235568	0.437908	2.8	3.1	2.8	2.4	2.4	2.7	2.7	2.6	2.7	0.517434	1.9145	0.517434	-1.34533	-1.34533	0.0517434	0.0517434	-0.413947	0.0517434
RPS11	no rescue	0.508604	5.73334e-06	8.44613e-05	0.455624	4.3029e-05	0.0017388	-0.0613008	0.236662	0.439345	8.7	9.1	8.9	8.5	8.4	8.4	8.5	8.5	8.5	0.367162	2.01939	1.19328	-0.458952	-0.872009	-0.872009	-0.458952	-0.458952	-0.458952
GSN	rescued	0.508506	5.95279e-05	0.000646855	0.0202186	0.858624	0.938745	-0.497169	2.23166e-08	6.58099e-07	2.3	2.5	2.3	2	1.8	2.1	2.3	2.4	2.3	0.358974	1.28205	0.358974	-1.02564	-1.94872	-0.564103	0.358974	0.820513	0.358974
TMPO-AS1	rescued	0.508319	0.00731291	0.0353911	0.0292459	0.869433	0.942741	-0.488118	0.00281388	0.0174693	1.7	1.6	1.5	1.3	1.1	1.4	1.6	1.4	1.6	1.24722	0.712697	0.178174	-0.890871	-1.95992	-0.356348	0.712697	-0.356348	0.712697
ENSG00000286177	rescued	0.508222	0.0030452	0.0173922	0.338721	0.062451	0.249165	-0.176263	0.256132	0.461715	1.8	1.9	1.6	1.4	1.4	1.5	1.7	1.5	1.4	1.19737	1.73618	0.119737	-0.957895	-0.957895	-0.419079	0.658553	-0.419079	-0.957895
ARRB2	no rescue	0.508074	1.07272e-05	0.00014563	0.530475	3.27549e-06	0.000235354	0.0147354	0.856133	0.924749	3.3	3.5	3.3	3	2.9	2.9	2.9	2.9	2.9	0.994937	1.84774	0.994937	-0.284268	-0.710669	-0.710669	-0.710669	-0.710669	-0.710669
NOP53	no rescue	0.507707	5.46568e-06	8.10195e-05	0.443251	1.90702e-05	0.000962006	-0.0717965	0.306741	0.515399	4.7	4.9	4.6	4.3	4.3	4.1	4.3	4.4	4.3	1.06667	1.86667	0.666667	-0.533333	-0.533333	-1.33333	-0.533333	-0.133333	-0.533333
NINJ1	no rescue	0.507286	0.000453187	0.00357818	0.651931	8.00741e-06	0.000472189	0.136907	0.0759129	0.205256	4.8	5.4	5.1	4.5	4.7	4.6	4.4	4.6	4.5	0.205738	2.05738	1.13156	-0.720082	-0.102869	-0.411476	-1.02869	-0.411476	-0.720082
MTIF3	rescued	0.507194	0.00113756	0.00772678	0.257198	0.100669	0.325988	-0.260393	0.025751	0.0952004	3.5	3.2	3.7	3.1	2.9	3.1	3.2	3.4	3.1	1.04089	-0.181025	1.85551	-0.588332	-1.40294	-0.588332	-0.181025	0.633588	-0.588332
ZNF846	rescued	0.507071	0.00778812	0.0371363	0.0578876	0.761955	0.892602	-0.456595	0.00865015	0.0424813	0.9	0.8	0.8	0.6	0.7	0.6	0.8	0.8	0.8	1.42479	0.438397	0.438397	-1.53439	-0.547997	-1.53439	0.438397	0.438397	0.438397
NIPSNAP2	rescued	0.506991	2.70172e-05	0.000325684	0.191581	0.121026	0.359842	-0.325604	1.99607e-05	0.000283445	3.1	3	3.3	2.7	2.7	2.7	2.9	3	3	0.808452	0.323381	1.77859	-1.13183	-1.13183	-1.13183	-0.16169	0.323381	0.323381
PLK2	partial-rescued	0.506634	2.43284e-08	6.67658e-07	0.270017	0.0019767	0.0293656	-0.245273	3.6225e-05	0.000470607	6.9	6.9	6.9	6.5	6.3	6.4	6.6	6.7	6.6	1.13972	1.13972	1.13972	-0.644188	-1.53614	-1.09016	-0.198212	0.247765	-0.198212
ZEB1-AS1	rescued	0.506242	0.00903315	0.0415965	0.0756565	0.694733	0.856319	-0.438202	0.0125929	0.0559454	1.2	1.1	1.1	0.8	0.9	0.8	1.1	1.1	1	1.30002	0.611775	0.611775	-1.45297	-0.764719	-1.45297	0.611775	0.611775	-0.0764719
NHSL1	rescued	0.504799	3.54778e-06	5.55084e-05	0.0886954	0.415907	0.673729	-0.424257	8.58566e-08	2.249e-06	2.4	2.5	2.3	2	2	2	2.4	2.3	2.4	0.719727	1.218	0.221455	-1.27336	-1.27336	-1.27336	0.719727	0.221455	0.719727
LAMC1	rescued	0.503655	1.01836e-07	2.37351e-06	0.0356322	0.674128	0.845428	-0.476445	9.21329e-15	8.27775e-13	6.5	6.5	6.4	6.1	5.9	6	6.4	6.5	6.4	0.852803	0.852803	0.426401	-0.852803	-1.70561	-1.2792	0.426401	0.852803	0.426401
ZSCAN16-AS1	rescued	0.503396	0.00286495	0.0165948	0.286094	0.0898561	0.306407	-0.224928	0.133601	0.300762	1.1	1.1	1	0.8	0.8	0.8	1	0.9	0.9	1.36083	1.36083	0.544331	-1.08866	-1.08866	-1.08866	0.544331	-0.272166	-0.272166
GARS1-DT	rescued	0.503286	0.000137587	0.00131089	0.135929	0.308012	0.583475	-0.375694	0.000760429	0.00612773	0.8	0.8	0.8	0.6	0.7	0.6	0.7	0.8	0.8	0.7698	0.7698	0.7698	-1.5396	-0.3849	-1.5396	-0.3849	0.7698	0.7698
P3H2	rescued	0.503167	7.28679e-06	0.000104702	0.0291092	0.758862	0.89087	-0.482648	8.94254e-10	3.43876e-08	5	4.9	4.8	4.5	4.2	4.5	4.9	4.9	4.8	1.05409	0.674619	0.295146	-0.843274	-1.98169	-0.843274	0.674619	0.674619	0.295146
FAM86DP	rescued	0.503116	5.67839e-06	8.37726e-05	0.280628	0.0157825	0.109505	-0.230701	0.00776068	0.0390002	2.9	3.1	3	2.6	2.6	2.6	2.7	2.9	2.8	0.534522	1.60357	1.06904	-1.06904	-1.06904	-1.06904	-0.534522	0.534522	0
COG7	rescued	0.502994	0.000167172	0.00154101	0.272741	0.0339298	0.173534	-0.237346	0.0186856	0.0756193	2.5	2.7	2.5	2.2	2.3	2	2.3	2.4	2.4	0.666667	1.66667	0.666667	-0.833333	-0.333333	-1.83333	-0.333333	0.166667	0.166667
PDZRN3	rescued	0.502741	0.00985881	0.0448223	0.545171	0.00828034	0.0725049	0.033732	0.848915	0.920124	0.8	1	0.9	0.7	0.7	0.7	0.6	0.7	0.7	0.359573	1.97765	1.16861	-0.449467	-0.449467	-0.449467	-1.25851	-0.449467	-0.449467
NUCB1	no rescue	0.502675	6.27633e-06	9.15358e-05	0.359153	0.00158588	0.0253129	-0.151931	0.0238924	0.0905716	4.6	4.9	4.7	4.3	4.2	4.2	4.3	4.5	4.4	0.600925	1.849	1.01695	-0.64715	-1.06318	-1.06318	-0.64715	0.1849	-0.231125
KCNT2	rescued	0.502138	0.000106526	0.00106048	0.241055	0.0786904	0.284982	-0.269413	0.0170229	0.0703416	1.5	1.6	1.6	1.3	1.3	1.3	1.4	1.5	1.5	0.449467	1.25851	1.25851	-1.16861	-1.16861	-1.16861	-0.359573	0.449467	0.449467
PSTK	rescued	0.501868	0.000624289	0.00471314	0.187727	0.201945	0.471656	-0.322412	0.00871655	0.042688	1.4	1.3	1.5	1.1	1.1	1.1	1.3	1.3	1.3	0.942809	0.235702	1.64992	-1.17851	-1.17851	-1.17851	0.235702	0.235702	0.235702
VASN	rescued	0.501639	0.00022393	0.00197512	0.340985	0.013413	0.0989176	-0.167597	0.0261505	0.0962103	4.2	4.7	4.2	3.9	3.9	3.9	4	4.1	4.1	0.352437	2.33489	0.352437	-0.837037	-0.837037	-0.837037	-0.440546	-0.0440546	-0.0440546
GPAM	rescued	0.499532	2.98333e-06	4.75145e-05	0.185586	0.0970562	0.32054	-0.322841	2.04299e-05	0.000287771	2.5	2.4	2.6	2.1	2.1	2.1	2.3	2.4	2.3	1.0303	0.484848	1.57576	-1.15152	-1.15152	-1.15152	-0.0606061	0.484848	-0.0606061
GCNT1	rescued	0.499303	8.23509e-05	0.000853832	0.0322526	0.789924	0.907744	-0.476596	2.43111e-07	5.71429e-06	2.2	2	2.2	1.8	1.7	1.8	2.1	2.2	2.1	0.961281	-0.0565459	0.961281	-1.07437	-1.58329	-1.07437	0.452367	0.961281	0.452367
RPL21P28	no rescue	0.498647	0.00345813	0.0192761	0.645968	0.000358067	0.00872618	0.136437	0.243071	0.446801	4.7	5.4	5.4	4.7	4.6	4.8	4.4	4.6	4.7	-0.31603	1.67496	1.67496	-0.31603	-0.600458	-0.031603	-1.16931	-0.600458	-0.31603
POLR3GL	rescued	0.497859	0.00072372	0.00533655	0.346871	0.0274027	0.15494	-0.16008	0.220667	0.419826	2.6	2.7	2.8	2.3	2.3	2.3	2.3	2.5	2.5	0.635881	1.15615	1.67641	-0.924917	-0.924917	-0.924917	-0.924917	0.115615	0.115615
EEF1A1P13	rescued	0.497569	0.00139831	0.00917144	0.595751	0.0442346	0.204568	0.0879027	0.608532	0.770868	7	7.6	7.8	7.1	7.1	6.9	6.8	7.3	6.8	-0.443941	1.2684	1.83919	-0.15855	-0.15855	-0.729332	-1.01472	0.412231	-1.01472
BASP1	rescued	0.497311	7.87021e-07	1.47156e-05	0.231902	0.0104688	0.0846063	-0.274055	3.60728e-05	0.000469264	7.2	7.3	7.2	6.8	6.6	6.7	7	7	7	0.93124	1.3503	0.93124	-0.744992	-1.58311	-1.16405	0.093124	0.093124	0.093124
APLF	rescued	0.496941	0.00548419	0.0280923	0.393336	0.0265381	0.151845	-0.113177	0.469997	0.665731	1.1	1.1	1.3	1	0.8	0.8	0.8	1	1	0.656886	0.656886	1.83928	0.0656886	-1.11671	-1.11671	-1.11671	0.0656886	0.0656886
RPL13AP5	rescued	0.496858	0.00219096	0.0133259	0.664775	0.0475403	0.212991	0.156526	0.462139	0.659117	6.5	7	7.4	6.5	6.6	6.5	6.1	6.7	6.2	-0.281216	0.984257	1.99664	-0.281216	-0.0281216	-0.281216	-1.2936	0.224973	-1.0405
NEGR1	rescued	0.496834	0.000135575	0.00129717	0.148691	0.212087	0.484557	-0.358125	0.000100616	0.00111372	2.2	2.1	2.4	1.9	1.7	1.9	2.1	2.2	2.1	0.646762	0.16169	1.6169	-0.808452	-1.77859	-0.808452	0.16169	0.646762	0.16169
MTA1	no rescue	0.495121	1.49467e-05	0.00019563	0.453174	6.70636e-05	0.00247147	-0.0500836	0.385076	0.592688	4.2	4.5	4.2	3.8	3.8	3.8	3.9	3.9	3.9	0.816497	2.04124	0.816497	-0.816497	-0.816497	-0.816497	-0.408248	-0.408248	-0.408248
MAP3K20	rescued	0.4947	3.347e-05	0.000394795	0.15485	0.169995	0.431998	-0.349785	5.19141e-07	1.11525e-05	3.8	3.6	4	3.4	3.2	3.4	3.7	3.7	3.7	0.780219	-0.0458952	1.60633	-0.872009	-1.69812	-0.872009	0.367162	0.367162	0.367162
APLP1	rescued	0.494686	5.92977e-05	0.000645041	-0.0385533	0.743099	0.882605	-0.541031	1.91339e-11	9.68125e-10	4	4.1	3.8	3.6	3.4	3.5	4.1	3.9	4.1	0.608581	0.973729	-0.121716	-0.852013	-1.58231	-1.21716	0.973729	0.243432	0.973729
WHRN	rescued	0.494419	0.000878262	0.00627444	0.283461	0.0558765	0.234493	-0.218267	0.0539109	0.161029	1.8	2.1	1.8	1.6	1.6	1.4	1.8	1.6	1.7	0.452367	1.97911	0.452367	-0.565459	-0.565459	-1.58329	0.452367	-0.565459	-0.0565459
CYP1B1	rescued	0.494026	2.56559e-05	0.000310701	0.322387	0.0303077	0.163455	-0.181661	0.0942212	0.238343	3.5	3.5	3.8	3.2	3.1	3.2	3	3.6	3.4	0.5132	0.5132	1.6679	-0.6415	-1.0264	-0.6415	-1.4113	0.8981	0.1283
DLC1	no rescue	0.493976	1.0179e-07	2.37351e-06	0.389247	1.23454e-05	0.00067022	-0.112863	0.0414883	0.133216	5.6	5.6	5.5	5.1	5	5.1	5.2	5.2	5.2	1.41379	1.41379	0.97503	-0.780024	-1.21879	-0.780024	-0.34126	-0.34126	-0.34126
RPS25	no rescue	0.493926	1.73841e-06	2.93832e-05	0.43089	4.11373e-05	0.00168703	-0.0724967	0.236415	0.439014	7.8	7.9	8	7.5	7.3	7.4	7.4	7.5	7.5	0.853986	1.25851	1.66303	-0.359573	-1.16861	-0.764093	-0.764093	-0.359573	-0.359573
MMD	rescued	0.493836	0.00106858	0.00736603	0.301132	0.0379817	0.186484	-0.203497	0.0593675	0.172687	2.8	2.6	3	2.4	2.2	2.5	2.5	2.5	2.6	1.01835	0.145479	1.89122	-0.727393	-1.60026	-0.290957	-0.290957	-0.290957	0.145479
EEF1A1P19	no rescue	0.493423	0.00135742	0.00894058	0.537689	0.000970276	0.0177272	0.03493	0.696766	0.830088	5.6	6.3	6.3	5.7	5.7	5.5	5.4	5.8	5.5	-0.468427	1.63949	1.63949	-0.167295	-0.167295	-0.769558	-1.07069	0.133836	-0.769558
AMZ2P1	rescued	0.493149	0.00356964	0.0198016	0.256434	0.149841	0.404076	-0.244072	0.130352	0.295534	1.4	1.4	1.3	1.1	1.1	1.2	1.2	1.4	1.1	1.16667	1.16667	0.416667	-1.08333	-1.08333	-0.333333	-0.333333	1.16667	-1.08333
ZNF555	rescued	0.492764	0.000695356	0.00516095	0.314347	0.0356313	0.179004	-0.186715	0.15391	0.331195	1.1	1.1	1.1	0.8	0.8	0.8	0.8	0.9	1	1.17851	1.17851	1.17851	-0.942809	-0.942809	-0.942809	-0.942809	-0.235702	0.471405
RPL13A	partial-rescued	0.492335	1.00637e-07	2.35373e-06	0.300931	0.00100012	0.0182142	-0.199329	5.52317e-05	0.000671689	8.5	8.7	8.5	8.1	8.1	8	8.2	8.3	8.3	0.872872	1.74574	0.872872	-0.872872	-0.872872	-1.30931	-0.436436	0	0
SCN1B	no rescue	0.49228	0.0112373	0.0497709	0.584996	0.00192716	0.0289716	0.0851232	0.647213	0.797384	0.8	0.8	0.7	0.7	0.6	0.5	0.6	0.5	0.6	1.37612	1.37612	0.491473	0.491473	-0.393179	-1.27783	-0.393179	-1.27783	-0.393179
RNPC3	rescued	0.492212	0.00014831	0.00140082	0.281264	0.0293617	0.161244	-0.219903	0.0429226	0.136483	1.7	1.6	1.7	1.3	1.3	1.4	1.4	1.5	1.5	1.37389	0.723102	1.37389	-1.22927	-1.22927	-0.578481	-0.578481	0.0723102	0.0723102
P3H3	rescued	0.492131	1.5816e-05	0.000205297	0.140411	0.193494	0.460343	-0.359523	1.82403e-08	5.51425e-07	4.8	4.9	4.6	4.3	4.2	4.4	4.6	4.7	4.7	0.952381	1.38095	0.0952381	-1.19048	-1.61905	-0.761905	0.0952381	0.52381	0.52381
GPLD1	rescued	0.490162	0.0112806	0.0499085	0.391246	0.0454862	0.207195	-0.10676	0.56248	0.738514	0.7	0.8	0.7	0.5	0.6	0.6	0.6	0.6	0.6	0.7698	1.9245	0.7698	-1.5396	-0.3849	-0.3849	-0.3849	-0.3849	-0.3849
RPL23A	no rescue	0.490142	9.56815e-06	0.000131557	0.354032	0.00136172	0.0227975	-0.144091	0.0149967	0.0639847	6.2	6.6	6.3	5.9	5.9	5.9	6	6.1	6	0.426401	2.13201	0.852803	-0.852803	-0.852803	-0.852803	-0.426401	0	-0.426401
TLCD2	rescued	0.489746	0.010696	0.0478821	0.436235	0.0200225	0.127906	-0.0621217	0.738452	0.857742	1.1	1	1.1	0.9	0.8	0.7	0.9	0.8	0.8	1.41421	0.707107	1.41421	0	-0.707107	-1.41421	0	-0.707107	-0.707107
RHOBTB1	no rescue	0.489517	3.50856e-06	5.50125e-05	0.410875	0.000212328	0.00584706	-0.0868612	0.304068	0.512536	3.1	3.1	3.1	2.6	2.7	2.7	2.7	2.8	2.7	1.29352	1.29352	1.29352	-1.13183	-0.646762	-0.646762	-0.646762	-0.16169	-0.646762
PLPP6	rescued	0.489126	0.00783476	0.0373152	0.278557	0.129969	0.375312	-0.218516	0.199434	0.392439	1.5	1.6	1.5	1.3	1.2	1.1	1.3	1.4	1.4	0.843274	1.47573	0.843274	-0.421637	-1.05409	-1.68655	-0.421637	0.210819	0.210819
MIF4GD	no rescue	0.488614	0.00129742	0.00862328	0.45316	0.0029162	0.0372548	-0.0440307	0.745819	0.862807	2	2.2	2	1.6	1.7	1.8	1.8	1.6	1.8	0.833333	1.83333	0.833333	-1.16667	-0.666667	-0.166667	-0.166667	-1.16667	-0.166667
RNF182	rescued	0.488565	0.000366016	0.00299292	0.100396	0.426082	0.682291	-0.39784	0.000140066	0.00146852	2.9	2.6	2.8	2.4	2.2	2.5	2.8	2.7	2.6	1.31028	-0.0503953	0.856719	-0.95751	-1.86462	-0.503953	0.856719	0.403162	-0.0503953
RPL3	no rescue	0.488514	6.18045e-07	1.19614e-05	0.403412	2.41025e-05	0.00112925	-0.0930339	0.0602349	0.174497	8.2	8.3	8.1	7.7	7.7	7.7	7.8	7.8	7.8	1.2792	1.70561	0.852803	-0.852803	-0.852803	-0.852803	-0.426401	-0.426401	-0.426401
LNX2	rescued	0.488475	0.000516919	0.00400396	0.197459	0.160794	0.42036	-0.301608	0.00241423	0.0155142	2.5	2.5	2.8	2.3	2.1	2.3	2.4	2.6	2.5	0.276818	0.276818	1.77164	-0.719727	-1.71627	-0.719727	-0.221455	0.775091	0.276818
MEX3B	rescued	0.487778	0.000914971	0.00649804	0.213838	0.148817	0.402869	-0.282438	0.0298433	0.105594	1.8	1.7	1.7	1.4	1.3	1.4	1.6	1.5	1.6	1.46667	0.866667	0.866667	-0.933333	-1.53333	-0.933333	0.266667	-0.333333	0.266667
METTL22	rescued	0.487595	0.000310907	0.00261669	0.292849	0.0267749	0.152868	-0.201121	0.0181907	0.0741789	2.2	2.3	1.9	1.8	1.8	1.7	1.9	2	1.9	1.31482	1.82932	-0.228665	-0.743161	-0.743161	-1.25766	-0.228665	0.285831	-0.228665
MCRIP1	rescued	0.487041	0.000621015	0.00469278	0.186286	0.169903	0.431998	-0.30875	0.000231571	0.00226702	3.5	3.8	3.3	3.1	3	3.2	3.4	3.4	3.3	0.710669	1.98987	-0.142134	-0.994937	-1.42134	-0.568535	0.284268	0.284268	-0.142134
IFI27L2	rescued	0.487004	3.72568e-05	0.000433452	0.274226	0.0237195	0.141587	-0.221001	0.0094755	0.0455527	4.2	4.4	4.3	3.8	3.8	3.8	4	3.9	4.1	0.727393	1.60026	1.16383	-1.01835	-1.01835	-1.01835	-0.145479	-0.581914	0.290957
PEG10	rescued	0.486954	1.27053e-06	2.23059e-05	0.165513	0.0793278	0.286006	-0.330559	1.65284e-07	4.04315e-06	5	4.9	5.1	4.6	4.4	4.6	4.8	4.9	4.9	0.894427	0.447214	1.34164	-0.894427	-1.78885	-0.894427	0	0.447214	0.447214
GPR135	rescued	0.4866	0.000236308	0.00207076	-0.181412	0.143544	0.396449	-0.675889	1.96732e-11	9.92798e-10	2.1	2.3	2.2	1.7	1.9	1.8	2.3	2.4	2.4	-0.0843274	0.674619	0.295146	-1.60222	-0.843274	-1.22275	0.674619	1.05409	1.05409
CARD19	no rescue	0.484815	9.1106e-05	0.000924095	0.455286	0.000243838	0.00650526	-0.0369103	0.608783	0.771028	4.1	4.3	3.9	3.6	3.7	3.7	3.7	3.6	3.7	1.19328	2.01939	0.367162	-0.872009	-0.458952	-0.458952	-0.458952	-0.872009	-0.458952
DSC2	rescued	0.484088	0.00273612	0.0159869	0.207813	0.207139	0.478152	-0.285398	0.0372276	0.123251	0.7	0.7	0.8	0.6	0.5	0.5	0.6	0.7	0.6	0.666667	0.666667	1.66667	-0.333333	-1.33333	-1.33333	-0.333333	0.666667	-0.333333
TMED3	partial-rescued	0.484069	1.79182e-06	3.02608e-05	0.315551	0.00205364	0.030068	-0.176859	0.0065631	0.034059	2.1	2.2	2.1	1.8	1.8	1.8	1.9	1.9	1.9	1.03069	1.69328	1.03069	-0.957073	-0.957073	-0.957073	-0.294484	-0.294484	-0.294484
ADAMTS6	no rescue	0.483857	4.58918e-05	0.000517404	0.565359	9.28202e-06	0.000533772	0.0720053	0.414616	0.618402	2.2	2.3	2.4	2	1.9	1.9	1.8	1.9	1.9	0.785674	1.25708	1.72848	-0.157135	-0.628539	-0.628539	-1.09994	-0.628539	-0.628539
CLEC2D	rescued	0.483786	0.00451626	0.0239639	0.162849	0.362141	0.630707	-0.331521	0.0144245	0.0621785	1.1	1.2	1.4	0.9	1	1	1.1	1.3	1.1	-0.142134	0.497468	1.77667	-1.42134	-0.781736	-0.781736	-0.142134	1.13707	-0.142134
SLC26A6	no rescue	0.483632	0.000392833	0.00317155	0.566552	2.70868e-05	0.00121898	0.075499	0.390412	0.597268	2.9	3.2	2.7	2.4	2.6	2.6	2.5	2.4	2.5	0.981616	2.13395	0.213395	-0.938937	-0.170716	-0.170716	-0.554826	-0.938937	-0.554826
TENT5A	rescued	0.483411	0.000173382	0.00159106	0.0887608	0.416511	0.673988	-0.403971	7.88635e-05	0.000911791	2.4	2.4	2.4	2	1.9	2.2	2.4	2.4	2.3	0.68853	0.68853	0.68853	-1.37706	-1.89346	-0.344265	0.68853	0.68853	0.172133
EEF1A1P6	no rescue	0.482975	5.02666e-05	0.000559315	0.480675	0.000292148	0.0074903	-0.0114964	0.887551	0.941267	7.4	7.8	7.8	7.2	7.3	7.1	7	7.4	7.1	0.190243	1.56	1.56	-0.494633	-0.152195	-0.837071	-1.17951	0.190243	-0.837071
B3GNTL1	rescued	0.482968	0.0061213	0.0306861	0.225917	0.169177	0.431368	-0.263921	0.0400623	0.130224	1.3	1.5	1.1	0.9	1.1	1.1	1.2	1.2	1.2	0.744587	1.963	-0.473828	-1.69224	-0.473828	-0.473828	0.135379	0.135379	0.135379
EMC9	rescued	0.482873	0.00647911	0.0321953	0.043084	0.817564	0.920782	-0.445969	0.00085541	0.0068047	3.2	3.4	2.7	2.8	2.7	2.7	3.3	2.8	3.2	0.764719	1.45297	-0.955899	-0.611775	-0.955899	-0.955899	1.10884	-0.611775	0.764719
ITM2C	rescued	0.482728	0.00020555	0.00183995	0.279676	0.0299853	0.162684	-0.210661	0.0163304	0.0680063	3.5	3.9	3.6	3.3	3.2	3.1	3.4	3.4	3.5	0.284268	1.98987	0.710669	-0.568535	-0.994937	-1.42134	-0.142134	-0.142134	0.284268
ADAMTSL1	no rescue	0.482486	7.92495e-06	0.00011198	0.340391	0.0012803	0.0217916	-0.150498	0.0155757	0.0657897	4.2	4.5	4.3	4	3.8	3.9	4	4.1	4	0.517434	1.9145	0.983124	-0.413947	-1.34533	-0.879637	-0.413947	0.0517434	-0.413947
LINC01515	rescued	0.482117	0.000175982	0.00160914	-0.0619344	0.623671	0.816521	-0.551992	2.04942e-08	6.13772e-07	0.9	0.8	0.9	0.7	0.7	0.7	0.9	0.9	0.8	0.957895	-0.119737	0.957895	-1.19737	-1.19737	-1.19737	0.957895	0.957895	-0.119737
MRPS5	rescued	0.481954	0.00193973	0.0120601	0.0966509	0.536038	0.762374	-0.394701	0.00205446	0.0135977	0.7	0.8	0.8	0.6	0.6	0.6	0.7	0.8	0.7	0	1.1547	1.1547	-1.1547	-1.1547	-1.1547	0	1.1547	0
ZNF337	rescued	0.481153	0.00741673	0.0358002	0.218091	0.255882	0.531178	-0.271017	0.122733	0.283968	1.1	1.1	1.1	0.8	0.8	0.9	1	0.8	1.1	0.942809	0.942809	0.942809	-1.17851	-1.17851	-0.471405	0.235702	-1.17851	0.942809
RGPD5	rescued	0.480844	0.00906639	0.0417213	0.500656	0.0071792	0.0670516	0.0110428	0.948539	0.973917	0.5	0.5	0.6	0.4	0.4	0.4	0.4	0.4	0.4	0.764719	0.764719	2.14121	-0.611775	-0.611775	-0.611775	-0.611775	-0.611775	-0.611775
RFX3	rescued	0.480733	0.000148329	0.00140082	0.23706	0.0574805	0.238644	-0.253044	0.011251	0.051479	1.6	1.5	1.6	1.3	1.2	1.3	1.4	1.4	1.3	1.41421	0.707107	1.41421	-0.707107	-1.41421	-0.707107	0	0	-0.707107
EEIG2	rescued	0.480201	0.000483254	0.00378049	0.0360651	0.789545	0.907718	-0.452977	7.70017e-09	2.52647e-07	2.9	2.4	2.6	2.3	2.2	2.3	2.6	2.5	2.7	1.78885	-0.447214	0.447214	-0.894427	-1.34164	-0.894427	0.447214	0	0.894427
SLFN12	rescued	0.480106	0.000453019	0.00357818	0.0857141	0.527511	0.755968	-0.403232	0.000561476	0.00477648	2.2	2.1	2.2	1.7	1.8	1.8	2.1	2	2.1	1.06904	0.534522	1.06904	-1.60357	-1.06904	-1.06904	0.534522	0	0.534522
ANKRD16	rescued	0.479514	0.00170852	0.0108742	0.103643	0.518424	0.749961	-0.384043	0.00584914	0.0310839	1.8	1.9	1.9	1.5	1.5	1.5	1.9	1.8	1.7	0.435169	0.994672	0.994672	-1.24334	-1.24334	-1.24334	0.994672	0.435169	-0.124334
RPS16	no rescue	0.479457	4.05465e-06	6.26233e-05	0.379156	0.000282614	0.00730059	-0.109039	0.0250449	0.0932851	7.5	7.8	7.7	7.1	7.2	7.2	7.3	7.3	7.3	0.512182	1.76936	1.3503	-1.16405	-0.744992	-0.744992	-0.325934	-0.325934	-0.325934
LRRC49	rescued	0.47942	0.00170708	0.0108685	0.392615	0.00897427	0.0762011	-0.0962822	0.468537	0.664707	1	1	1.1	0.8	0.8	0.8	0.8	0.8	0.8	1.01695	1.01695	1.849	-0.64715	-0.64715	-0.64715	-0.64715	-0.64715	-0.64715
CALM3	rescued	0.478357	2.33893e-05	0.000286481	0.0453052	0.675586	0.845954	-0.440946	4.19433e-10	1.70857e-08	6.3	6.5	6.2	5.9	5.8	6	6.4	6.2	6.3	0.52381	1.38095	0.0952381	-1.19048	-1.61905	-0.761905	0.952381	0.0952381	0.52381
ENSG00000234648	rescued	0.478323	0.00227857	0.0137441	0.501431	0.0119712	0.0924663	0.0130583	0.932285	0.966153	6.4	6.9	7.1	6.4	6.4	6.3	6	6.8	6.1	-0.240935	1.11433	1.65643	-0.240935	-0.240935	-0.511988	-1.32514	0.843274	-1.05409
PAAF1	rescued	0.477141	0.000391045	0.00315837	0.169677	0.209203	0.480664	-0.314781	0.00144518	0.0103219	2.1	1.8	1.8	1.6	1.6	1.5	1.8	1.9	1.7	1.90252	0.245487	0.245487	-0.859203	-0.859203	-1.41155	0.245487	0.797831	-0.306858
CDC42EP3	rescued	0.477014	3.26014e-07	6.6833e-06	0.195046	0.0356936	0.17916	-0.291025	5.51338e-06	9.1227e-05	4.6	4.6	4.7	4.2	4.1	4.2	4.4	4.4	4.5	0.904498	0.904498	1.38335	-1.01091	-1.48976	-1.01091	-0.0532058	-0.0532058	0.425646
DHRS4-AS1	rescued	0.476944	0.00240578	0.0143794	0.307061	0.0576852	0.238972	-0.178069	0.204978	0.399627	0.9	1	0.9	0.7	0.8	0.7	0.8	0.8	0.8	0.800327	1.82932	0.800327	-1.25766	-0.228665	-1.25766	-0.228665	-0.228665	-0.228665
KIZ	no rescue	0.476718	0.00112399	0.00766523	0.539767	0.000673954	0.0137206	0.0540068	0.675264	0.817125	1.5	1.7	1.8	1.3	1.4	1.4	1.4	1.4	1.2	0.236628	1.30146	1.83387	-0.828199	-0.295786	-0.295786	-0.295786	-0.295786	-1.36061
SHC3	rescued	0.475952	2.08214e-07	4.47731e-06	0.124342	0.188152	0.45405	-0.360078	8.8144e-09	2.8531e-07	3.7	3.7	3.7	3.2	3.3	3.3	3.5	3.7	3.6	0.868041	0.868041	0.868041	-1.57332	-1.08505	-1.08505	-0.108505	0.868041	0.379768
SLC38A10	rescued	0.475676	2.9964e-05	0.000356696	0.0884921	0.420997	0.677742	-0.394802	1.84686e-09	6.69992e-08	4.1	4.1	3.8	3.6	3.5	3.6	4	3.9	4	1.1124	1.1124	-0.19346	-1.06403	-1.49932	-1.06403	0.677111	0.241825	0.677111
WNT5B	partial-rescued	0.475366	7.11456e-06	0.000102806	0.294085	0.00207879	0.0302554	-0.189445	0.00518108	0.0283243	5.7	5.8	5.6	5.3	5.1	5.3	5.4	5.4	5.4	1.16916	1.62665	0.71166	-0.660827	-1.57582	-0.660827	-0.203331	-0.203331	-0.203331
MAP2K5	no rescue	0.475206	4.71097e-05	0.000529381	0.427527	0.00048107	0.0107279	-0.0569532	0.501289	0.691661	2.8	3	3.1	2.6	2.5	2.6	2.6	2.7	2.6	0.379768	1.35631	1.84459	-0.596778	-1.08505	-0.596778	-0.596778	-0.108505	-0.596778
RABL2B	rescued	0.475131	0.000199217	0.00179111	0.36049	0.00590619	0.0587903	-0.122627	0.255277	0.460968	1.8	1.7	1.7	1.4	1.4	1.4	1.5	1.5	1.5	1.69328	1.03069	1.03069	-0.957073	-0.957073	-0.957073	-0.294484	-0.294484	-0.294484
TRIM69	rescued	0.47487	0.000363305	0.00297551	0.215344	0.0767852	0.280967	-0.268939	0.0142116	0.0614313	1.5	1.5	1.6	1.3	1.1	1.3	1.4	1.4	1.4	0.764719	0.764719	1.45297	-0.611775	-1.98827	-0.611775	0.0764719	0.0764719	0.0764719
PLXND1	rescued	0.473345	2.17929e-05	0.000270662	0.29276	0.00791063	0.0706791	-0.188367	0.00151078	0.0106833	3.8	4.1	3.7	3.5	3.4	3.4	3.6	3.6	3.6	0.764719	2.14121	0.305888	-0.611775	-1.07061	-1.07061	-0.152944	-0.152944	-0.152944
FGF2	no rescue	0.47182	8.52197e-06	0.000118691	0.345401	0.00266422	0.0353466	-0.136072	0.0490009	0.150333	4.5	4.6	4.8	4.2	4.2	4.2	4.2	4.4	4.3	0.564103	1.02564	1.94872	-0.820513	-0.820513	-0.820513	-0.820513	0.102564	-0.358974
KICS2	rescued	0.471596	0.001459	0.00951146	0.333087	0.0260379	0.150076	-0.147511	0.230279	0.431487	1.4	1.5	1.6	1.3	1.2	1.2	1.3	1.3	1.3	0.416667	1.16667	1.91667	-0.333333	-1.08333	-1.08333	-0.333333	-0.333333	-0.333333
EEF1A1P5	no rescue	0.471518	0.000810698	0.00588023	0.501	0.00157515	0.0252215	0.0195019	0.903294	0.950534	8.1	8.5	8.7	7.9	8.1	7.9	7.7	8.2	7.9	-0.0349428	1.223	1.85197	-0.663914	-0.0349428	-0.663914	-1.29288	0.279543	-0.663914
NOA1	no rescue	0.470954	1.48041e-05	0.000194136	0.373235	0.000708278	0.0142163	-0.106845	0.171521	0.35472	4.1	4.2	4.2	3.7	3.7	3.8	3.8	3.8	3.8	0.970143	1.45521	1.45521	-0.970143	-0.970143	-0.485071	-0.485071	-0.485071	-0.485071
NAA38	rescued	0.470732	0.000868828	0.00622447	0.324193	0.0225344	0.137481	-0.154028	0.0736803	0.201157	3.9	4.3	3.8	3.6	3.6	3.6	3.7	3.7	3.8	0.549657	2.34853	0.0999376	-0.7995	-0.7995	-0.7995	-0.349781	-0.349781	0.0999376
HSPA2	rescued	0.470686	0.0038102	0.0208626	-0.0131217	0.936882	0.973958	-0.491503	0.000862972	0.00685345	1.4	1.3	1.3	1.2	1	1.1	1.5	1.4	1.2	0.843274	0.210819	0.210819	-0.421637	-1.68655	-1.05409	1.47573	0.843274	-0.421637
AP4B1	rescued	0.470143	0.0065625	0.0324989	0.374615	0.0180581	0.119695	-0.104209	0.502041	0.692036	1.3	1.3	1.1	0.8	0.9	1.1	1	1	1	1.46667	1.46667	0.266667	-1.53333	-0.933333	0.266667	-0.333333	-0.333333	-0.333333
NDE1	rescued	0.469317	0.000115423	0.00113631	0.245564	0.0335141	0.172264	-0.231485	0.00654834	0.0340008	3	3	2.7	2.6	2.4	2.5	2.8	2.6	2.7	1.45521	1.45521	0	-0.485071	-1.45521	-0.970143	0.485071	-0.485071	0
PKIG	rescued	0.468952	0.00357782	0.0198349	0.390921	0.00980244	0.0808991	-0.0849194	0.528913	0.712592	2.5	2.7	2.4	2.3	2.2	1.9	2.2	2.1	2.3	0.911767	1.77555	0.479877	0.0479877	-0.383902	-1.67957	-0.383902	-0.815791	0.0479877
CREB3L2	no rescue	0.468901	2.22439e-07	4.72607e-06	0.339248	7.57334e-05	0.00272656	-0.138317	0.0130676	0.0575865	5.8	5.8	5.8	5.4	5.3	5.4	5.5	5.5	5.5	1.25766	1.25766	1.25766	-0.800327	-1.31482	-0.800327	-0.285831	-0.285831	-0.285831
ZCCHC7	rescued	0.468858	6.02004e-05	0.00065312	0.224008	0.0632726	0.250817	-0.253777	0.00203323	0.0134943	3	3.1	3.2	2.7	2.7	2.7	2.9	3	2.9	0.484848	1.0303	1.57576	-1.15152	-1.15152	-1.15152	-0.0606061	0.484848	-0.0606061
ADAMTS1	rescued	0.468531	2.59332e-05	0.000313687	0.149948	0.141805	0.393417	-0.326494	1.16079e-06	2.26125e-05	4.9	5	4.7	4.5	4.3	4.5	4.8	4.7	4.7	1.02564	1.48718	0.102564	-0.820513	-1.74359	-0.820513	0.564103	0.102564	0.102564
OAF	no rescue	0.468318	7.21281e-05	0.000762668	0.368875	0.00167395	0.0262145	-0.106898	0.143484	0.315612	4	4.2	3.9	3.6	3.6	3.6	3.7	3.7	3.7	1.05409	2.00278	0.579751	-0.843274	-0.843274	-0.843274	-0.368932	-0.368932	-0.368932
CACNB3	no rescue	0.468068	4.71989e-05	0.000530092	0.390268	0.00147996	0.024219	-0.0857166	0.333529	0.542673	2.5	2.7	2.5	2.2	2.2	2.1	2.3	2.1	2.3	0.868041	1.84459	0.868041	-0.596778	-0.596778	-1.08505	-0.108505	-1.08505	-0.108505
CHCHD6	rescued	0.468023	0.00332352	0.018686	0.199019	0.201653	0.471513	-0.275346	0.0248259	0.0926645	2.3	2.5	2.1	1.9	2	1.8	2.1	2.1	2.1	0.970143	1.94029	0	-0.970143	-0.485071	-1.45521	0	0	0
PARP16	rescued	0.467733	0.00117237	0.00792628	0.334383	0.0217479	0.135075	-0.141577	0.291161	0.499344	2.1	2.1	2.1	1.9	1.7	1.7	1.8	1.8	2	1.11671	1.11671	1.11671	-0.0656886	-1.24808	-1.24808	-0.656886	-0.656886	0.525509
LRRK1	rescued	0.467116	3.52721e-05	0.000413662	0.282982	0.0177257	0.118332	-0.191827	0.0317901	0.11039	1.5	1.6	1.4	1.3	1.2	1.2	1.3	1.3	1.4	1.08333	1.83333	0.333333	-0.416667	-1.16667	-1.16667	-0.416667	-0.416667	0.333333
RRAGB	rescued	0.466942	0.0043529	0.0232725	0.228673	0.143747	0.396656	-0.246987	0.078978	0.211021	2.6	2.4	2.4	2	2	2.3	2.1	2.3	2.4	1.57332	0.596778	0.596778	-1.35631	-1.35631	0.108505	-0.868041	0.108505	0.596778
GATD3	rescued	0.466782	0.00257131	0.0151693	0.0773677	0.644333	0.829068	-0.396228	0.00591748	0.0314036	1.1	1.1	1	0.8	0.8	0.8	0.9	1.1	1	1.08333	1.08333	0.333333	-1.16667	-1.16667	-1.16667	-0.416667	1.08333	0.333333
PRKX	rescued	0.46676	3.97321e-05	0.000459111	0.323271	0.00521259	0.0540245	-0.151455	0.0944877	0.238727	2.2	2.2	2.1	1.8	1.8	1.8	2	2	1.9	1.35379	1.35379	0.744587	-1.08304	-1.08304	-1.08304	0.135379	0.135379	-0.473828
SIDT2	no rescue	0.466236	3.96793e-05	0.00045902	0.455977	0.000157856	0.00467423	-0.0188121	0.799184	0.89278	3	3.3	3.2	2.8	2.7	2.7	2.7	2.9	2.7	0.479877	1.77555	1.34366	-0.383902	-0.815791	-0.815791	-0.815791	0.0479877	-0.815791
TKT	no rescue	0.466218	9.6241e-06	0.000132149	0.523267	7.52285e-07	7.10541e-05	0.0489386	0.353271	0.562838	7	7.3	7.1	6.7	6.7	6.6	6.6	6.7	6.6	0.734631	1.9014	1.12355	-0.432136	-0.432136	-0.821058	-0.821058	-0.432136	-0.821058
SPATA13	rescued	0.465936	0.00146026	0.00951664	-0.103515	0.461358	0.709504	-0.578788	2.7257e-07	6.33701e-06	1.1	1	1.1	0.8	0.8	0.9	1.2	1.1	1.2	0.497468	-0.142134	0.497468	-1.42134	-1.42134	-0.781736	1.13707	0.497468	1.13707
FAM234A	rescued	0.46551	2.08683e-05	0.000260446	0.100031	0.346836	0.617902	-0.373647	1.92617e-10	8.32233e-09	4.7	5	4.7	4.4	4.3	4.4	4.7	4.7	4.7	0.358974	1.74359	0.358974	-1.02564	-1.48718	-1.02564	0.358974	0.358974	0.358974
MICAL2	no rescue	0.465465	1.29073e-06	2.26217e-05	0.39075	1.73527e-05	0.000885818	-0.0834423	0.159844	0.339068	3.6	3.8	3.7	3.3	3.2	3.3	3.4	3.3	3.4	0.752101	1.71909	1.2356	-0.69838	-1.18187	-0.69838	-0.214886	-0.69838	-0.214886
TENM4	rescued	0.464941	1.31698e-05	0.000174384	0.029909	0.786385	0.906303	-0.443709	5.08336e-07	1.09449e-05	2	2.1	2	1.8	1.6	1.7	2.1	1.9	2	0.503953	1.0709	0.503953	-0.629941	-1.76383	-1.19689	1.0709	-0.0629941	0.503953
ALDH6A1	rescued	0.464929	0.000208538	0.00186261	0.266634	0.0470511	0.211575	-0.207747	0.032791	0.112745	2.2	2.1	2.3	1.8	1.8	1.9	1.9	2.1	2	1.0709	0.503953	1.63785	-1.19689	-1.19689	-0.629941	-0.629941	0.503953	-0.0629941
ANOS1	rescued	0.464872	0.00011744	0.00115201	0.179786	0.174598	0.4378	-0.293897	0.00444425	0.0250292	1.9	1.9	2	1.6	1.6	1.6	1.7	1.9	1.8	0.781736	0.781736	1.42134	-1.13707	-1.13707	-1.13707	-0.497468	0.781736	0.142134
MED12	rescued	0.464749	4.86248e-06	7.3217e-05	0.252271	0.0121947	0.0934646	-0.220028	0.000563467	0.00478312	2.7	2.8	2.6	2.4	2.4	2.3	2.5	2.6	2.5	1.05409	1.68655	0.421637	-0.843274	-0.843274	-1.47573	-0.210819	0.421637	-0.210819
TUBGCP6	no rescue	0.464437	0.00046227	0.00363864	0.39829	0.00255038	0.0343959	-0.0728121	0.289011	0.496899	3.4	3.5	3	2.9	3	2.9	3	2.9	3	1.49071	1.93793	-0.298142	-0.745356	-0.298142	-0.745356	-0.298142	-0.745356	-0.298142
OLMALINC	no rescue	0.464383	0.00774138	0.0370031	0.61296	0.000737593	0.0145565	0.140561	0.366854	0.575562	0.7	0.8	0.7	0.6	0.5	0.5	0.5	0.5	0.5	0.952381	1.80952	0.952381	0.0952381	-0.761905	-0.761905	-0.761905	-0.761905	-0.761905
CDH2	rescued	0.464297	3.76736e-06	5.84958e-05	0.0502317	0.582781	0.789522	-0.422572	7.85432e-11	3.58705e-09	5.1	5	5	4.7	4.5	4.6	5	5	5	1.02564	0.564103	0.564103	-0.820513	-1.74359	-1.28205	0.564103	0.564103	0.564103
EIF4A2	no rescue	0.464231	1.37161e-06	2.38751e-05	0.337179	0.000767515	0.0149925	-0.136079	0.0162183	0.0676801	6	5.8	6	5.5	5.4	5.5	5.5	5.6	5.6	1.53614	0.644188	1.53614	-0.693741	-1.13972	-0.693741	-0.693741	-0.247765	-0.247765
CTSH	no rescue	0.463989	3.53131e-05	0.000413742	0.432256	0.000265425	0.00696615	-0.0400382	0.657809	0.80538	1.5	1.6	1.6	1.3	1.3	1.3	1.3	1.4	1.3	0.755929	1.51186	1.51186	-0.755929	-0.755929	-0.755929	-0.755929	-1.6785e-15	-0.755929
RPL7AP70	no rescue	0.463975	0.00171921	0.0109271	0.52276	0.00158769	0.0253129	0.0496795	0.667463	0.811721	4.4	5	4.8	4.3	4.3	4.4	4	4.4	4.3	-0.112687	1.91568	1.23956	-0.450749	-0.450749	-0.112687	-1.46493	-0.112687	-0.450749
GALNT2	rescued	0.463545	7.1276e-06	0.000102887	0.0667542	0.450481	0.702761	-0.405292	5.52627e-09	1.8641e-07	5.2	5.2	5.1	4.8	4.6	4.8	5.1	5.1	5.1	0.942809	0.942809	0.471405	-0.942809	-1.88562	-0.942809	0.471405	0.471405	0.471405
RPL15P18	no rescue	0.46315	0.00532077	0.0274134	0.676446	0.000170077	0.00496328	0.203375	0.0665008	0.187041	4.9	5.4	5.6	4.9	4.9	4.8	4.5	4.9	4.6	-0.12684	1.30011	1.8709	-0.12684	-0.12684	-0.412231	-1.2684	-0.12684	-0.983013
CD44	rescued	0.463126	7.0207e-07	1.34222e-05	0.180053	0.0434393	0.202726	-0.291699	6.16508e-07	1.29124e-05	7	6.9	7	6.6	6.4	6.6	6.8	6.9	6.8	1.08505	0.596778	1.08505	-0.868041	-1.84459	-0.868041	0.108505	0.596778	0.108505
FMN2	rescued	0.461516	2.01324e-06	3.34199e-05	0.0727318	0.437244	0.691977	-0.397214	1.2048e-11	6.3119e-10	3.4	3.5	3.4	3	2.9	3	3.4	3.3	3.4	0.644188	1.09016	0.644188	-1.13972	-1.58569	-1.13972	0.644188	0.198212	0.644188
TBC1D8B	rescued	0.461284	0.000136362	0.00130165	-0.067194	0.567961	0.78158	-0.538281	4.36294e-11	2.09193e-09	2.3	2.1	2.4	1.9	1.8	1.9	2.3	2.3	2.4	0.614364	-0.236294	1.03969	-1.08695	-1.51228	-1.08695	0.614364	0.614364	1.03969
IFT172	rescued	0.461091	1.89811e-05	0.000239927	0.271574	0.0148091	0.105359	-0.197495	0.0156841	0.0660876	1.8	1.8	1.7	1.4	1.4	1.4	1.6	1.5	1.5	1.40705	1.40705	0.80403	-1.00504	-1.00504	-1.00504	0.201008	-0.402015	-0.402015
LUC7L3	no rescue	0.460957	3.43846e-06	5.41298e-05	0.331357	0.000469807	0.0105992	-0.137799	0.0376312	0.124273	4	3.9	3.9	3.6	3.4	3.5	3.7	3.6	3.7	1.5	1	1	-0.5	-1.5	-1	0	-0.5	0
JOSD2	rescued	0.460554	0.0016795	0.0107096	0.213197	0.140619	0.391868	-0.254997	0.013794	0.0600416	3.7	3.8	3.4	3.2	3.2	3.2	3.4	3.5	3.5	1.22355	1.68238	-0.152944	-1.07061	-1.07061	-1.07061	-0.152944	0.305888	0.305888
FJX1	rescued	0.460492	0.00109986	0.00753586	0.107693	0.447971	0.700317	-0.359984	0.00023128	0.00226532	3.5	3.3	3.1	3	2.9	2.9	3.3	3.1	3.3	1.66537	0.69838	-0.268608	-0.752101	-1.2356	-1.2356	0.69838	-0.268608	0.69838
ADGRB2	rescued	0.460316	6.81975e-05	0.000726752	0.148136	0.200838	0.470549	-0.319979	1.62814e-05	0.000236895	3.2	3.2	2.9	2.7	2.7	2.7	3	2.9	3	1.39864	1.39864	-0.111891	-1.11891	-1.11891	-1.11891	0.391618	-0.111891	0.391618
OPN3	rescued	0.460197	0.00735746	0.0355645	-0.0577629	0.724484	0.872308	-0.526597	6.94322e-05	0.000815998	2.2	1.8	1.8	1.7	1.5	1.7	2.1	1.9	2	1.57582	-0.254164	-0.254164	-0.71166	-1.62665	-0.71166	1.11832	0.203331	0.660827
SPARC	no rescue	0.460019	3.42301e-05	0.00040283	0.40563	4.87074e-05	0.00191923	-0.0636287	0.374277	0.582549	6.6	6.8	6.8	6.3	6.1	6.4	6.3	6.3	6.4	0.64715	1.4792	1.4792	-0.600925	-1.43298	-0.1849	-0.600925	-0.600925	-0.1849
LINC00472	rescued	0.459993	2.63719e-06	4.25988e-05	0.0819586	0.412922	0.671771	-0.385882	1.46156e-07	3.63536e-06	1.9	1.9	1.8	1.6	1.6	1.5	1.8	1.8	1.9	0.957073	0.957073	0.294484	-1.03069	-1.03069	-1.69328	0.294484	0.294484	0.957073
THY1	rescued	0.459859	8.29237e-05	0.000857284	0.174501	0.128074	0.3728	-0.293842	0.000508432	0.00437779	4.8	5	4.8	4.5	4.3	4.5	4.8	4.6	4.7	0.628539	1.57135	0.628539	-0.785674	-1.72848	-0.785674	0.628539	-0.31427	0.157135
APBA3	rescued	0.459814	0.00294086	0.0169193	0.36814	0.0180127	0.119579	-0.0993627	0.404643	0.610158	1.6	1.8	1.6	1.4	1.3	1.3	1.4	1.4	1.4	0.80403	2.01008	0.80403	-0.402015	-1.00504	-1.00504	-0.402015	-0.402015	-0.402015
SHC1	rescued	0.45887	9.83489e-07	1.77864e-05	0.236124	0.00776394	0.0700639	-0.230788	1.77095e-05	0.000255215	7.1	7.1	7	6.6	6.5	6.6	6.8	6.8	6.8	1.31028	1.31028	0.856719	-0.95751	-1.41107	-0.95751	-0.0503953	-0.0503953	-0.0503953
LMO4	rescued	0.458722	2.49703e-05	0.000303117	0.291662	0.00737603	0.0681626	-0.17627	0.031391	0.109578	2.9	2.9	3	2.6	2.5	2.6	2.8	2.7	2.7	0.933333	0.933333	1.53333	-0.866667	-1.46667	-0.866667	0.333333	-0.266667	-0.266667
SEPTIN6	no rescue	0.458634	0.000398071	0.00320624	0.381289	0.00265811	0.0353196	-0.0859266	0.424863	0.627893	2	1.9	1.9	1.6	1.5	1.6	1.6	1.6	1.7	1.63785	1.0709	1.0709	-0.629941	-1.19689	-0.629941	-0.629941	-0.629941	-0.0629941
MMP24OS	rescued	0.45852	0.000424057	0.00338351	0.101852	0.42621	0.682291	-0.364931	1.70748e-07	4.16092e-06	3.2	3.6	3.2	2.9	2.9	3	3.2	3.2	3.3	0.152944	1.98827	0.152944	-1.22355	-1.22355	-0.764719	0.152944	0.152944	0.611775
EIF3E	partial-rescued	0.458346	1.9247e-05	0.000242733	0.320073	0.00358286	0.0428166	-0.147841	0.00741616	0.0375535	3	2.8	3.1	2.6	2.5	2.6	2.7	2.7	2.7	1.31482	0.285831	1.82932	-0.743161	-1.25766	-0.743161	-0.228665	-0.228665	-0.228665
XYLT1	rescued	0.458317	0.000316934	0.00265538	0.163662	0.192704	0.459422	-0.303034	0.00316458	0.0191518	1.6	1.5	1.5	1.3	1.2	1.3	1.5	1.4	1.4	1.48814	0.700301	0.700301	-0.875376	-1.66321	-0.875376	0.700301	-0.0875376	-0.0875376
EBLN3P	rescued	0.458101	2.61329e-05	0.000315916	0.239846	0.0326813	0.170737	-0.227862	0.00117263	0.00878649	3	2.9	3.2	2.7	2.6	2.7	2.8	2.9	2.8	0.859203	0.306858	1.96389	-0.797831	-1.35018	-0.797831	-0.245487	0.306858	-0.245487
SOD2	rescued	0.45792	0.00117865	0.00796085	0.252133	0.117162	0.352805	-0.216648	0.0219018	0.0849324	2.9	2.9	3.4	2.7	2.7	2.7	2.8	3.1	2.7	0.093124	0.093124	2.18841	-0.744992	-0.744992	-0.744992	-0.325934	0.93124	-0.744992
ATP11C	rescued	0.457209	0.000124836	0.00121203	0.181534	0.107957	0.338064	-0.284983	9.58819e-05	0.00106562	3.7	3.4	3.6	3.2	3.1	3.2	3.4	3.4	3.5	1.58329	0.0565459	1.07437	-0.961281	-1.47019	-0.961281	0.0565459	0.0565459	0.565459
ENSG00000279088	rescued	0.456905	0.00103161	0.00715959	0.355523	0.0139043	0.101458	-0.10917	0.391005	0.597793	3.3	3.4	3.3	2.9	3	2.8	2.9	2.9	3.1	1.07061	1.52944	1.07061	-0.764719	-0.305888	-1.22355	-0.764719	-0.764719	0.152944
HSD17B11	rescued	0.456564	0.00228323	0.0137682	0.316059	0.0381751	0.187031	-0.149765	0.217888	0.416186	2.6	2.4	2.7	2.3	2.2	2.2	2.4	2.3	2.4	1.24808	0.0656886	1.83928	-0.525509	-1.11671	-1.11671	0.0656886	-0.525509	0.0656886
IFTAP	rescued	0.456557	0.0101497	0.0458895	0.349629	0.0599396	0.244578	-0.115171	0.486739	0.679336	0.6	0.7	0.7	0.5	0.5	0.5	0.5	0.6	0.5	0.3849	1.5396	1.5396	-0.7698	-0.7698	-0.7698	-0.7698	0.3849	-0.7698
CCNI	rescued	0.455627	7.56661e-06	0.000108083	0.263895	0.0120115	0.0926102	-0.201242	0.00177511	0.0121114	6.8	6.8	7.1	6.5	6.4	6.5	6.6	6.8	6.7	0.517434	0.517434	1.9145	-0.879637	-1.34533	-0.879637	-0.413947	0.517434	0.0517434
HMGCR	no rescue	0.455513	2.4221e-05	0.000295427	0.432342	3.57035e-05	0.00150386	-0.0322147	0.664015	0.809475	2.9	2.7	2.8	2.4	2.4	2.5	2.5	2.4	2.4	1.77215	0.743161	1.25766	-0.800327	-0.800327	-0.285831	-0.285831	-0.800327	-0.800327
IRF2BPL	rescued	0.455172	1.90994e-05	0.00024117	0.218084	0.0199995	0.127807	-0.245323	0.000482908	0.00420511	5.2	5.3	5.1	4.9	4.6	4.8	5	5	5	1.01091	1.48976	0.532058	-0.425646	-1.8622	-0.904498	0.0532058	0.0532058	0.0532058
PCOLCE2	rescued	0.454928	0.000372218	0.00303614	0.0562348	0.660949	0.837631	-0.407615	6.24284e-05	0.000745535	2.6	2.6	2.7	2.4	2.2	2.2	2.7	2.6	2.5	0.516398	0.516398	1.0328	-0.516398	-1.54919	-1.54919	1.0328	0.516398	0
ZFP62	rescued	0.454714	0.000390455	0.0031561	0.229098	0.0620345	0.248327	-0.234078	0.0223119	0.0860218	2.5	2.4	2.4	2.1	2	2.1	2.2	2.3	2.2	1.53333	0.933333	0.933333	-0.866667	-1.46667	-0.866667	-0.266667	0.333333	-0.266667
RBFA	rescued	0.454569	0.00248935	0.014797	0.197146	0.177738	0.441595	-0.265482	0.0465059	0.144571	1.2	1.1	1.1	0.8	1	0.9	1.1	1	1.1	1.36083	0.544331	0.544331	-1.90516	-0.272166	-1.08866	0.544331	-0.272166	0.544331
TIPARP	rescued	0.454375	8.0089e-07	1.49475e-05	0.203682	0.0443355	0.204693	-0.259402	8.95904e-05	0.0010103	5.4	5.6	5.5	5.1	5.1	5.1	5.2	5.4	5.4	0.467764	1.52023	0.993999	-1.11094	-1.11094	-1.11094	-0.584705	0.467764	0.467764
INAFM2	rescued	0.454303	0.000730284	0.00537138	0.021705	0.855373	0.936894	-0.441233	6.42976e-06	0.000104149	4.1	3.9	3.7	3.4	3.3	3.7	4	3.8	3.9	1.2993	0.544869	-0.209565	-1.34122	-1.71843	-0.209565	0.922085	0.167652	0.544869
ABTB1	no rescue	0.454147	0.00314161	0.0178231	0.428929	0.00425437	0.0476692	-0.0306048	0.751131	0.866132	2.3	2.5	2	1.9	2	1.8	1.9	2	1.9	1.19257	2.087	-0.149071	-0.596285	-0.149071	-1.0435	-0.596285	-0.149071	-0.596285
DPCD	rescued	0.453826	3.6749e-05	0.000428521	-0.0444447	0.683016	0.850029	-0.50687	4.07514e-10	1.66781e-08	4.2	4.3	4.2	3.9	3.8	3.8	4.2	4.3	4.4	0.34126	0.780024	0.34126	-0.97503	-1.41379	-1.41379	0.34126	0.780024	1.21879
TMEM39A	rescued	0.453527	1.8357e-05	0.000233965	0.147576	0.156325	0.413803	-0.31453	6.89808e-05	0.000813178	3	3	2.9	2.6	2.5	2.6	2.8	2.8	2.9	1.15152	1.15152	0.606061	-1.0303	-1.57576	-1.0303	0.0606061	0.0606061	0.606061
TCEA2	rescued	0.453402	0.000446248	0.00353436	0.33852	0.011847	0.09188	-0.123208	0.175371	0.359995	2.6	2.9	2.7	2.4	2.4	2.4	2.4	2.4	2.6	0.3698	2.0339	0.9245	-0.7396	-0.7396	-0.7396	-0.7396	-0.7396	0.3698
ENSG00000280071	rescued	0.452919	0.00801259	0.0379761	0.266845	0.114396	0.349024	-0.194615	0.214677	0.412595	2.4	2.4	2.4	2.1	1.9	2	2.1	2.1	2.2	1.19737	1.19737	1.19737	-0.419079	-1.49671	-0.957895	-0.419079	-0.419079	0.119737
CALCOCO1	rescued	0.452375	7.95391e-05	0.000829856	0.313069	0.00767585	0.0698368	-0.146554	0.0310892	0.108781	3.5	3.8	3.4	3.2	3.2	3.1	3.2	3.4	3.3	0.731043	2.14091	0.261087	-0.678826	-0.678826	-1.14878	-0.678826	0.261087	-0.208869
ACBD4	no rescue	0.451925	0.00276539	0.0161325	0.578077	0.000196032	0.00548666	0.119083	0.300968	0.509499	2.3	2.7	2.5	2.2	2.2	2	1.9	2.1	2.1	0.312503	1.91966	1.11608	-0.0892866	-0.0892866	-0.892866	-1.29466	-0.491076	-0.491076
COL4A5	rescued	0.45085	2.10682e-05	0.000262459	-0.0156608	0.877819	0.945433	-0.475031	9.70241e-12	5.19633e-10	3.1	2.9	2.9	2.6	2.5	2.7	2.9	3	3	1.27336	0.276818	0.276818	-1.218	-1.71627	-0.719727	0.276818	0.775091	0.775091
ZFHX2	rescued	0.450675	0.000548979	0.00421393	0.0980976	0.432138	0.687314	-0.360589	0.000737423	0.00596755	1.3	1.4	1.4	1.1	1.1	1.1	1.3	1.3	1.3	0.359573	1.16861	1.16861	-1.25851	-1.25851	-1.25851	0.359573	0.359573	0.359573
EEF1AKMT3	rescued	0.450149	0.00105963	0.00731674	0.108372	0.421842	0.678702	-0.352163	0.000523119	0.00447819	2.7	2.6	2.9	2.3	2.3	2.4	2.6	2.6	2.7	0.666667	0.166667	1.66667	-1.33333	-1.33333	-0.833333	0.166667	0.166667	0.666667
P4HA2	rescued	0.45006	0.000102291	0.00102281	-0.0697444	0.527022	0.755583	-0.52772	3.95061e-13	2.68404e-11	3.9	3.7	3.5	3.3	3.2	3.4	3.9	3.7	3.8	1.1547	0.3849	-0.3849	-1.1547	-1.5396	-0.7698	1.1547	0.3849	0.7698
QARS1	no rescue	0.449674	7.68809e-06	0.000109421	0.339814	0.000392685	0.00924974	-0.118052	0.0445104	0.140066	5.4	5.5	5.3	5	4.9	5	5.1	5.1	5.1	1.218	1.71627	0.719727	-0.775091	-1.27336	-0.775091	-0.276818	-0.276818	-0.276818
UGGT2	rescued	0.44892	0.000581065	0.00443189	0.0216829	0.845238	0.934187	-0.437103	5.66267e-06	9.33758e-05	2.6	2.5	2.7	2.1	2.1	2.4	2.6	2.6	2.6	0.596285	0.149071	1.0435	-1.63978	-1.63978	-0.298142	0.596285	0.596285	0.596285
RPS2P17	rescued	0.448439	0.00623531	0.0311659	0.526537	0.00579548	0.0581043	0.0690094	0.623534	0.782166	4.5	5.1	5.1	4.5	4.6	4.3	4.1	4.7	4.3	-0.225047	1.51103	1.51103	-0.225047	0.064299	-0.803738	-1.38243	0.353645	-0.803738
YIPF2	rescued	0.447901	0.00275771	0.0161015	0.364274	0.0173689	0.116572	-0.0905259	0.285059	0.492172	3.8	4.4	3.9	3.6	3.7	3.6	3.6	3.8	3.6	0.0858876	2.40485	0.472382	-0.6871	-0.300606	-0.6871	-0.6871	0.0858876	-0.6871
ZNF347	rescued	0.447327	0.0100474	0.0455175	-0.0777921	0.610215	0.807564	-0.53526	0.00020423	0.00203037	1	0.9	1.1	0.8	0.7	0.9	1.1	1	1.1	0.31211	-0.390137	1.01436	-1.09238	-1.79463	-0.390137	1.01436	0.31211	1.01436
DSEL	rescued	0.447322	0.000368376	0.00300948	-0.192289	0.11686	0.352493	-0.650093	1.60297e-19	2.72747e-17	2.8	2.6	3	2.4	2.4	2.5	3	3	3	0.205934	-0.535428	0.947296	-1.27679	-1.27679	-0.90611	0.947296	0.947296	0.947296
TRIQK	rescued	0.447215	0.00187766	0.0117674	0.243605	0.0889106	0.304638	-0.213673	0.0360699	0.120592	2.3	2.1	2.5	2	1.8	2	2.1	2.2	2.1	0.895127	-0.111891	1.90214	-0.6154	-1.62242	-0.6154	-0.111891	0.391618	-0.111891
CTBP1-DT	rescued	0.447062	0.000468094	0.00368022	0.125663	0.31744	0.592007	-0.330247	0.00246547	0.0157428	1.4	1.4	1.4	1.1	1.1	1.2	1.3	1.3	1.4	0.875376	0.875376	0.875376	-1.48814	-1.48814	-0.700301	0.0875376	0.0875376	0.875376
LETMD1	no rescue	0.446632	2.40517e-05	0.000293712	0.435472	0.000405835	0.00942961	-0.0197777	0.831081	0.90986	3	2.9	3.1	2.6	2.7	2.6	2.5	2.8	2.7	1.16667	0.666667	1.66667	-0.833333	-0.333333	-0.833333	-1.33333	0.166667	-0.333333
FAM8A1	rescued	0.446609	0.000153822	0.0014427	0.234957	0.0628444	0.249756	-0.221416	0.00787967	0.0393922	3.1	3	3.3	2.7	2.7	2.7	2.8	3	2.9	0.904498	0.425646	1.8622	-1.01091	-1.01091	-1.01091	-0.532058	0.425646	-0.0532058
POFUT2	rescued	0.44621	9.8105e-06	0.000134617	0.128109	0.198531	0.467774	-0.326338	2.93618e-07	6.74479e-06	3.9	4	3.9	3.5	3.5	3.5	3.8	3.8	3.8	0.800327	1.31482	0.800327	-1.25766	-1.25766	-1.25766	0.285831	0.285831	0.285831
NOB1	no rescue	0.446066	4.74058e-05	0.000531831	0.45372	6.67153e-05	0.00246787	-0.000765027	0.991946	0.995674	4.5	4.7	4.7	4.2	4.3	4.2	4.1	4.3	4.3	0.611775	1.52944	1.52944	-0.764719	-0.305888	-0.764719	-1.22355	-0.305888	-0.305888
H4C4	rescued	0.445153	0.000306178	0.00258222	-0.157224	0.178862	0.443099	-0.612176	1.60811e-10	7.07531e-09	6.8	6.8	7	6.6	6.2	6.5	7.2	6.9	7	0.0732866	0.0732866	0.732866	-0.586293	-1.90545	-0.916083	1.39245	0.403076	0.732866
INTS3	rescued	0.445021	8.86927e-05	0.000904108	0.293441	0.00849141	0.0732987	-0.159037	0.00694751	0.0355644	3.8	3.9	3.5	3.3	3.3	3.3	3.4	3.4	3.5	1.41107	1.86462	0.0503953	-0.856719	-0.856719	-0.856719	-0.403162	-0.403162	0.0503953
ERCC1	rescued	0.445001	4.79923e-05	0.000536641	0.262313	0.0152875	0.107408	-0.190404	0.00266181	0.016736	3.9	4.1	3.8	3.6	3.5	3.5	3.8	3.7	3.7	0.860663	1.89346	0.344265	-0.68853	-1.20493	-1.20493	0.344265	-0.172133	-0.172133
CXXC5	rescued	0.444923	1.034e-05	0.000141314	0.0660896	0.505715	0.741764	-0.387494	1.62401e-07	3.97768e-06	4.2	4.2	4.2	3.8	3.7	3.9	4.1	4.2	4.2	0.719727	0.719727	0.719727	-1.27336	-1.77164	-0.775091	0.221455	0.719727	0.719727
PCNX2	rescued	0.444823	5.6398e-05	0.000619272	0.257208	0.0164301	0.112241	-0.195455	0.0157263	0.0661784	1.8	1.9	1.9	1.6	1.6	1.5	1.7	1.7	1.7	0.65157	1.38459	1.38459	-0.814463	-0.814463	-1.54748	-0.0814463	-0.0814463	-0.0814463
ABCB8	rescued	0.444678	0.00148659	0.00966044	0.125415	0.399643	0.66085	-0.326131	0.00157734	0.0110402	2.1	2.2	1.8	1.8	1.7	1.7	2.1	1.8	2	0.993999	1.52023	-0.584705	-0.584705	-1.11094	-1.11094	0.993999	-0.584705	0.467764
AGRN	rescued	0.444629	5.34445e-05	0.000589478	0.101669	0.34347	0.615238	-0.35027	6.12245e-12	3.36332e-10	6	6.1	5.7	5.5	5.5	5.5	5.8	5.9	5.8	1.09016	1.53614	-0.247765	-1.13972	-1.13972	-1.13972	0.198212	0.644188	0.198212
USP20	no rescue	0.444534	0.000427279	0.00340523	0.384234	0.00264688	0.0352252	-0.0674433	0.381486	0.589096	3.4	3.7	3.3	3.1	3.1	3	3	3.2	3.2	0.7995	2.14866	0.349781	-0.549657	-0.549657	-0.999376	-0.999376	-0.0999376	-0.0999376
MSC-AS1	rescued	0.442792	0.0014128	0.00924865	0.317567	0.0579254	0.239444	-0.135295	0.284245	0.491346	1.5	1.6	1.8	1.4	1.3	1.3	1.3	1.6	1.4	0.19245	0.7698	1.9245	-0.3849	-0.96225	-0.96225	-0.96225	0.7698	-0.3849
FAM168A	rescued	0.442741	5.01238e-06	7.51415e-05	0.0914977	0.315606	0.590629	-0.359642	1.26106e-08	3.97483e-07	4.1	4.1	4	3.7	3.6	3.7	4	4	4	0.993999	0.993999	0.467764	-1.11094	-1.63717	-1.11094	0.467764	0.467764	0.467764
OXR1	rescued	0.44225	0.000293923	0.00249224	0.0710236	0.513506	0.746787	-0.380706	2.03819e-05	0.000287515	2.7	2.6	2.8	2.4	2.2	2.4	2.6	2.6	2.7	0.769042	0.236628	1.30146	-0.828199	-1.89303	-0.828199	0.236628	0.236628	0.769042
UXT	rescued	0.441745	0.00187105	0.0117404	0.404696	0.00586536	0.0585543	-0.0470897	0.685309	0.823425	3.9	3.9	4.2	3.7	3.4	3.6	3.6	3.8	3.5	0.680414	0.680414	1.90516	-0.136083	-1.36083	-0.544331	-0.544331	0.272166	-0.952579
SIRT5	rescued	0.44164	0.000851035	0.00612062	0.052253	0.689283	0.853701	-0.396937	0.000285305	0.00269561	1.1	1.1	1.1	0.8	0.9	0.8	1.1	1.1	1.1	0.65157	0.65157	0.65157	-1.54748	-0.814463	-1.54748	0.65157	0.65157	0.65157
RAD23A	rescued	0.441562	0.000184301	0.0016747	0.292003	0.0150751	0.106485	-0.157752	0.0269355	0.0982711	5.6	5.9	5.6	5.3	5.2	5.3	5.5	5.3	5.4	0.660827	2.03331	0.660827	-0.71166	-1.16916	-0.71166	0.203331	-0.71166	-0.254164
UQCC5	rescued	0.441262	0.00753444	0.0362057	0.25795	0.134059	0.381392	-0.19047	0.190919	0.381297	2	2.2	2	1.7	1.8	1.7	2	1.7	2	0.5547	1.6641	0.5547	-1.1094	-0.5547	-1.1094	0.5547	-1.1094	0.5547
ZMAT3	rescued	0.441144	0.000229229	0.00201828	0.0867005	0.486794	0.727617	-0.364693	1.63901e-06	3.07446e-05	3.2	3.2	3.5	2.9	2.8	3	3.1	3.4	3.2	0.247765	0.247765	1.58569	-1.09016	-1.53614	-0.644188	-0.198212	1.13972	0.247765
BCKDK	rescued	0.441017	0.000664614	0.00497223	-0.0445343	0.724362	0.872236	-0.493069	1.30113e-11	6.79803e-10	4.8	5	4.5	4.4	4.3	4.4	4.9	4.8	4.9	0.503953	1.25988	-0.629941	-1.00791	-1.38587	-1.00791	0.881917	0.503953	0.881917
PDLIM1	rescued	0.440646	8.21671e-06	0.000115147	0.134267	0.144154	0.397353	-0.315078	3.05197e-06	5.30084e-05	6.4	6.5	6.4	6.1	5.9	6	6.2	6.3	6.4	0.752101	1.2356	0.752101	-0.69838	-1.66537	-1.18187	-0.214886	0.268608	0.752101
EIF4BP7	no rescue	0.440602	0.00311227	0.017696	0.562358	0.00132665	0.0223235	0.111909	0.31769	0.526526	4.7	5.3	5.4	4.8	4.8	4.7	4.4	5	4.5	-0.430119	1.35653	1.65431	-0.132344	-0.132344	-0.430119	-1.32344	0.463206	-1.02567
ZKSCAN8	rescued	0.440109	3.37355e-06	5.33549e-05	0.260216	0.00757039	0.0691936	-0.188753	0.00349448	0.0206797	3.4	3.4	3.5	3	3	3	3.2	3.2	3.2	0.993999	0.993999	1.52023	-1.11094	-1.11094	-1.11094	-0.0584705	-0.0584705	-0.0584705
ATRAID	rescued	0.440077	0.000157964	0.00147515	0.309346	0.00832101	0.0726824	-0.138813	0.0717535	0.197679	4.3	4.6	4.5	4	4.1	3.9	4.1	4.2	4.2	0.393179	1.72016	1.27783	-0.933799	-0.491473	-1.37612	-0.491473	-0.0491473	-0.0491473
SLC25A37	rescued	0.439949	1.29649e-05	0.000172117	0.250329	0.0116008	0.0905651	-0.197394	0.000332041	0.00306636	4.4	4.2	4.1	3.8	3.8	3.8	4	4	4	1.91799	0.931594	0.438397	-1.04119	-1.04119	-1.04119	-0.0547997	-0.0547997	-0.0547997
ABCC1	rescued	0.43984	4.28321e-06	6.5706e-05	0.196215	0.0276174	0.155562	-0.251731	1.0188e-05	0.000156582	5.5	5.5	5.3	5.1	4.9	5	5.3	5.3	5.2	1.29352	1.29352	0.323381	-0.646762	-1.6169	-1.13183	0.323381	0.323381	-0.16169
ABHD17C	rescued	0.43977	0.000364557	0.00298218	0.179631	0.166969	0.428647	-0.269035	0.00652713	0.033909	2.6	2.8	2.8	2.4	2.4	2.4	2.5	2.6	2.7	0.135379	1.35379	1.35379	-1.08304	-1.08304	-1.08304	-0.473828	0.135379	0.744587
NAGA	rescued	0.439534	0.000235621	0.00206565	0.291309	0.00734177	0.067976	-0.156948	0.0878679	0.226983	3.3	3.2	3.2	2.9	2.7	2.9	2.9	3	2.9	1.54919	1.0328	1.0328	-0.516398	-1.54919	-0.516398	-0.516398	0	-0.516398
SIX5	rescued	0.438959	0.00606185	0.030454	0.432366	0.0164768	0.112483	-0.0125595	0.935821	0.96791	1.8	1.8	1.6	1.4	1.5	1.4	1.5	1.6	1.3	1.46867	1.46867	0.319275	-0.830116	-0.25542	-0.830116	-0.25542	0.319275	-1.40481
DAW1	rescued	0.438382	0.00103879	0.00719963	0.213209	0.113123	0.346564	-0.234083	0.0360806	0.120592	2.4	2.4	2.5	2	2.1	2.1	2.2	2.3	2.3	0.866667	0.866667	1.46667	-1.53333	-0.933333	-0.933333	-0.333333	0.266667	0.266667
DNAL4	rescued	0.438096	0.0065906	0.0325828	0.362536	0.0293279	0.161162	-0.0824805	0.507312	0.696771	2.6	2.7	2.2	2.2	2.1	2.2	2.3	2.2	2.1	1.44881	1.9145	-0.413947	-0.413947	-0.879637	-0.413947	0.0517434	-0.413947	-0.879637
ID1	partial-rescued	0.438034	0.00124792	0.00834587	-0.410866	0.00257502	0.034619	-0.856671	4.33214e-19	6.94117e-17	5.9	5.6	5.4	5.2	5	5.3	6.2	5.8	6.1	0.693333	-0.0266667	-0.506667	-0.986667	-1.46667	-0.746667	1.41333	0.453333	1.17333
LDHAP7	rescued	0.43802	0.00981897	0.0446711	0.181938	0.304912	0.580389	-0.267828	0.00424323	0.0242163	4.8	5.1	5.6	4.8	4.7	4.8	4.9	5.2	5	-0.673697	0.396292	2.17961	-0.673697	-1.03036	-0.673697	-0.317034	0.752955	0.0396292
ARHGEF17	rescued	0.437841	0.000121743	0.00118765	0.292328	0.00845913	0.0731899	-0.153036	0.0191441	0.0770294	3.5	3.6	3.2	3.1	3	3	3.2	3.1	3.2	1.38335	1.8622	-0.0532058	-0.532058	-1.01091	-1.01091	-0.0532058	-0.532058	-0.0532058
MXI1	rescued	0.437548	0.000281363	0.00240572	0.0220557	0.839828	0.931698	-0.425372	1.04821e-07	2.69798e-06	3.9	3.8	4	3.6	3.3	3.5	3.9	3.9	3.9	0.614364	0.189035	1.03969	-0.661622	-1.93761	-1.08695	0.614364	0.614364	0.614364
SLC6A6	no rescue	0.437278	7.23403e-06	0.00010409	0.399941	3.17313e-06	0.00023091	-0.0458694	0.478599	0.6735	5.3	5.3	5.2	4.9	4.7	4.9	4.9	4.9	4.9	1.41421	1.41421	0.942809	-0.471405	-1.41421	-0.471405	-0.471405	-0.471405	-0.471405
DBNDD1	rescued	0.437103	0.00064381	0.00483742	0.0440891	0.716974	0.867576	-0.400765	2.00175e-05	0.000283833	2.5	2.6	2.4	2.3	2.1	2.1	2.5	2.5	2.5	0.606061	1.15152	0.0606061	-0.484848	-1.57576	-1.57576	0.606061	0.606061	0.606061
PPP3CB-AS1	rescued	0.436827	0.011215	0.0496935	0.496699	0.0057339	0.0576457	0.0526433	0.73728	0.856703	1	1	0.8	0.8	0.8	0.8	0.8	0.7	0.8	1.66667	1.66667	-0.333333	-0.333333	-0.333333	-0.333333	-0.333333	-1.33333	-0.333333
NECAB3	no rescue	0.436503	0.000318329	0.00266598	0.366822	0.00285861	0.0368395	-0.077288	0.419262	0.622724	2.6	2.6	2.4	2.2	2.2	2.1	2.2	2.2	2.3	1.57576	1.57576	0.484848	-0.606061	-0.606061	-1.15152	-0.606061	-0.606061	-0.0606061
BID	rescued	0.436244	4.44561e-05	0.000505123	0.0980155	0.332304	0.605125	-0.346937	1.00426e-05	0.000154719	3.5	3.5	3.4	3.1	3	3.1	3.4	3.3	3.4	1.06904	1.06904	0.534522	-1.06904	-1.60357	-1.06904	0.534522	0	0.534522
MAGEF1	rescued	0.435379	0.000760487	0.00557545	0.287599	0.0281501	0.157367	-0.15723	0.1358	0.303935	3.7	3.6	3.8	3.4	3.2	3.2	3.5	3.3	3.5	1.09994	0.628539	1.57135	-0.31427	-1.25708	-1.25708	0.157135	-0.785674	0.157135
PIK3CD	rescued	0.434832	5.28268e-05	0.000583352	0.266847	0.00882265	0.0752875	-0.176485	0.0136264	0.0595445	2.9	3	2.9	2.6	2.5	2.6	2.7	2.7	2.7	1.00504	1.60806	1.00504	-0.80403	-1.40705	-0.80403	-0.201008	-0.201008	-0.201008
PTPRB	rescued	0.434055	0.00128955	0.00857656	-0.0767177	0.546802	0.769302	-0.518986	2.55146e-09	9.03444e-08	1.8	1.6	1.5	1.4	1.3	1.4	1.8	1.7	1.7	1.19737	0.119737	-0.419079	-0.957895	-1.49671	-0.957895	1.19737	0.658553	0.658553
KCTD18	rescued	0.43343	0.00127419	0.00848271	0.12684	0.318343	0.592793	-0.315505	0.00357776	0.0210817	2.1	2.3	2.1	1.8	1.8	2	2	2.1	2.1	0.421637	1.68655	0.421637	-1.47573	-1.47573	-0.210819	-0.210819	0.421637	0.421637
ENSG00000291063	rescued	0.433411	0.00312885	0.0177606	0.25541	0.129263	0.374665	-0.187804	0.0901722	0.231629	2.4	2.8	2.9	2.3	2.4	2.3	2.4	2.8	2.4	-0.512182	1.16405	1.58311	-0.93124	-0.512182	-0.93124	-0.512182	1.16405	-0.512182
SCD5	rescued	0.433347	6.86065e-05	0.000730285	0.0382335	0.69541	0.856417	-0.404395	3.03514e-07	6.94911e-06	4	4	4.1	3.7	3.5	3.7	4	4	4	0.547997	0.547997	1.04119	-0.931594	-1.91799	-0.931594	0.547997	0.547997	0.547997
TKFC	rescued	0.433343	0.00250449	0.0148696	0.401543	0.0103739	0.0840382	-0.038135	0.744931	0.862242	1.7	1.8	1.5	1.4	1.4	1.5	1.5	1.6	1.3	1.13707	1.77667	-0.142134	-0.781736	-0.781736	-0.142134	-0.142134	0.497468	-1.42134
TTC28-AS1	rescued	0.433324	0.00775745	0.0370333	-0.122402	0.435898	0.6913	-0.562026	1.25189e-06	2.4191e-05	0.9	0.8	0.7	0.6	0.7	0.6	0.8	0.8	0.8	1.53439	0.547997	-0.438397	-1.42479	-0.438397	-1.42479	0.547997	0.547997	0.547997
NID2	rescued	0.433192	7.23212e-05	0.000763918	0.147413	0.130082	0.375447	-0.29427	2.37343e-05	0.000328302	5.7	5.9	5.7	5.4	5.2	5.4	5.7	5.6	5.6	0.579751	1.52843	0.579751	-0.843274	-1.79196	-0.843274	0.579751	0.105409	0.105409
SDC2	rescued	0.432842	0.000353073	0.0029057	0.0506733	0.666632	0.840811	-0.390988	9.23882e-06	0.000144536	3.6	3.3	3.4	3.1	2.9	3.1	3.4	3.2	3.4	1.57135	0.157135	0.628539	-0.785674	-1.72848	-0.785674	0.628539	-0.31427	0.628539
ZNF160	rescued	0.43264	0.000150169	0.00141167	0.0612767	0.586695	0.792189	-0.379763	1.30372e-06	2.49957e-05	2.6	2.4	2.5	2.2	2.1	2.1	2.4	2.4	2.5	1.35018	0.245487	0.797831	-0.859203	-1.41155	-1.41155	0.245487	0.245487	0.797831
GRAMD1B	no rescue	0.431525	6.37466e-05	0.000686124	0.396526	0.000238954	0.00640495	-0.0432234	0.577679	0.750628	1.8	1.8	1.7	1.5	1.5	1.5	1.5	1.5	1.5	1.54748	1.54748	0.814463	-0.65157	-0.65157	-0.65157	-0.65157	-0.65157	-0.65157
PYDC2-AS1	rescued	0.431405	0.00533345	0.0274718	0.237587	0.155888	0.413184	-0.203525	0.128762	0.293156	1	1.1	1.3	0.9	0.9	0.8	0.9	0.9	1.1	0.0723102	0.723102	2.02468	-0.578481	-0.578481	-1.22927	-0.578481	-0.578481	0.723102
NMT2	rescued	0.431049	5.72648e-05	0.000625593	-0.0563452	0.571115	0.782332	-0.495411	9.78672e-15	8.75206e-13	5.2	5	4.9	4.7	4.5	4.7	5.1	5	5.1	1.24768	0.383902	-0.0479877	-0.911767	-1.77555	-0.911767	0.815791	0.383902	0.815791
RBMX	rescued	0.430599	4.53245e-05	0.000512446	0.208376	0.0322005	0.16907	-0.230787	0.00319078	0.0192922	5	5	4.9	4.6	4.4	4.6	4.8	4.7	4.8	1.218	1.218	0.719727	-0.775091	-1.77164	-0.775091	0.221455	-0.276818	0.221455
COQ9	rescued	0.4302	0.000590533	0.00449739	0.268329	0.0342177	0.174408	-0.170044	0.050174	0.152859	3	3.3	3	2.8	2.7	2.7	2.9	2.8	2.9	0.534522	2.13809	0.534522	-0.534522	-1.06904	-1.06904	0	-0.534522	0
MRFAP1L2	rescued	0.429902	0.00392493	0.021399	0.212937	0.138031	0.388234	-0.224371	0.0834348	0.219303	2.2	2.1	2	1.9	1.7	1.7	1.8	2	2	1.5396	0.96225	0.3849	-0.19245	-1.34715	-1.34715	-0.7698	0.3849	0.3849
POLD4	rescued	0.42989	0.00988062	0.0448915	0.417846	0.0173288	0.116394	-0.0195488	0.903877	0.950547	1.7	1.8	1.8	1.4	1.6	1.4	1.4	1.6	1.5	0.744587	1.35379	1.35379	-1.08304	0.135379	-1.08304	-1.08304	0.135379	-0.473828
CD99L2	rescued	0.429452	1.78975e-05	0.000229111	0.0595671	0.53403	0.76091	-0.378059	4.87257e-09	1.66108e-07	4.1	4	3.9	3.7	3.6	3.6	4	3.9	4	1.24722	0.712697	0.178174	-0.890871	-1.42539	-1.42539	0.712697	0.178174	0.712697
PXDN	no rescue	0.429281	7.17617e-05	0.00075958	0.33384	0.00104543	0.0188387	-0.103348	0.0739326	0.201631	6.4	6.6	6.3	6.1	5.9	6	6.1	6.1	6.1	1.02564	1.94872	0.564103	-0.358974	-1.28205	-0.820513	-0.358974	-0.358974	-0.358974
RGS10	no rescue	0.428989	0.000217311	0.00192748	0.355235	0.00271555	0.0358323	-0.0832213	0.291002	0.499117	4.8	5	5	4.5	4.5	4.5	4.6	4.6	4.5	0.628539	1.57135	1.57135	-0.785674	-0.785674	-0.785674	-0.31427	-0.31427	-0.785674
TUBGCP4	rescued	0.428153	4.93076e-05	0.000550143	0.180851	0.0835021	0.293453	-0.25577	0.00100903	0.00778826	2.1	2.1	2.1	1.8	1.8	1.8	1.9	2	2	1.08333	1.08333	1.08333	-1.16667	-1.16667	-1.16667	-0.416667	0.333333	0.333333
RPS20	partial-rescued	0.428047	3.50361e-06	5.4986e-05	0.264082	0.00339616	0.0411535	-0.171983	0.00183959	0.0124806	6.2	6.2	6.1	5.8	5.7	5.7	5.9	5.9	6	1.31482	1.31482	0.800327	-0.743161	-1.25766	-1.25766	-0.228665	-0.228665	0.285831
WNT5A	no rescue	0.427962	1.86636e-06	3.13382e-05	0.356127	0.00030435	0.00771278	-0.0805035	0.207595	0.403337	4.4	4.5	4.5	4.1	4.1	4.1	4.1	4.2	4.1	0.9245	1.4792	1.4792	-0.7396	-0.7396	-0.7396	-0.7396	-0.1849	-0.7396
BAHCC1	no rescue	0.427728	6.29677e-05	0.000679891	0.350838	0.00154673	0.024915	-0.0842473	0.266524	0.472605	2.2	2.4	2.2	1.9	2	1.9	2	2.1	1.9	0.7698	1.9245	0.7698	-0.96225	-0.3849	-0.96225	-0.3849	0.19245	-0.96225
HDAC6	no rescue	0.425704	0.000270187	0.0023189	0.398229	0.000608419	0.0127978	-0.0353864	0.624395	0.782692	2.2	2.4	2.1	1.9	1.9	2	1.9	2	2	0.933333	2.13333	0.333333	-0.866667	-0.866667	-0.266667	-0.866667	-0.266667	-0.266667
RPL13	partial-rescued	0.425574	2.28572e-05	0.000280974	0.308906	0.00194939	0.0290543	-0.124666	0.010153	0.0477022	7.8	8	7.8	7.4	7.4	7.4	7.5	7.5	7.6	0.917663	1.83533	0.917663	-0.917663	-0.917663	-0.917663	-0.458831	-0.458831	0
TBC1D1	rescued	0.425553	2.6886e-05	0.000324443	0.144844	0.12125	0.359918	-0.289104	4.46908e-05	0.000561248	4.4	4.4	4.3	4	3.8	4	4.3	4.2	4.3	1.01091	1.01091	0.532058	-0.904498	-1.8622	-0.904498	0.532058	0.0532058	0.532058
CABLES2	rescued	0.425403	0.00183874	0.0115661	-0.048346	0.720524	0.869848	-0.481197	1.81498e-05	0.000260617	2.7	2.6	2.4	2.4	2.2	2.1	2.8	2.5	2.5	1.0435	0.596285	-0.298142	-0.298142	-1.19257	-1.63978	1.49071	0.149071	0.149071
SCN5A	no rescue	0.425009	0.000203538	0.00182433	0.383525	0.000699128	0.0140656	-0.0497469	0.552298	0.730131	2.7	2.8	2.6	2.4	2.3	2.4	2.4	2.3	2.5	1.19689	1.76383	0.629941	-0.503953	-1.0709	-0.503953	-0.503953	-1.0709	0.0629941
RASA2	rescued	0.425005	0.00033765	0.00279681	0.155303	0.19498	0.462543	-0.279486	9.52479e-05	0.0010598	3.3	3.1	3.4	2.9	2.8	2.9	3.1	3.2	3.1	1.07437	0.0565459	1.58329	-0.961281	-1.47019	-0.961281	0.0565459	0.565459	0.0565459
FZD4	rescued	0.424887	0.00067243	0.00501288	0.0521679	0.699571	0.858389	-0.381801	0.00043017	0.00379398	1.8	1.7	1.8	1.4	1.4	1.5	1.8	1.6	1.8	0.893971	0.319275	0.893971	-1.40481	-1.40481	-0.830116	0.893971	-0.25542	0.893971
LRRC8D	rescued	0.424855	9.33191e-05	0.000945602	0.220953	0.0448963	0.205947	-0.21309	0.003667	0.0215088	3.2	3.1	3.3	2.8	2.8	2.9	3	3	3	1.11671	0.525509	1.7079	-1.24808	-1.24808	-0.656886	-0.0656886	-0.0656886	-0.0656886
LGR4	rescued	0.424647	0.000237719	0.0020778	0.185922	0.0869021	0.300721	-0.248431	0.000822384	0.0065801	4.2	4	4.3	3.8	3.6	3.9	4	4.1	4	1.01091	0.0532058	1.48976	-0.904498	-1.8622	-0.425646	0.0532058	0.532058	0.0532058
HLA-A	rescued	0.424401	2.18838e-05	0.000271626	0.272217	0.00720856	0.0672447	-0.160582	0.00245842	0.015719	5.5	5.7	5.6	5.2	5.2	5.2	5.3	5.4	5.3	0.658553	1.73618	1.19737	-0.957895	-0.957895	-0.957895	-0.419079	0.119737	-0.419079
CTNNAL1	rescued	0.423963	0.000472639	0.00370706	0.0146307	0.897689	0.954866	-0.418321	1.02896e-08	3.28091e-07	5.5	5.1	5.3	4.9	4.8	5	5.3	5.4	5.3	1.3503	-0.325934	0.512182	-1.16405	-1.58311	-0.744992	0.512182	0.93124	0.512182
TMEM42	no rescue	0.423779	0.00297993	0.0170959	0.518822	0.000722811	0.014373	0.0868141	0.469093	0.6651	2.4	2.6	2.6	2.1	2.3	2.2	2.1	2.2	2	0.564103	1.48718	1.48718	-0.820513	0.102564	-0.358974	-0.820513	-0.358974	-1.28205
RPL3P2	no rescue	0.423567	0.00739392	0.0357154	0.593124	0.0010563	0.0189547	0.159783	0.150162	0.325526	5.2	5.8	5.9	5.2	5.3	5.2	4.8	5.4	5	-0.31603	1.39053	1.67496	-0.31603	-0.031603	-0.31603	-1.45374	0.252824	-0.884885
ZFP36L2	rescued	0.423166	6.65591e-05	0.00071264	0.244211	0.0175221	0.117278	-0.18745	0.00523368	0.0285307	4.3	4.5	4.3	4	3.9	4.1	4.2	4.2	4.1	0.683837	1.80284	0.683837	-0.994672	-1.55417	-0.435169	0.124334	0.124334	-0.435169
TMEM179B	rescued	0.422811	0.00498965	0.025963	0.293738	0.0431375	0.202035	-0.136498	0.274861	0.481351	3.1	3.4	3.3	2.8	3.1	2.7	2.9	3.1	3.1	0.198212	1.53614	1.09016	-1.13972	0.198212	-1.58569	-0.693741	0.198212	0.198212
TMEM243	rescued	0.422386	0.00340261	0.0190341	0.169963	0.240564	0.514871	-0.262173	0.0276989	0.100276	2.3	2.1	2.3	1.9	1.8	2	2.2	2	2.1	1.29505	0.129505	1.29505	-1.03604	-1.61881	-0.453267	0.712276	-0.453267	0.129505
PABPC1	no rescue	0.42173	2.27952e-06	3.72644e-05	0.329929	0.000195319	0.00547564	-0.100669	0.0470532	0.145941	7.6	7.7	7.7	7.3	7.2	7.2	7.3	7.3	7.3	0.970143	1.45521	1.45521	-0.485071	-0.970143	-0.970143	-0.485071	-0.485071	-0.485071
CUEDC2	rescued	0.421717	2.28347e-05	0.00028097	0.216631	0.0251249	0.146793	-0.213117	0.000759506	0.00612286	6	6.1	6	5.7	5.6	5.6	5.8	5.8	5.9	0.9245	1.4792	0.9245	-0.7396	-1.2943	-1.2943	-0.1849	-0.1849	0.3698
MMAB	no rescue	0.421253	0.000597159	0.00454277	0.396038	0.00132759	0.0223235	-0.0337781	0.73431	0.855309	2.1	2.1	2	1.8	1.7	1.8	1.8	1.8	1.8	1.50012	1.50012	0.825064	-0.525041	-1.20009	-0.525041	-0.525041	-0.525041	-0.525041
TMEM231	rescued	0.420884	0.00208819	0.0127923	0.263288	0.0501186	0.219375	-0.167327	0.135479	0.303749	1.6	1.5	1.7	1.3	1.3	1.4	1.4	1.4	1.4	1.16667	0.416667	1.91667	-1.08333	-1.08333	-0.333333	-0.333333	-0.333333	-0.333333
ENSG00000279453	rescued	0.420782	0.00601465	0.0302704	0.380819	0.0103423	0.0838613	-0.0496262	0.692912	0.827903	2.6	2.4	2.7	2.3	2.1	2.3	2.3	2.3	2.3	1.2943	0.1849	1.849	-0.3698	-1.4792	-0.3698	-0.3698	-0.3698	-0.3698
NUCB2	rescued	0.420586	0.000134512	0.00129003	0.118818	0.267192	0.543204	-0.311472	3.24023e-05	0.000427884	3.5	3.4	3.6	3.2	3	3.2	3.3	3.5	3.4	0.828199	0.295786	1.36061	-0.769042	-1.83387	-0.769042	-0.236628	0.828199	0.295786
IFT46	rescued	0.420342	0.00586813	0.0296941	0.234529	0.13158	0.377351	-0.194163	0.113938	0.270256	1.8	2	2	1.6	1.7	1.5	1.7	1.8	1.8	0.201008	1.40705	1.40705	-1.00504	-0.402015	-1.60806	-0.402015	0.201008	0.201008
SH3BGRL3	rescued	0.420219	0.000482191	0.00377362	0.11405	0.335491	0.607764	-0.314582	4.43909e-08	1.22454e-06	8.1	8.5	8.2	7.9	7.8	7.9	8.2	8.2	8.2	-0.0517434	1.81102	0.413947	-0.983124	-1.44881	-0.983124	0.413947	0.413947	0.413947
ADGRL2	rescued	0.419881	0.000830442	0.00599786	0.246967	0.0592318	0.242974	-0.182795	0.0475642	0.147194	1	0.9	1.1	0.8	0.8	0.8	0.8	0.8	0.9	1.11832	0.203331	2.03331	-0.71166	-0.71166	-0.71166	-0.71166	-0.71166	0.203331
CACNG8	rescued	0.419632	0.00332481	0.018686	0.30065	0.0331619	0.171713	-0.127164	0.270891	0.476351	1.3	1.5	1.3	1.2	1.1	1.1	1.1	1.3	1.2	0.503953	2.01581	0.503953	-0.251976	-1.00791	-1.00791	-1.00791	0.503953	-0.251976
COL6A1	no rescue	0.419158	0.00317266	0.0179494	0.456971	0.00110875	0.0196168	0.0313644	0.727704	0.85081	2.8	3.2	2.7	2.7	2.6	2.4	2.5	2.6	2.5	0.568535	2.27414	0.142134	0.142134	-0.284268	-1.13707	-0.710669	-0.284268	-0.710669
RBL2	rescued	0.418749	8.63797e-05	0.000884948	0.188026	0.0748462	0.276568	-0.2396	0.00156692	0.0109902	3.5	3.3	3.4	3.1	2.9	3.1	3.2	3.3	3.3	1.4792	0.3698	0.9245	-0.7396	-1.849	-0.7396	-0.1849	0.3698	0.3698
TK2	rescued	0.418538	0.000110382	0.00109407	0.082295	0.46942	0.715392	-0.343989	5.906e-05	0.00070883	2	2	1.9	1.7	1.7	1.6	1.8	2	1.9	1.03069	1.03069	0.368105	-0.957073	-0.957073	-1.61966	-0.294484	1.03069	0.368105
PCED1B	rescued	0.418445	0.00818083	0.0385367	0.261358	0.0938502	0.31494	-0.165224	0.245597	0.449209	2.1	2.2	2.2	1.7	1.9	1.8	2	2	1.8	0.7396	1.2943	1.2943	-1.4792	-0.3698	-0.9245	0.1849	0.1849	-0.9245
ERV3-1	rescued	0.418335	0.00345276	0.0192566	0.0167798	0.905924	0.958549	-0.408861	0.000563237	0.00478312	1.8	1.8	1.6	1.4	1.5	1.4	1.6	1.7	1.8	1.08304	1.08304	-0.135379	-1.35379	-0.744587	-1.35379	-0.135379	0.473828	1.08304
CASP8	rescued	0.417992	0.00896354	0.0413505	0.0697474	0.657771	0.836353	-0.357001	0.00701332	0.035844	1.4	1.1	1.3	0.9	1	1.1	1.3	1.2	1.1	1.53748	-0.349428	0.908514	-1.60737	-0.978399	-0.349428	0.908514	0.279543	-0.349428
[truncated: 2,833 more rows]
