# Supplementary material for: The effect of prolonged G-quadruplex stabilization on the functions of human cells
Source: Sci Rep. 2025 Jun 4;15:19699. doi: 10.1038/s41598-025-04791-x (PMC12137815; doi:10.1038/s41598-025-04791-x)
Supplement: Supplementary file 2 — Supplementary Material 2 [file 41598_2025_4791_MOESM2_ESM.xlsx]

## Sheet: Sheet1
Gene	PMID	type	log2FC_PhenDC3_vs_control	p_PhenDC3_vs_control	padj_PhenDC3_vs_control	log2FC_PhenDC3_rec_vs_control	p_PhenDC3_rec_vs_control	padj_PhenDC3_rec_vs_control	log2FC_PhenDC3_rec_vs_PhenDC3	p_PhenDC3_rec_vs_PhenDC3	padj_PhenDC3_rec_vs_PhenDC3	BUP1_log2	BUP2_log2	BUP3_log2	BUP4_log2	BUP5_log2	BUP6_log2	BUP7_log2	BUP8_log2	BUP9_log2	BUP1_zscore	BUP2_zscore	BUP3_zscore	BUP4_zscore	BUP5_zscore	BUP6_zscore	BUP7_zscore	BUP8_zscore	BUP9_zscore	dir
Upregulated genes
ENSG00000281181	x	no rescue	8.7972	0.00760414	0.0364977	9.81552	0.00188986	0.0286004	1.00489	0.788197	NA	0	8	8.6	0	1.3	0	0.8	0	0	-0.583511	1.66316	1.83166	-0.583511	-0.218427	-0.583511	-0.358844	-0.583511	-0.583511
ENSG00000281383	x	no rescue	6.60237	0.000360211	0.00295373	7.13292	0.00017205	0.00499012	0.51921	0.542394	0.723416	0.1	8.5	8.9	1.4	2.6	1.6	1.1	2.4	0.8	-0.893168	1.65489	1.77622	-0.498826	-0.134818	-0.438158	-0.589828	-0.195486	-0.68083	PhenDC3
ENSG00000280441	x	no rescue	6.36905	5.76553e-05	0.000629185	6.57345	3.54238e-05	0.00149946	0.204699	0.686403	NA	0.1	4.7	1.9	0.1	0.1	0.1	0.1	0.1	0.1	-0.451455	2.46889	0.69129	-0.451455	-0.451455	-0.451455	-0.451455	-0.451455	-0.451455	PhenDC3
MTND4LP1	x	no rescue	2.72053	0.00122231	0.00822037	2.6642	0.00287904	0.0370184	-0.0675567	0.787598	0.887069	4.3	7.5	7.3	4.2	4.2	4.3	3.7	4.8	4.2	-0.453679	1.79907	1.65828	-0.524078	-0.524078	-0.453679	-0.87607	-0.101687	-0.524078	PhenDC3
SNORA22B	x	no rescue	1.39182	0.00415302	0.0224092	2.00895	0.000310608	0.00779985	0.606908	0.276593	NA	2.2	3.9	3.5	2.5	2	1.9	1.1	1.8	2.1	-0.153704	1.80602	1.34491	0.19213	-0.38426	-0.499538	-1.42176	-0.614816	-0.268982	PhenDC3
SNORA22	PMID: 32010427	no rescue	1.46173	0.00421052	0.0226536	1.96146	0.000471253	0.0106038	0.487024	0.317937	NA	1.8	4	4.1	2.2	2.4	2.3	1.6	2.1	2	-0.767195	1.64399	1.75359	-0.328798	-0.109599	-0.219199	-0.986394	-0.438397	-0.547997	PhenDC3
SNORA47	PMID: 28466632	no rescue	1.72	0.000390443	0.0031561	1.94945	0.000266634	0.0069827	0.218974	0.632174	0.786923	2.1	4.6	4.3	2.5	2.4	2.5	1.8	2.8	2	-0.679668	1.82731	1.52647	-0.278553	-0.378832	-0.278553	-0.980505	0.0222842	-0.779947	PhenDC3
SNORA80A	x	no rescue	1.49291	0.00211826	0.0129532	1.85127	0.00039094	0.00922134	0.340577	0.430889	0.633096	2.6	3.2	4.9	2.8	2.4	2.5	2	2.6	2.2	-0.232889	0.465778	2.44533	-5.17117e-16	-0.465778	-0.349334	-0.931556	-0.232889	-0.698667	PhenDC3
RNU6-2	PMID: 20890088	no rescue	1.07231	0.000600257	0.00456294	1.65661	3.84957e-06	0.000264384	0.572226	0.101645	0.250555	4.1	4.6	5	3.3	3.7	3.7	3	3.5	2.7	0.497819	1.17666	1.71974	-0.588332	-0.0452563	-0.0452563	-0.995638	-0.316794	-1.40294	PhenDC3
LAMB2P1	x	no rescue	2.31974	3.06286e-10	1.23637e-08	1.64883	5.00155e-06	0.00032276	-0.677302	0.11075	0.264982	1	1.5	1	0.4	0.3	0.4	0.5	0.6	0.4	0.800705	2.04318	0.800705	-0.690263	-0.938757	-0.690263	-0.441768	-0.193274	-0.690263	PhenDC3
GALNT15	PMID: 38840920	no rescue	2.04088	3.34915e-19	4.88449e-17	1.59457	3.44714e-12	1.78635e-09	-0.457333	0.0337621	0.115219	1	1.1	1.4	0.4	0.4	0.4	0.5	0.5	0.5	0.828199	1.09441	1.89303	-0.769042	-0.769042	-0.769042	-0.502835	-0.502835	-0.502835	PhenDC3
HAPLN3	PMID: 20664984	no rescue	2.30287	2.49947e-13	1.75375e-11	1.57045	3.92935e-07	4.30742e-05	-0.739594	0.0617529	0.177345	0.8	0.9	0.8	0.1	0.1	0.3	0.4	0.3	0.4	1.13083	1.45914	1.13083	-1.16731	-1.16731	-0.510697	-0.182392	-0.510697	-0.182392	PhenDC3
BGN	PMID: 35096572	no rescue	1.17931	2.91559e-08	7.81242e-07	1.55763	6.71021e-13	4.59005e-10	0.370698	0.0411051	0.132456	2.1	2.9	2.6	1.5	1.9	1.7	1.4	1.6	1.4	0.371391	1.85695	1.29987	-0.742781	0	-0.371391	-0.928477	-0.557086	-0.928477	PhenDC3
PADI3	PMID: 31908891 PMID: 38474453	no rescue	1.66422	7.27109e-06	0.00010455	1.55299	8.66918e-05	0.00297694	-0.123184	0.76207	0.872486	0.5	0.8	0.9	0.3	0.3	0.3	0.3	0.4	0.3	0.189035	1.46502	1.89035	-0.661622	-0.661622	-0.661622	-0.661622	-0.236294	-0.661622	PhenDC3
ID2-AS1	PMID: 31730902	no rescue	2.43886	2.3876e-08	6.57894e-07	1.54738	0.000324028	0.00805408	-0.897585	0.128212	NA	0.3	0.3	0.3	0.1	0	0	0	0.1	0.1	1.25988	1.25988	1.25988	-0.251976	-1.00791	-1.00791	-1.00791	-0.251976	-0.251976	PhenDC3
AK7	PMID: 33429787, PMID: 38970774	no rescue	1.29683	0.000725309	0.00534634	1.52615	0.000112522	0.00366521	0.223039	0.631715	0.786746	0.3	0.4	0.4	0.1	0.1	0.3	0.1	0.1	0.1	0.65157	1.38459	1.38459	-0.814463	-0.814463	0.65157	-0.814463	-0.814463	-0.814463	PhenDC3
ENSG00000258728	x	no rescue	1.47691	2.25055e-05	0.000277619	1.51175	2.62561e-05	0.001191	0.0260816	0.951749	0.975267	0.5	0.5	0.5	0.1	0.3	0.1	0.1	0.1	0.3	1.19737	1.19737	1.19737	-0.957895	0.119737	-0.957895	-0.957895	-0.957895	0.119737	PhenDC3
PPM1J	PMID: 31650199	no rescue	1.23326	0.00105014	0.00726345	1.48124	0.000221654	0.00607452	0.236322	0.58584	0.755513	0.5	0.6	0.8	0.4	0.3	0.3	0.3	0.3	0.3	0.435169	0.994672	2.11368	-0.124334	-0.683837	-0.683837	-0.683837	-0.683837	-0.683837	PhenDC3
SAXO4	x	no rescue	2.34717	3.44727e-12	2.01104e-10	1.46538	3.72606e-06	0.000259022	-0.893	0.0189787	0.0765319	0.8	1.1	1.3	0.3	0.4	0.3	0.5	0.5	0.5	0.46676	1.30693	1.86704	-0.93352	-0.653464	-0.93352	-0.373408	-0.373408	-0.373408	PhenDC3
SNORA73B	PMID: 37488742, PMID: 38311725	no rescue	1.11876	0.000697896	0.00517747	1.44626	0.00112792	0.0198035	0.318687	0.271756	0.477341	9.5	10.7	10.4	9.3	9.1	9.1	8.6	9.4	8.5	0.135769	1.765	1.35769	-0.135769	-0.407307	-0.407307	-1.08615	0	-1.22192	PhenDC3
CYTIP	x	no rescue	2.22211	1.25193e-10	5.53286e-09	1.42337	7.78147e-05	0.00277547	-0.812026	0.0377403	0.124551	0.7	0.8	1.2	0.3	0.3	0.3	0.4	0.6	0.3	0.497468	0.817269	2.09647	-0.781736	-0.781736	-0.781736	-0.461935	0.177667	-0.781736	PhenDC3
IGFBP2	PMID: 33416173	no rescue	2.27703	5.31582e-13	3.55863e-11	1.41997	1.68798e-06	0.000136541	-0.864233	0.0187431	0.0757722	0.6	0.8	0.8	0.1	0.1	0.3	0.4	0.3	0.3	0.708333	1.45833	1.45833	-1.16667	-1.16667	-0.416667	-0.0416667	-0.416667	-0.416667	PhenDC3
KRT34	PMID: 32938951	no rescue	1.54982	2.94228e-13	2.02958e-11	1.41895	1.54064e-10	5.37682e-08	-0.138406	0.528649	0.712287	2.3	2.7	2.3	1.3	1.3	1.4	1.6	1.3	1.4	1.03892	1.77228	1.03892	-0.794472	-0.794472	-0.611132	-0.244453	-0.794472	-0.611132	PhenDC3
SERHL	PMID: 34258170	no rescue	2.61983	1.26965e-07	2.86767e-06	1.41735	0.00247894	0.0337519	-1.21019	0.0521716	NA	0.4	0.5	0.5	0.1	0.1	0.1	0.3	0.3	0.1	0.7698	1.34715	1.34715	-0.96225	-0.96225	-0.96225	0.19245	0.19245	-0.96225	PhenDC3
MATN1-AS1	PMID: 34643871 PMID: 37714866	no rescue	1.57063	9.27554e-06	0.000127878	1.40751	7.79035e-05	0.00277547	-0.169752	0.691682	0.827268	0.5	0.7	0.6	0.1	0.3	0.3	0.3	0.3	0.1	0.69838	1.66537	1.18187	-1.2356	-0.268608	-0.268608	-0.268608	-0.268608	-1.2356	PhenDC3
ENSG00000271755	x	no rescue	2.39318	3.01588e-09	9.80546e-08	1.36926	0.000188724	0.00532836	-1.03677	0.0409229	0.132131	0.6	0.7	0.7	0.1	0.1	0.1	0.3	0.4	0.3	0.933333	1.33333	1.33333	-1.06667	-1.06667	-1.06667	-0.266667	0.133333	-0.266667	PhenDC3
HR	x	no rescue	1.95852	6.81164e-15	5.9183e-13	1.33288	3.48474e-09	7.88466e-07	-0.632821	0.0272812	0.0991375	0.6	0.7	0.7	0.3	0.1	0.3	0.3	0.3	0.3	0.942809	1.41421	1.41421	-0.471405	-1.41421	-0.471405	-0.471405	-0.471405	-0.471405	PhenDC3
PSCA	PMID: 32201541	no rescue	1.773	1.39365e-05	0.000183702	1.31655	0.00213285	0.0307241	-0.465332	0.37144	NA	0.8	0.8	0.7	0.3	0.4	0.3	0.5	0.4	0.3	1.41421	1.41421	0.942809	-0.942809	-0.471405	-0.942809	0	-0.471405	-0.942809	PhenDC3
ENSG00000269954	x	no rescue	1.44312	7.98483e-08	1.93398e-06	1.31228	2.68042e-06	0.000200165	-0.135495	0.611026	0.773009	1.6	1.7	1.1	0.8	0.8	0.6	0.8	0.7	0.9	1.524	1.778	0.254	-0.508001	-0.508001	-1.016	-0.508001	-0.762001	-0.254	PhenDC3
CD81-AS1	x	no rescue	1.09617	0.00581781	0.0294979	1.3026	0.00278846	0.0364253	0.196514	0.674063	0.816443	0.7	0.8	0.8	0.4	0.4	0.5	0.3	0.4	0.4	0.924917	1.44518	1.44518	-0.635881	-0.635881	-0.115615	-1.15615	-0.635881	-0.635881	PhenDC3
NLGN3	PMID: 37443071	no rescue	1.47995	0.000174351	0.00159923	1.2797	0.0027367	0.0359911	-0.205285	0.65181	0.800703	0.1	0.1	0.1	0	0	0	0	0.1	0	1.05409	1.05409	1.05409	-0.843274	-0.843274	-0.843274	-0.843274	1.05409	-0.843274	PhenDC3
NOTCH4	PMID: 37149651, PMID: 27900027	no rescue	1.59701	1.1249e-11	6.0602e-10	1.26191	1.98065e-07	2.52769e-05	-0.342867	0.18247	0.370073	0.5	0.7	0.5	0.3	0.1	0.3	0.3	0.3	0.3	0.7698	1.9245	0.7698	-0.3849	-1.5396	-0.3849	-0.3849	-0.3849	-0.3849	PhenDC3
RPL7AP20	x	no rescue	0.930722	0.000216336	0.0019205	1.23244	5.80854e-06	0.000363853	0.291702	0.215865	0.414009	2.3	2.8	3.1	2	2.1	1.8	1.7	2	1.7	0.272166	1.29279	1.90516	-0.340207	-0.136083	-0.748455	-0.952579	-0.340207	-0.952579	PhenDC3
PSG5	PMID: 29930344	no rescue	1.52386	5.34182e-06	7.94387e-05	1.2224	0.0006512	0.0134984	-0.309923	0.430711	0.632941	0.4	0.6	0.5	0.1	0.1	0.1	0.1	0.3	0.3	0.635881	1.67641	1.15615	-0.924917	-0.924917	-0.924917	-0.924917	0.115615	0.115615	PhenDC3
ENSG00000274565	x	no rescue	1.16999	0.00102775	0.00714002	1.21781	0.000830895	0.015788	0.038559	0.921704	0.960885	1.1	1.4	1.5	0.7	0.6	0.9	0.8	0.8	0.6	0.502519	1.40705	1.70856	-0.703526	-1.00504	-0.100504	-0.402015	-0.402015	-1.00504	PhenDC3
ANKRD24	PMID: 34745201	no rescue	1.10812	0.00341339	0.0190738	1.20952	0.00325901	0.0399802	0.0931196	0.840048	0.91495	0.4	0.4	0.4	0.1	0.3	0.1	0.1	0.3	0.1	1.09238	1.09238	1.09238	-1.01436	0.390137	-1.01436	-1.01436	0.390137	-1.01436	PhenDC3
TSLP	PMID: 28275684	no rescue	0.852764	8.5982e-05	0.000882645	1.20205	3.79478e-06	0.000261672	0.337601	0.1011	0.249691	1.3	1.6	1.9	1.1	1.1	1.1	0.8	1.2	0.8	0.250306	1.09509	1.93987	-0.312882	-0.312882	-0.312882	-1.15766	-0.0312882	-1.15766	PhenDC3
COL1A1	PMID: 35739492	no rescue	0.974877	9.38884e-08	2.22391e-06	1.19306	3.36262e-11	1.36915e-08	0.207419	0.0822188	0.217146	1.6	2.1	2.2	1.5	1.2	1.3	1.2	1.2	1.3	0.228665	1.5149	1.77215	-0.0285831	-0.800327	-0.543079	-0.800327	-0.800327	-0.543079	PhenDC3
MTND4LP30	x	no rescue	0.975504	6.8512e-07	1.3135e-05	1.19252	0.00131879	0.0222413	0.206644	0.178929	0.365339	5.9	6.8	6.9	5.5	5.8	5.6	5.2	5.8	5.2	0.0720721	1.53153	1.69369	-0.576577	-0.0900901	-0.414414	-1.06306	-0.0900901	-1.06306	PhenDC3
CARMN	PMID: 36314369	no rescue	1.15471	1.09105e-06	1.95412e-05	1.18507	7.08508e-07	6.84531e-05	0.0220509	0.927505	0.964029	0.3	0.5	0.5	0.1	0.3	0.1	0.1	0.3	0.1	0.266667	1.46667	1.46667	-0.933333	0.266667	-0.933333	-0.933333	0.266667	-0.933333	PhenDC3
PDE6G	PMID: 38297388	no rescue	0.936911	0.00439827	0.0234655	1.17994	0.000797678	0.0153963	0.23693	0.514479	0.702149	1.5	1.4	1.1	1	0.8	0.8	0.8	0.7	0.8	1.7676	1.42176	0.38426	0.038426	-0.653242	-0.653242	-0.653242	-0.999077	-0.653242	PhenDC3
N4BP2L1	PMID: 27184799	no rescue	1.03701	9.76316e-05	0.000982475	1.17781	1.81584e-05	0.000924186	0.130691	0.63747	0.790313	0.5	0.6	0.8	0.4	0.3	0.3	0.3	0.4	0.3	0.3849	0.96225	2.11695	-0.19245	-0.7698	-0.7698	-0.7698	-0.19245	-0.7698	PhenDC3
TNFRSF1B	PMID: 37686574	no rescue	1.6503	1.56926e-09	5.45847e-08	1.169	9.91174e-06	0.000561037	-0.488465	0.118399	0.276558	0.8	0.8	0.8	0.3	0.3	0.4	0.5	0.4	0.4	1.28205	1.28205	1.28205	-1.02564	-1.02564	-0.564103	-0.102564	-0.564103	-0.564103	PhenDC3
LMOD1	PMID: 30786729	no rescue	1.3546	7.55463e-18	9.46322e-16	1.15779	5.60517e-12	2.52248e-09	-0.206132	0.0722847	0.198631	3.2	3.8	3.7	2.5	2.4	2.4	2.4	2.7	2.6	0.608633	1.66883	1.49213	-0.628267	-0.804967	-0.804967	-0.804967	-0.274867	-0.451567	PhenDC3
ENSG00000286760	x	no rescue	1.28675	0.000101232	0.00101421	1.1533	0.000761362	0.0149313	-0.142045	0.708761	0.838011	0.4	0.5	0.6	0.3	0.1	0.3	0.1	0.3	0.3	0.473828	1.08304	1.69224	-0.135379	-1.35379	-0.135379	-1.35379	-0.135379	-0.135379	PhenDC3
SNORD3B-2	PMID: 39634126	no rescue	0.906955	0.00371892	0.0204506	1.14879	0.000852507	0.0160206	0.22952	0.488514	0.680824	2.1	1.8	2.6	1.8	1.3	1.4	1.2	1.8	1.1	0.876696	0.25378	1.91489	0.25378	-0.784412	-0.576774	-0.992051	0.25378	-1.19969	PhenDC3
PRRT2	PMID: 28192116	no rescue	1.3647	4.39502e-09	1.38698e-07	1.14249	6.12842e-07	6.16483e-05	-0.229341	0.353939	0.563424	1.1	1.3	1.1	0.5	0.7	0.6	0.6	0.7	0.7	1.03036	1.74369	1.03036	-1.10962	-0.396292	-0.752955	-0.752955	-0.396292	-0.396292	PhenDC3
MTCO1P22	x	no rescue	0.896997	0.00648833	0.0322333	1.1414	0.00195299	0.0290543	0.23359	0.0757609	0.205018	4.3	5	5.4	4	4.2	4.1	3.6	4.2	3.8	0.019532	1.25005	1.9532	-0.507831	-0.156256	-0.332043	-1.21098	-0.156256	-0.859406	PhenDC3
ENSG00000258311	x	no rescue	1.32357	7.27932e-05	0.000768507	1.13318	0.000913876	0.0168771	-0.197152	0.601405	0.766639	0.6	0.7	0.5	0.3	0.3	0.3	0.3	0.3	0.4	1.22927	1.88006	0.578481	-0.723102	-0.723102	-0.723102	-0.723102	-0.723102	-0.0723102	PhenDC3
FPR1	PMID: 30510453	no rescue	0.962113	0.00380641	0.0208474	1.12443	0.00279242	0.0364253	0.150035	0.672316	0.815045	0.6	0.8	1	0.5	0.5	0.5	0.4	0.6	0.4	0.0565459	1.07437	2.0922	-0.452367	-0.452367	-0.452367	-0.961281	0.0565459	-0.961281	PhenDC3
RSPO3	PMID: 30987640	no rescue	1.74417	1.07215e-07	2.47918e-06	1.12442	0.00122787	0.0211884	-0.632801	0.0687238	0.191473	0.6	0.6	1.1	0.3	0.4	0.3	0.3	0.6	0.4	0.345709	0.345709	2.29032	-0.821058	-0.432136	-0.821058	-0.821058	0.345709	-0.432136	PhenDC3
SNORD17	PMID: 35034103	no rescue	1.02494	2.08878e-07	4.48463e-06	1.12337	6.59542e-08	9.39902e-06	0.0902172	0.574138	0.747905	5	5.8	5.6	4.6	4.6	4.4	4.5	4.6	4.2	0.344225	1.80212	1.43765	-0.384723	-0.384723	-0.749197	-0.56696	-0.384723	-1.11367	PhenDC3
LNCTAM34A	PMID: 35311131	no rescue	1.42552	2.58377e-07	5.40527e-06	1.12329	5.22325e-05	0.00202546	-0.309761	0.297822	0.506162	1.2	1.6	1.4	0.6	0.6	0.8	0.7	0.9	0.8	0.677244	1.78546	1.23135	-0.985082	-0.985082	-0.430973	-0.708028	-0.153919	-0.430973	PhenDC3
PODNL1	PMID: 35797736	no rescue	1.34498	1.09856e-07	2.52879e-06	1.11664	1.03305e-05	0.000579219	-0.235958	0.385896	0.593283	0.8	1	0.8	0.4	0.5	0.4	0.5	0.5	0.5	0.942809	1.88562	0.942809	-0.942809	-0.471405	-0.942809	-0.471405	-0.471405	-0.471405	PhenDC3
SEMA4A	PMID: 37779872	no rescue	1.3621	2.96088e-09	9.64199e-08	1.09428	1.9699e-06	0.000152641	-0.276639	0.258721	0.464723	0.6	0.8	0.8	0.3	0.4	0.3	0.4	0.4	0.4	0.565459	1.58329	1.58329	-0.961281	-0.452367	-0.961281	-0.452367	-0.452367	-0.452367	PhenDC3
PRSS27	PMID: 37282654	no rescue	1.51098	8.89404e-05	0.00090618	1.09414	0.00346136	0.0417755	-0.425086	0.331018	0.540095	0.3	0.4	0.3	0.1	0.1	0.1	0.1	0.1	0.1	1.01695	1.849	1.01695	-0.64715	-0.64715	-0.64715	-0.64715	-0.64715	-0.64715	PhenDC3
TRMT61A-DT	x	no rescue	1.40013	1.17583e-14	9.71988e-13	1.09124	1.92499e-09	4.77091e-07	-0.316202	0.0784412	0.20985	1.6	1.7	1.4	0.8	0.8	0.8	0.9	0.9	1	1.37361	1.64833	0.824163	-0.824163	-0.824163	-0.824163	-0.549442	-0.549442	-0.274721	PhenDC3
RPL12P13	x	no rescue	1.12622	0.000101136	0.00101375	1.08855	0.00072112	0.0143728	-0.0443063	0.880917	0.93862	2.6	3.3	2.6	1.9	2	2	2	1.6	2.3	0.675151	2.04723	0.675151	-0.69693	-0.500918	-0.500918	-0.500918	-1.28496	0.0871162	PhenDC3
RPL12P8	x	no rescue	0.899689	0.0019229	0.0119774	1.08824	0.000366861	0.00881662	0.176123	0.445235	0.645889	2.4	3.5	3.6	2.5	2.3	2.7	2.2	2.6	2.2	-0.503953	1.57485	1.76383	-0.31497	-0.692935	0.0629941	-0.881917	-0.125988	-0.881917	PhenDC3
YJEFN3	PMID: 34872584	no rescue	1.33854	1.39007e-06	2.4053e-05	1.08596	0.000124051	0.00393255	-0.259555	0.387376	0.594325	0.9	1.1	0.8	0.5	0.5	0.4	0.6	0.5	0.6	1.06403	1.9346	0.628746	-0.677111	-0.677111	-1.1124	-0.241825	-0.677111	-0.241825	PhenDC3
LPAR2	PMID: 36551233 PMID: 23426604	no rescue	1.71694	5.7961e-06	8.53243e-05	1.07301	0.00272532	0.0359057	-0.650268	0.109464	0.26315	0.7	0.8	0.5	0.3	0.1	0.3	0.4	0.3	0.4	1.28205	1.74359	0.358974	-0.564103	-1.48718	-0.564103	-0.102564	-0.564103	-0.102564	PhenDC3
TIE1	PMID: 38617545	no rescue	1.84703	9.15021e-08	2.17243e-06	1.06304	0.00159866	0.0254313	-0.791564	0.0430918	0.136901	0.4	0.5	0.4	0.1	0.1	0.1	0.1	0.1	0.3	1.00504	1.60806	1.00504	-0.80403	-0.80403	-0.80403	-0.80403	-0.80403	0.402015	PhenDC3
ENSG00000290600	x	no rescue	1.55172	4.36859e-09	1.38077e-07	1.05956	8.79825e-05	0.00300317	-0.49852	0.0726257	0.199357	0.9	1.3	0.9	0.4	0.5	0.5	0.5	0.8	0.6	0.653242	2.03658	0.653242	-1.07593	-0.730095	-0.730095	-0.730095	0.307408	-0.38426	PhenDC3
ASIC3	PMID: 39095886	no rescue	1.35402	0.00010834	0.00107539	1.05582	0.00213439	0.0307241	-0.304753	0.41322	0.616935	0.7	0.9	0.7	0.3	0.4	0.4	0.4	0.5	0.4	0.895127	1.90214	0.895127	-1.11891	-0.6154	-0.6154	-0.6154	-0.111891	-0.6154	PhenDC3
CSDC2	PMID: 31897128	no rescue	0.815555	0.00108516	0.00745767	1.0451	0.000125922	0.0039804	0.223611	0.388579	0.595505	1.1	1.1	0.8	0.7	0.7	0.7	0.6	0.5	0.6	1.61874	1.61874	0.208869	-0.261087	-0.261087	-0.261087	-0.731043	-1.201	-0.731043	PhenDC3
NR4A2	PMID: 36649564	no rescue	1.45485	1.37103e-18	1.9306e-16	1.04174	2.76663e-09	6.57112e-07	-0.422725	0.0119132	0.0536428	1.8	1.9	2.1	1	0.9	1.1	1.3	1.3	1.1	0.94662	1.17688	1.6374	-0.895451	-1.12571	-0.665192	-0.204675	-0.204675	-0.665192	PhenDC3
PCDH18	PMID: 28588296	no rescue	1.48137	9.50618e-07	1.72838e-05	1.0396	0.000127585	0.00402552	-0.451038	0.155486	0.333132	0.6	0.5	0.7	0.3	0.1	0.3	0.4	0.3	0.4	1.1094	0.5547	1.6641	-0.5547	-1.6641	-0.5547	0	-0.5547	0	PhenDC3
MTCO1P24	x	no rescue	1.0035	0.00015507	0.00145194	1.03719	0.000347904	0.00853589	0.0216271	0.916489	0.957837	1.7	2.5	2.8	1.7	1.6	1.7	1.5	1.9	1.5	-0.386159	1.35156	2.0032	-0.386159	-0.603374	-0.386159	-0.820588	0.0482699	-0.820588	PhenDC3
RASGRF1	PMID: 29530990	no rescue	0.860766	0.00022243	0.0019652	1.00759	3.09042e-05	0.00134819	0.14024	0.545188	0.72558	0.5	0.6	0.4	0.4	0.3	0.3	0.3	0.3	0.3	1.11832	2.03331	0.203331	0.203331	-0.71166	-0.71166	-0.71166	-0.71166	-0.71166	PhenDC3
MTCO1P2	PMID: 35772359	no rescue	0.796739	7.56825e-07	1.4295e-05	1.00353	6.86983e-09	1.38213e-06	0.197496	0.0715729	0.197267	6.4	7.1	7.1	5.9	6.2	6	5.6	6.1	5.8	0.289973	1.59485	1.59485	-0.642082	-0.0828493	-0.455671	-1.20131	-0.26926	-0.828493	PhenDC3
ADAMTS10	PMID: 35925524	no rescue	1.17181	4.86536e-17	5.54977e-15	0.996584	1.38059e-12	7.8698e-10	-0.182571	0.0853017	0.22235	2.4	2.7	2.3	1.5	1.6	1.6	1.7	1.8	1.7	1.11248	1.81102	0.879637	-0.983124	-0.750279	-0.750279	-0.517434	-0.284589	-0.517434	PhenDC3
ENSG00000254373	x	no rescue	0.708386	0.00843625	0.0394439	0.995017	0.000543831	0.0117377	0.27426	0.178393	0.364573	3.5	3.8	4.7	3.4	3.5	3.2	2.9	3.2	3.3	0	0.582772	2.33109	-0.194257	0	-0.582772	-1.16554	-0.582772	-0.388514	PhenDC3
SNX5P2	x	no rescue	0.813777	0.00466615	0.0246503	0.983301	0.00301697	0.0380794	0.157445	0.584078	0.754748	1.4	1.9	2.1	1.4	1.2	1.3	0.9	1.5	1.1	-0.0589832	1.26814	1.79899	-0.0589832	-0.589832	-0.324408	-1.38611	0.206441	-0.855256	PhenDC3
LINC01117	PMID: 37384755	no rescue	1.0274	0.00224041	0.0135569	0.968121	0.00334635	0.0407883	-0.0678427	0.852838	0.922237	0.8	0.7	0.8	0.3	0.4	0.5	0.5	0.4	0.4	1.42539	0.890871	1.42539	-1.24722	-0.712697	-0.178174	-0.178174	-0.712697	-0.712697	PhenDC3
MTCO1P53	x	no rescue	0.895671	1.92566e-11	9.82955e-10	0.952332	4.62642e-12	2.26047e-09	0.0479115	0.608119	0.770599	5.3	5.7	5.6	4.6	4.7	4.7	4.6	4.7	4.6	0.780024	1.65755	1.43817	-0.755648	-0.536266	-0.536266	-0.755648	-0.536266	-0.755648	PhenDC3
ZNNT1	PMID: 31462126 PMID: 37448957	no rescue	1.06872	1.32772e-06	2.32102e-05	0.952031	3.47569e-05	0.00147855	-0.124529	0.593717	0.760672	1.2	1.4	1.3	0.7	0.8	0.8	0.8	0.8	0.8	0.922085	1.67652	1.2993	-0.963998	-0.586782	-0.586782	-0.586782	-0.586782	-0.586782	PhenDC3
BLK	PMID: 28670978	no rescue	1.40917	2.1024e-10	8.76058e-09	0.950575	5.80294e-06	0.000363853	-0.466219	0.0548841	0.163378	1.1	1.1	1	0.6	0.4	0.6	0.6	0.6	0.8	1.34814	1.34814	0.956748	-0.60884	-1.39163	-0.60884	-0.60884	-0.60884	0.173954	PhenDC3
MTCO2P22	x	no rescue	0.77336	7.78999e-05	0.000815672	0.949011	2.64585e-06	0.00019845	0.166313	0.276794	0.483547	4.5	5.3	5.4	4.1	4.6	4.4	4	4.5	4.1	-0.0883991	1.50279	1.70168	-0.883991	0.110499	-0.287297	-1.08289	-0.0883991	-0.883991	PhenDC3
ZNF853	PMID: 33960436	no rescue	0.846268	0.00224089	0.0135569	0.948928	0.00192794	0.0289716	0.0942213	0.769554	0.876813	0.8	0.7	0.7	0.4	0.5	0.4	0.3	0.4	0.5	1.61881	1.03604	1.03604	-0.712276	-0.129505	-0.712276	-1.29505	-0.712276	-0.129505	PhenDC3
ADAMTS7	PMID: 32692461	no rescue	0.680057	5.9252e-06	8.70365e-05	0.945454	9.68455e-10	2.76026e-07	0.256545	0.0322303	0.111415	1.8	2.2	1.9	1.5	1.4	1.6	1.4	1.3	1.3	0.648886	1.94666	0.973329	-0.324443	-0.648886	0	-0.648886	-0.973329	-0.973329	PhenDC3
EFNB3	PMID: 34688637	no rescue	1.03396	3.39063e-07	6.92991e-06	0.945394	0.000228424	0.00623012	-0.0959611	0.711741	0.83991	1.3	1.4	1.3	0.8	0.8	0.8	0.7	1.1	0.8	1.09545	1.46059	1.09545	-0.730297	-0.730297	-0.730297	-1.09545	0.365148	-0.730297	PhenDC3
ENSG00000284691	x	no rescue	1.10332	0.00026952	0.00231513	0.938683	0.00216003	0.0310148	-0.172637	0.579018	0.751682	0.5	0.8	0.6	0.4	0.3	0.4	0.4	0.4	0.4	0.222222	2.22222	0.888889	-0.444444	-1.11111	-0.444444	-0.444444	-0.444444	-0.444444	PhenDC3
IFITM10	PMID: 35116268 PMID: 39206889	no rescue	1.32113	2.43492e-12	1.44105e-10	0.936797	1.97261e-06	0.000152641	-0.391149	0.0546784	0.162841	1.5	1.5	1.3	0.8	0.8	0.7	0.8	1.1	0.9	1.4386	1.4386	0.807018	-0.77193	-0.77193	-1.08772	-0.77193	0.175439	-0.45614	PhenDC3
EEF1A1P24	x	no rescue	0.571705	0.00606783	0.030463	0.936736	3.06043e-05	0.00134196	0.352553	0.0123065	0.0550019	2.8	3.1	3.7	2.7	2.7	2.8	2.4	2.6	2.3	0.0268608	0.752101	2.20258	-0.214886	-0.214886	0.0268608	-0.940127	-0.456633	-1.18187	PhenDC3
ENSG00000256148	x	no rescue	0.704485	1.12049e-08	3.31087e-07	0.933197	3.13146e-08	5.05199e-06	0.220775	0.13575	0.303935	6.9	7	7	6.2	6.3	6.3	5.7	6.4	5.9	1.03969	1.25236	1.25236	-0.448958	-0.236294	-0.236294	-1.51228	-0.0236294	-1.08695	PhenDC3
NALT1	PMID: 36385135 PMID: 31802831	no rescue	1.45635	3.39665e-07	6.93529e-06	0.930362	0.0016663	0.0261907	-0.532909	0.08339	0.219245	1.6	2	1.5	0.9	0.8	0.9	1.3	0.9	1.1	0.924593	1.90357	0.679848	-0.788623	-1.03337	-0.788623	0.190357	-0.788623	-0.299133	PhenDC3
TNC	PMID: 38642843	no rescue	1.11818	4.40606e-22	8.3299e-20	0.926908	3.54946e-19	8.67133e-16	-0.200907	0.02372	0.0901313	2.9	2.9	3	2.1	1.9	2.1	2.2	2.2	2.2	1.21793	1.21793	1.45622	-0.688395	-1.16498	-0.688395	-0.450104	-0.450104	-0.450104	PhenDC3
PPP1R3F	PMID: 34145793	no rescue	1.19826	1.95954e-09	6.65723e-08	0.926239	4.16089e-06	0.000282363	-0.279692	0.170025	0.35257	1.1	1.3	1.1	0.7	0.6	0.7	0.8	0.8	0.7	0.973067	1.80712	0.973067	-0.695048	-1.11208	-0.695048	-0.278019	-0.278019	-0.695048	PhenDC3
PRKACB-DT	x	no rescue	1.12821	0.000133429	0.00128205	0.925626	0.00123379	0.0212477	-0.209838	0.509351	0.698473	1.3	1.4	1.2	0.7	0.6	0.8	0.8	0.8	0.8	1.27657	1.62472	0.928414	-0.812362	-1.16052	-0.464207	-0.464207	-0.464207	-0.464207	PhenDC3
BEX2	PMID: 31929751 PMID: 19711341	no rescue	0.737125	0.000210369	0.00187733	0.925194	1.3846e-05	0.000737635	0.178651	0.243277	0.446944	3.2	3.8	4	3	3.2	2.8	2.6	3.1	2.8	0.0718885	1.36588	1.79721	-0.359443	0.0718885	-0.790774	-1.2221	-0.143777	-0.790774	PhenDC3
PABPC1P10	x	no rescue	0.834772	0.00039557	0.00318987	0.9215	0.000264994	0.00696615	0.0770461	0.659975	0.806851	3.9	5	4.9	4	3.8	3.8	3.7	4.1	3.6	-0.369653	1.78303	1.58733	-0.173954	-0.565351	-0.565351	-0.761049	0.0217443	-0.956748	PhenDC3
C4A	x	no rescue	1.66434	1.60502e-08	4.62218e-07	0.917465	0.00221321	0.0315139	-0.75726	0.0136913	0.0597191	0.4	0.5	0.6	0.1	0.1	0.1	0.3	0.4	0.3	0.484848	1.0303	1.57576	-1.15152	-1.15152	-1.15152	-0.0606061	0.484848	-0.0606061	PhenDC3
PTN	PMID: 33288843	no rescue	1.23346	3.84372e-10	1.52687e-08	0.916958	6.44216e-08	9.25777e-06	-0.325509	0.0965373	0.242443	2.7	2.6	2.7	1.8	1.4	1.8	1.9	2	1.9	1.31456	1.09945	1.31456	-0.62143	-1.48187	-0.62143	-0.40632	-0.191209	-0.40632	PhenDC3
PRDM16-DT	PMID: 38855188	no rescue	1.01749	1.72126e-05	0.000221036	0.909273	0.000293346	0.00750176	-0.114959	0.652776	0.801437	0.8	0.7	0.6	0.4	0.4	0.4	0.4	0.4	0.5	1.88006	1.22927	0.578481	-0.723102	-0.723102	-0.723102	-0.723102	-0.723102	-0.0723102	PhenDC3
PSG4	x	no rescue	1.16923	3.2234e-05	0.000381539	0.904615	0.000679398	0.013815	-0.271695	0.318863	0.527829	0.5	0.8	0.6	0.3	0.4	0.3	0.4	0.4	0.4	0.279543	2.16646	0.908514	-0.978399	-0.349428	-0.978399	-0.349428	-0.349428	-0.349428	PhenDC3
RPL12P42	x	no rescue	1.19996	7.7288e-11	3.4913e-09	0.90238	9.53401e-07	8.53618e-05	-0.306217	0.0699977	0.193942	3.9	4.2	4.3	3.1	3.2	2.9	3.4	3.4	3.3	0.764093	1.37087	1.57313	-0.853986	-0.651727	-1.25851	-0.247207	-0.247207	-0.449467	PhenDC3
ZNF311	PMID: 33746099	no rescue	1.31421	3.11496e-07	6.41788e-06	0.883924	0.000404669	0.00942961	-0.438693	0.105503	0.257229	0.9	1.1	1	0.6	0.5	0.5	0.6	0.7	0.6	0.7995	1.69894	1.24922	-0.549657	-0.999376	-0.999376	-0.549657	-0.0999376	-0.549657	PhenDC3
SCARNA21	PMID: 37591067	no rescue	1.14953	1.81489e-09	6.21752e-08	0.8795	4.51243e-06	0.000295659	-0.276314	0.0370522	0.122755	6.4	7.2	6.6	5.6	5.7	5.5	5.8	5.9	6	0.581602	2.02558	0.942596	-0.862375	-0.681878	-1.04287	-0.501381	-0.320884	-0.140387	PhenDC3
SLC25A25-AS1	PMID: 34055094 PMID: 27553025	no rescue	0.723291	0.000726032	0.00534974	0.872475	0.000738668	0.0145565	0.140946	0.588581	0.75719	0.7	0.8	0.8	0.4	0.5	0.6	0.4	0.4	0.6	0.744587	1.35379	1.35379	-1.08304	-0.473828	0.135379	-1.08304	-1.08304	0.135379	PhenDC3
RPS15AP24	x	no rescue	0.596946	0.00908509	0.0417791	0.87122	0.000625784	0.0130704	0.262907	0.153284	0.330292	3.8	4.3	4.8	3.7	3.9	3.7	3.4	3.8	3.3	-0.121879	0.97503	2.07194	-0.34126	0.097503	-0.34126	-0.999406	-0.121879	-1.21879	PhenDC3
HYPK	x	no rescue	1.28176	3.91658e-06	6.06744e-05	0.870804	0.00106392	0.0190561	-0.418259	0.155793	0.333604	0.5	0.5	0.4	0.1	0.3	0.3	0.3	0.3	0.3	1.36083	1.36083	0.544331	-1.90516	-0.272166	-0.272166	-0.272166	-0.272166	-0.272166	PhenDC3
BTN3A1	PMID: 36418890 PMID: 32820120	no rescue	0.563111	0.0010602	0.00731814	0.869122	1.65388e-06	0.000134681	0.295343	0.0196993	0.0785318	1.6	1.9	2.1	1.5	1.4	1.5	1.3	1.4	1.3	0.161988	1.25541	1.98436	-0.202486	-0.56696	-0.202486	-0.931434	-0.56696	-0.931434	PhenDC3
MTND4P12	PMID: 33163283	no rescue	0.519862	0.00103797	0.00719634	0.866201	2.06808e-07	2.60754e-05	0.336499	0.121813	0.282385	7.5	8.1	8.2	7.3	7.7	7.3	6.9	7.4	7	0.0249319	1.37126	1.59564	-0.423843	0.473706	-0.423843	-1.32139	-0.199455	-1.097	PhenDC3
PGGHG	PMID: 33543040	no rescue	0.69348	2.03982e-05	0.000255516	0.859121	2.86337e-07	3.34842e-05	0.159952	0.202203	0.396306	2.1	2.4	1.9	1.5	1.7	1.6	1.4	1.6	1.5	1.08304	1.99685	0.473828	-0.744587	-0.135379	-0.439983	-1.04919	-0.439983	-0.744587	PhenDC3
SCNN1D	PMID: 36375375	no rescue	1.03594	1.10167e-05	0.000148966	0.856643	0.000231053	0.00629177	-0.184527	0.35351	0.563034	1.5	1.8	1.1	1.1	0.8	0.8	0.9	1.1	1	1.14193	2.04876	-0.0671724	-0.0671724	-0.973999	-0.973999	-0.671724	-0.0671724	-0.369448	PhenDC3
TESK2	x	no rescue	0.909218	0.000339906	0.00281436	0.851115	0.00124224	0.0213496	-0.067737	0.794641	0.89093	0.8	0.9	1	0.5	0.5	0.6	0.6	0.6	0.6	0.683837	1.24334	1.80284	-0.994672	-0.994672	-0.435169	-0.435169	-0.435169	-0.435169	PhenDC3
MAGEH1	PMID: 29316827 PMID: 20088962	no rescue	1.36617	7.35953e-10	2.80349e-08	0.850547	0.000141192	0.0043505	-0.525115	0.0218659	0.0848467	1.9	2.1	2.2	1.1	1.2	1.3	1.6	1.4	1.5	0.787406	1.2936	1.54669	-1.23735	-0.984257	-0.731163	0.0281216	-0.478068	-0.224973	PhenDC3
MT-ND4L	mt	no rescue	0.862529	2.04956e-20	3.26937e-18	0.841241	3.39312e-18	7.25322e-15	-0.0293516	0.680406	0.820478	11.2	11.2	11.2	10.3	10.4	10.2	10.2	10.5	10.3	1.30507	1.30507	1.30507	-0.689469	-0.467854	-0.911084	-0.911084	-0.246239	-0.689469	PhenDC3
MMP25-AS1	PMID: 34453499	no rescue	0.902191	1.48138e-05	0.000194138	0.840578	7.12665e-05	0.00259304	-0.0677128	0.676482	0.817878	0.9	1.4	1.1	0.8	0.8	0.7	0.8	0.8	0.7	0.0491473	2.26078	0.933799	-0.393179	-0.393179	-0.835504	-0.393179	-0.393179	-0.835504	PhenDC3
MT-ND4	PMID: 37482618	no rescue	0.836348	4.50776e-18	5.93803e-16	0.83949	1.45583e-22	8.29871e-19	-0.00495626	0.939537	0.969392	12.1	12.2	12.1	11.3	11.4	11.2	11.2	11.3	11.3	1.23997	1.47247	1.23997	-0.619987	-0.387492	-0.852483	-0.852483	-0.619987	-0.619987	PhenDC3
RPS27P8	x	no rescue	0.725738	0.000624402	0.00471314	0.839084	0.000521111	0.0113667	0.102839	0.600546	0.76595	4.3	4.8	5.1	4.1	4.1	3.9	3.8	4.3	3.7	0.14462	1.22927	1.88006	-0.289241	-0.289241	-0.723102	-0.940032	0.14462	-1.15696	PhenDC3
ENSG00000261474	x	no rescue	1.41453	3.6949e-06	5.75896e-05	0.837403	0.00365731	0.0435238	-0.583683	0.0881083	0.227451	2.8	2.7	2.6	1.5	1.3	2	1.8	2.4	1.9	1.27679	1.09145	0.90611	-1.13264	-1.50332	-0.205934	-0.576615	0.535428	-0.391275	PhenDC3
PSG1	PMID: 36309385	no rescue	0.914151	0.000184056	0.00167322	0.836724	0.000129936	0.00408464	-0.0842146	0.724902	0.849393	1.1	1.2	0.9	0.8	0.7	0.5	0.8	0.7	0.6	1.27783	1.72016	0.393179	-0.0491473	-0.491473	-1.37612	-0.0491473	-0.491473	-0.933799	PhenDC3
PIP5KL1	PMID: 19680787 PMID: 19947914	no rescue	1.24922	7.26006e-09	2.2191e-07	0.836095	7.09134e-05	0.00258569	-0.420603	0.0549038	0.163411	1.5	1.6	1.3	0.9	0.7	0.8	0.9	0.9	1.1	1.32239	1.63559	0.695994	-0.556795	-1.18319	-0.869993	-0.556795	-0.556795	0.0695994	PhenDC3
FAM131C	PMID: 36660621 ???	no rescue	0.904363	0.000845947	0.00608831	0.833646	0.00331916	0.0405725	-0.0832328	0.730543	0.853043	1.4	1.5	2	1.2	1	1.1	1	1.3	1.1	0.349428	0.663914	2.23634	-0.279543	-0.908514	-0.594028	-0.908514	0.0349428	-0.594028	PhenDC3
ENSG00000262877	x	no rescue	1.0255	0.00053399	0.004119	0.833014	0.00317089	0.0393494	-0.200474	0.52633	0.710428	1.4	1.2	1.3	0.8	0.6	1	0.8	0.9	0.9	1.5695	0.805961	1.18773	-0.721123	-1.48466	0.042419	-0.721123	-0.339352	-0.339352	PhenDC3
RUNX2	PMID: 33095746 PMID: 35534547	no rescue	0.686498	1.20582e-09	4.3576e-08	0.830232	3.60274e-09	7.89878e-07	0.135069	0.198339	0.390925	3.7	3.9	3.9	3.2	3.3	3.1	2.8	3.3	3.1	0.867926	1.38868	1.38868	-0.433963	-0.173585	-0.694341	-1.47547	-0.173585	-0.694341	PhenDC3
ENSG00000203392	x	no rescue	1.07471	0.000163191	0.00151642	0.825217	0.00175204	0.02709	-0.257975	0.370811	0.579072	1.2	1.4	1.1	0.7	0.6	0.9	0.8	0.8	0.9	1.04595	1.83042	0.65372	-0.915209	-1.30744	-0.130744	-0.522976	-0.522976	-0.130744	PhenDC3
MTND4P24	x	no rescue	0.681057	1.66425e-06	2.83408e-05	0.820122	1.78493e-06	0.000142636	0.12915	0.583902	0.754685	6.2	6.5	6.6	5.7	6	5.6	5.3	6	5.5	0.596285	1.26711	1.49071	-0.521749	0.149071	-0.745356	-1.41618	0.149071	-0.968963	PhenDC3
RPL23AP58	x	no rescue	0.701877	0.00352542	0.0195763	0.819359	0.00279555	0.0364253	0.106112	0.612921	0.774693	3.3	4.2	4.4	3.5	3.2	3.4	2.9	3.7	3.1	-0.444939	1.35706	1.75751	-0.0444939	-0.645162	-0.244717	-1.24583	0.355951	-0.845384	PhenDC3
SNORA12	PMID: 39022679	no rescue	0.596149	0.00598511	0.0301589	0.817447	0.00323966	0.0398858	0.21189	0.438235	0.640026	4.8	4.7	4.9	4.5	4.2	4	3.6	4.6	3.7	0.973067	0.764553	1.18158	0.347524	-0.278019	-0.695048	-1.52911	0.556038	-1.32059	PhenDC3
MTCO1P12	x	no rescue	0.787883	4.98492e-11	2.32911e-09	0.817211	4.06729e-09	8.69435e-07	0.0204129	0.820165	0.904308	7.8	8.2	8.2	7.2	7.4	7.2	7	7.5	7.3	0.60779	1.51947	1.51947	-0.759737	-0.303895	-0.759737	-1.21558	-0.0759737	-0.531816	PhenDC3
PCMTD1-DT	x	no rescue	1.13027	5.28498e-07	1.03262e-05	0.816933	0.000317893	0.00791308	-0.323645	0.140991	0.311734	0.9	1	1.2	0.7	0.5	0.6	0.6	0.8	0.7	0.549657	0.999376	1.89881	-0.349781	-1.24922	-0.7995	-0.7995	0.0999376	-0.349781	PhenDC3
ENSG00000278962	x	no rescue	1.01384	4.38665e-07	8.72118e-06	0.815094	9.21561e-05	0.00311455	-0.207671	0.329098	0.5386	1.7	1.7	1.8	1.3	1	1.1	1.1	1.4	1.3	1.09278	1.09278	1.43192	-0.263776	-1.2812	-0.942056	-0.942056	0.0753645	-0.263776	PhenDC3
ZNF558	PMID: 32617019	no rescue	0.704338	7.21833e-08	1.76931e-06	0.802839	1.62697e-08	2.86833e-06	0.090178	0.473557	0.668754	1.5	1.5	1.5	1.1	1.1	1.1	1	1.1	1	1.31028	1.31028	1.31028	-0.503953	-0.503953	-0.503953	-0.95751	-0.503953	-0.95751	PhenDC3
THAP2	PMID: 25493074	no rescue	0.741855	4.23713e-05	0.000485487	0.802171	2.05188e-05	0.00102301	0.0521698	0.774675	0.879157	1.1	1.1	1.1	0.8	0.8	0.7	0.7	0.8	0.8	1.29505	1.29505	1.29505	-0.453267	-0.453267	-1.03604	-1.03604	-0.453267	-0.453267	PhenDC3
CCDC78	PMID: 36761693	no rescue	0.611573	0.00490438	0.0255976	0.802084	0.00063219	0.0131842	0.184358	0.353139	0.562722	1.3	1.7	1.3	1	1.2	1	0.8	0.8	1.2	0.54902	1.96078	0.54902	-0.509804	0.196078	-0.509804	-1.21569	-1.21569	0.196078	PhenDC3
PLEKHA4	PMID: 38859961 PMID: 37980830	no rescue	0.964054	4.80795e-07	9.43995e-06	0.800534	0.00027636	0.00718518	-0.172794	0.381727	0.589326	1.1	1.5	1.4	0.9	0.8	0.8	0.7	1.1	1	0.243432	1.70403	1.33888	-0.486864	-0.852013	-0.852013	-1.21716	0.243432	-0.121716	PhenDC3
PAQR6	PMID: 34572596	no rescue	0.716914	0.00039505	0.0031882	0.798578	0.000122535	0.00391678	0.0753297	0.68263	0.821694	1.7	2	1.6	1.2	1.4	1.3	1.2	1.3	1.2	0.957895	2.03553	0.598684	-0.838158	-0.119737	-0.478947	-0.838158	-0.478947	-0.838158	PhenDC3
MST1	PMID: 30796177	no rescue	0.771772	7.58553e-06	0.000108157	0.794138	1.46894e-05	0.00077056	0.0166457	0.913822	0.956141	1.6	1.5	1.3	1	1.1	1	0.9	1.1	1	1.76908	1.36083	0.544331	-0.680414	-0.272166	-0.680414	-1.08866	-0.272166	-0.680414	PhenDC3
AK5	PMID: 31799658	no rescue	0.94461	1.42012e-14	1.15522e-12	0.793718	3.18025e-11	1.32647e-08	-0.160476	0.104218	0.254969	2.7	2.8	2.9	2.1	1.9	2.1	2.2	2.3	2.1	0.985082	1.26214	1.53919	-0.677244	-1.23135	-0.677244	-0.400189	-0.123135	-0.677244	PhenDC3
RPL12P4	x	no rescue	0.678532	0.000121018	0.00118114	0.790511	2.24379e-05	0.00108125	0.102191	0.348462	0.558045	5.4	6	6.2	5.1	5.4	5.2	5.1	5.4	5	-0.0535912	1.39337	1.87569	-0.777072	-0.0535912	-0.535912	-0.777072	-0.0535912	-1.01823	PhenDC3
NR1D1	PMID: 37395684 PMID: 34330232, PMID: 39359072	no rescue	0.652649	9.08825e-06	0.000125551	0.787931	4.05545e-08	6.19216e-06	0.126895	0.217997	0.416311	3.3	3.7	3.5	3.1	2.8	2.8	2.8	2.8	2.8	0.659966	1.79134	1.22565	0.0942809	-0.754247	-0.754247	-0.754247	-0.754247	-0.754247	PhenDC3
MEX3A	PMID: 36354374	no rescue	0.766705	8.37325e-10	3.13123e-08	0.787747	3.27926e-08	5.11451e-06	0.0123094	0.921063	0.960447	1.9	1.9	2	1.4	1.4	1.5	1.3	1.5	1.4	1.16667	1.16667	1.54167	-0.708333	-0.708333	-0.333333	-1.08333	-0.333333	-0.708333	PhenDC3
SLC22A17	PMID:38391165	no rescue	1.34049	2.41699e-08	6.64201e-07	0.784769	0.00239136	0.0330026	-0.562269	0.0379785	0.125122	0.8	1	0.8	0.4	0.4	0.5	0.5	0.8	0.6	0.731043	1.67096	0.731043	-1.14878	-1.14878	-0.678826	-0.678826	0.731043	-0.208869	PhenDC3
RPL17P18	x	no rescue	0.596077	0.00050298	0.00391459	0.778855	1.43611e-05	0.000759129	0.172973	0.0807828	0.214532	5.7	6.5	6.6	5.8	5.7	5.6	5.4	5.7	5.5	-0.31427	1.57135	1.80705	-0.0785674	-0.31427	-0.549972	-1.02138	-0.31427	-0.785674	PhenDC3
WBP1	x	no rescue	0.923998	2.51166e-07	5.26519e-06	0.778816	4.42217e-06	0.000291983	-0.152076	0.343722	0.552893	2.3	2.6	2.3	1.8	1.7	1.5	1.8	1.8	1.7	0.975764	1.79906	0.975764	-0.396404	-0.670838	-1.2197	-0.396404	-0.396404	-0.670838	PhenDC3
CRISPLD2	PMID: 35227296	no rescue	0.662325	0.00193432	0.0120412	0.772589	0.000456259	0.0103756	0.104401	0.601623	0.766662	0.8	0.8	0.6	0.5	0.5	0.4	0.4	0.5	0.4	1.60737	1.60737	0.349428	-0.279543	-0.279543	-0.908514	-0.908514	-0.279543	-0.908514	PhenDC3
RNF39	PMID: 36333410	no rescue	1.34727	2.03301e-06	3.37205e-05	0.77125	0.00448553	0.0496155	-0.583242	0.0401504	0.130342	1.3	1.3	1	0.6	0.5	0.7	0.8	0.8	0.8	1.53206	1.53206	0.471405	-0.942809	-1.29636	-0.589256	-0.235702	-0.235702	-0.235702	PhenDC3
IDUA	x	no rescue	0.846585	1.95851e-06	3.26174e-05	0.770719	7.81407e-05	0.00277814	-0.082038	0.6551	0.803138	1.5	1.6	1.4	1	1.1	0.9	1	1.2	0.9	1.22275	1.60222	0.843274	-0.674619	-0.295146	-1.05409	-0.674619	0.0843274	-1.05409	PhenDC3
MTCO1P40	x	no rescue	0.755708	5.42202e-08	1.36003e-06	0.768305	7.49807e-07	7.10541e-05	0.00268079	0.988921	0.994102	7.3	7.5	7.8	6.7	7	6.7	6.6	7.1	6.6	0.619987	1.08498	1.78246	-0.774984	-0.0774984	-0.774984	-1.00748	0.154997	-1.00748	PhenDC3
FAM86B3P	x	no rescue	0.658916	0.00442988	0.0235912	0.765173	0.000657378	0.0135771	0.0996754	0.671549	0.814321	1	1	0.8	0.6	0.8	0.6	0.6	0.8	0.6	1.46667	1.46667	0.266667	-0.933333	0.266667	-0.933333	-0.933333	0.266667	-0.933333	PhenDC3
TSPOAP1	x	no rescue	0.874636	1.51467e-10	6.58012e-09	0.765104	8.74256e-06	0.000508526	-0.11653	0.440252	0.641947	1.3	1.4	1.3	0.8	0.9	0.8	0.8	1.1	0.8	1.09422	1.48814	1.09422	-0.875376	-0.481457	-0.875376	-0.875376	0.306382	-0.875376	PhenDC3
SLC25A27	PMID: 25154973	no rescue	1.08908	5.24739e-05	0.000580397	0.764199	0.00404683	0.0462246	-0.333375	0.224908	0.425287	0.8	1	0.9	0.5	0.6	0.4	0.7	0.6	0.6	0.635881	1.67641	1.15615	-0.924917	-0.404651	-1.44518	0.115615	-0.404651	-0.404651	PhenDC3
HTR1D	PMID: 35813473	no rescue	0.581789	0.00553467	0.0283225	0.76326	9.89596e-05	0.00328603	0.173693	0.39282	0.599425	1.4	1.5	1.3	1.3	1	0.9	1	1	1	1.11832	1.57582	0.660827	0.660827	-0.71166	-1.16916	-0.71166	-0.71166	-0.71166	PhenDC3
PIK3IP1	PMID: 31350312 PMID: 38897445	no rescue	0.677567	0.000284052	0.0024233	0.762417	2.33873e-05	0.0011168	0.0761345	0.664716	0.809712	1.5	1.8	1.5	1.2	1	1.3	1.1	1.2	1.2	0.764093	1.97765	0.764093	-0.449467	-1.25851	-0.0449467	-0.853986	-0.449467	-0.449467	PhenDC3
POU6F1	PMID: 35504868	no rescue	1.08621	1.74742e-09	6.00652e-08	0.757759	2.2302e-05	0.00108125	-0.336223	0.0685657	0.191171	1.3	1.4	1.2	0.8	0.6	0.8	0.8	1	0.8	1.21716	1.58231	0.852013	-0.608581	-1.33888	-0.608581	-0.608581	0.121716	-0.608581	PhenDC3
ADIRF-AS1	PMID: 36261012	no rescue	0.784621	1.29231e-07	2.9092e-06	0.753861	1.14231e-07	1.53816e-05	-0.0385181	0.696763	0.830088	2.7	3	2.6	2.2	2	2.1	2.1	2.1	2.2	1.05848	1.9245	0.7698	-0.3849	-0.96225	-0.673575	-0.673575	-0.673575	-0.3849	PhenDC3
CLDN15	PMID: 34131154	no rescue	0.674971	0.000616604	0.00466635	0.752581	0.000137356	0.00424761	0.0702959	0.723488	0.848564	1.8	1.8	1.5	1.1	1.4	1.3	1.2	1.1	1.3	1.54167	1.54167	0.416667	-1.08333	0.0416667	-0.333333	-0.708333	-1.08333	-0.333333	PhenDC3
DNALI1	PMID: 37955080	no rescue	0.861494	8.21171e-08	1.97954e-06	0.750001	7.22514e-06	0.000441275	-0.120723	0.391158	0.59783	1.6	1.9	1.8	1.2	1.2	1.3	1.3	1.3	1.2	0.65157	1.7511	1.38459	-0.814463	-0.814463	-0.447955	-0.447955	-0.447955	-0.814463	PhenDC3
RN7SKP80	PMID: 37591067	no rescue	0.694631	2.24351e-05	0.000276952	0.748455	7.36301e-06	0.000446507	0.0453138	0.776984	0.880831	12.6	13.4	13.1	12.5	12.5	12.1	12.2	12.6	12.2	0.0517434	1.9145	1.21597	-0.181102	-0.181102	-1.11248	-0.879637	0.0517434	-0.879637	PhenDC3
ZDHHC1	PMID: 39069526	no rescue	0.643557	1.74747e-05	0.00022412	0.746495	5.09311e-06	0.00032499	0.0942088	0.48288	0.67606	2	2.2	2.2	1.6	1.7	1.6	1.5	1.7	1.6	0.778107	1.51526	1.51526	-0.696201	-0.327624	-0.696201	-1.06478	-0.327624	-0.696201	PhenDC3
CD27-AS1	PMID: 34006845	no rescue	0.578964	0.00435836	0.023286	0.744545	0.000247365	0.00656861	0.156479	0.448441	0.648056	1.3	1.4	1.4	1.1	0.8	1.1	0.8	0.9	1.1	0.852803	1.2792	1.2792	0	-1.2792	0	-1.2792	-0.852803	0	PhenDC3
CCDC74B	x	no rescue	1.24411	2.1343e-06	3.51721e-05	0.742712	0.00437487	0.0488028	-0.508284	0.0566595	0.167085	0.8	0.8	0.7	0.4	0.4	0.4	0.6	0.5	0.6	1.35379	1.35379	0.744587	-1.08304	-1.08304	-1.08304	0.135379	-0.473828	0.135379	PhenDC3
RN7SL674P	x	no rescue	1.00537	5.88602e-10	2.26329e-08	0.741642	9.24639e-07	8.32224e-05	-0.271237	0.063026	0.180113	5.5	5.8	5.6	4.9	4.7	4.4	5	5	4.8	0.917128	1.56877	1.13434	-0.386159	-0.820588	-1.47223	-0.168945	-0.168945	-0.603374	PhenDC3
EIF4A2P4	x	no rescue	0.600897	0.00124734	0.00834587	0.737306	0.00055416	0.0118756	0.124992	0.380649	0.58837	3.8	4.1	4.7	3.7	3.7	3.6	3.4	3.9	3.4	-0.0276818	0.719727	2.21455	-0.276818	-0.276818	-0.525955	-1.02423	0.221455	-1.02423	PhenDC3
MTCO2P2	x	no rescue	0.577757	0.000658778	0.00493612	0.735539	0.000179528	0.00515119	0.146976	0.518325	0.704797	6.7	7.2	7.5	6.5	6.8	6.6	6.2	6.9	6.3	-0.106924	1.09597	1.8177	-0.58808	0.133654	-0.347502	-1.30981	0.374233	-1.06924	PhenDC3
RPL15P5	x	no rescue	0.615568	0.00276983	0.0161491	0.735255	0.00262532	0.0351318	0.109066	0.575919	0.749274	3.3	3.8	4.1	3.1	3.3	3.2	2.8	3.5	2.9	-0.0802572	1.1236	1.84592	-0.561801	-0.0802572	-0.321029	-1.28412	0.401286	-1.04334	PhenDC3
RPL41P2	x	no rescue	0.691539	0.000214791	0.00190844	0.734857	0.000238945	0.00640495	0.0319625	0.791215	0.889172	5.5	6.2	6.5	5.3	5.4	5.6	5.3	5.7	5.2	-0.301941	1.28325	1.96261	-0.754851	-0.528396	-0.0754851	-0.754851	0.15097	-0.981307	PhenDC3
SUCLG2P2	PMID: 34589110	no rescue	0.805597	0.000386644	0.00313428	0.732469	0.00332586	0.0406062	-0.0848895	0.67436	0.816597	2.1	2.5	2.8	1.8	1.8	2	1.8	2.2	1.7	0.0600503	1.14096	1.95164	-0.750629	-0.750629	-0.210176	-0.750629	0.330277	-1.02086	PhenDC3
HSF4	PMID: 36229759	no rescue	0.766997	0.000109171	0.00108259	0.731469	0.000151932	0.0045642	-0.0411939	0.792071	0.889657	1.8	2.2	1.6	1.3	1.5	1.3	1.5	1.3	1.4	0.862567	2.21267	0.187515	-0.825064	-0.150012	-0.825064	-0.150012	-0.825064	-0.487538	PhenDC3
ACTA2	PMID: 36508166	no rescue	0.93877	6.95703e-10	2.65512e-08	0.73081	2.87485e-06	0.000213751	-0.21798	0.0297562	0.105394	2.4	2.9	2.8	2	1.9	2	2	2.2	2.2	0.366295	1.7399	1.46518	-0.73259	-1.00731	-0.73259	-0.73259	-0.183147	-0.183147	PhenDC3
SEC22B3P	x	no rescue	1.07054	1.06711e-05	0.000144965	0.721788	0.00379219	0.0445094	-0.358755	0.074529	0.202683	2.9	3.5	3.7	2.4	2.6	2.4	2.7	2.9	2.7	0.0731762	1.39035	1.8294	-1.02447	-0.585409	-1.02447	-0.365881	0.0731762	-0.365881	PhenDC3
PYCR1	PMID: 35760868 PMID: 33689096	no rescue	0.530606	5.23771e-06	7.8061e-05	0.720504	1.26423e-09	3.48703e-07	0.181732	0.0313503	0.109476	3.9	4.1	3.9	3.4	3.4	3.5	3.3	3.4	3.2	1.05409	1.68655	1.05409	-0.527046	-0.527046	-0.210819	-0.843274	-0.527046	-1.1595	PhenDC3
ENSG00000243445	x	no rescue	0.578609	0.00945391	0.0432028	0.716169	0.00244187	0.0334156	0.125172	0.385973	0.593283	4	4.7	5.1	4.1	4.1	4.2	4	4.1	3.8	-0.574427	1.14885	2.13359	-0.328244	-0.328244	-0.082061	-0.574427	-0.328244	-1.06679	PhenDC3
DGKI	PMID: 32733904	no rescue	0.872273	1.82531e-07	3.9775e-06	0.715688	0.00013528	0.00419858	-0.166358	0.315017	0.52431	0.6	0.7	0.8	0.4	0.4	0.4	0.4	0.5	0.5	0.525041	1.20009	1.87515	-0.825064	-0.825064	-0.825064	-0.825064	-0.150012	-0.150012	PhenDC3
ACAP1	PMID: 36497434	no rescue	0.864418	1.06929e-06	1.9219e-05	0.70658	7.63321e-05	0.0027401	-0.167694	0.225847	0.426308	1.1	1.5	1.4	0.8	0.8	0.9	1	0.9	1	0.22173	1.81819	1.41907	-0.975612	-0.975612	-0.576498	-0.177384	-0.576498	-0.177384	PhenDC3
MT-CO1	PMID: 31299394	no rescue	0.833878	1.04726e-17	1.26527e-15	0.700567	8.76282e-14	8.32516e-11	-0.141125	0.0150053	0.0639847	12.3	12.4	12.2	11.4	11.6	11.5	11.7	11.6	11.7	1.27946	1.54725	1.01166	-1.13068	-0.595096	-0.862889	-0.327303	-0.595096	-0.327303	PhenDC3
TMEM276	x	no rescue	0.818993	0.000294686	0.00249664	0.696723	0.00161927	0.0256162	-0.128912	0.563796	0.739535	1.7	1.7	1.5	1.1	1.3	1.1	1.2	1.2	1.2	1.52911	1.52911	0.695048	-0.973067	-0.13901	-0.973067	-0.556038	-0.556038	-0.556038	PhenDC3
MGAT5B	x	no rescue	1.01418	7.58213e-11	3.43263e-09	0.691848	3.50928e-05	0.00148914	-0.32907	0.0274004	0.0994764	1.5	1.6	1.4	0.9	1	0.8	1.2	1	1.1	1.19737	1.55658	0.838158	-0.957895	-0.598684	-1.31711	0.119737	-0.598684	-0.239474	PhenDC3
RBM43	PMID: 32632220 PMID: 34398362	no rescue	0.74219	8.55029e-05	0.00087861	0.687825	0.000359582	0.00872618	-0.0648723	0.704943	0.83523	1.3	1.3	1.5	1	0.8	1	0.9	1.1	1	0.894427	0.894427	1.78885	-0.447214	-1.34164	-0.447214	-0.894427	0	-0.447214	PhenDC3
RPL17P39	x	no rescue	0.550966	0.00152369	0.009867	0.684988	0.000276466	0.00718518	0.123788	0.249841	0.454553	5.2	5.9	6.1	5.3	5.3	5.2	4.9	5.3	5.1	-0.433963	1.38868	1.90944	-0.173585	-0.173585	-0.433963	-1.2151	-0.173585	-0.694341	PhenDC3
ENSG00000250644	x	no rescue	0.929117	1.82927e-05	0.000233292	0.684451	0.00109414	0.0194096	-0.250605	0.160154	0.339465	1.3	1.6	1.1	0.8	0.9	0.8	0.9	0.9	1	1.00791	2.1418	0.251976	-0.881917	-0.503953	-0.881917	-0.503953	-0.503953	-0.125988	PhenDC3
C14orf93	PMID: 27864143	no rescue	0.85296	4.03939e-06	6.24348e-05	0.682878	0.000330405	0.00817693	-0.17722	0.302562	0.511147	1.4	1.5	1.3	0.8	0.9	1	0.9	1.1	1	1.22474	1.63299	0.816497	-1.22474	-0.816497	-0.408248	-0.816497	0	-0.408248	PhenDC3
TLX2	PMID: 37758722 PMID: 37848550	no rescue	0.886135	7.6651e-07	1.44245e-05	0.680276	0.00024365	0.00650526	-0.212656	0.219096	0.418024	1.8	1.8	1.6	1.2	1.2	1.2	1.3	1.4	1.3	1.51787	1.51787	0.714293	-0.892866	-0.892866	-0.892866	-0.491076	-0.0892866	-0.491076	PhenDC3
GPSM3	PMID: 25143870	no rescue	1.00648	2.63883e-06	4.25988e-05	0.677452	0.00368461	0.0436966	-0.336106	0.146676	0.320262	1.7	1.8	1.6	1.1	1.1	1.1	1.1	1.3	1.5	1.16052	1.50867	0.812362	-0.928414	-0.928414	-0.928414	-0.928414	-0.232104	0.464207	PhenDC3
RGMB-AS1	PMID: 35117684	no rescue	0.750449	6.64137e-09	2.03915e-07	0.677181	2.17214e-07	2.71137e-05	-0.0810284	0.394453	0.600835	3.7	3.8	3.5	3	2.9	3	3.1	3	3	1.38243	1.67178	0.803738	-0.64299	-0.932336	-0.64299	-0.353645	-0.64299	-0.64299	PhenDC3
RPL15P18	x	no rescue	0.46315	0.00532077	0.0274134	0.676446	0.000170077	0.00496328	0.203375	0.0665008	0.187041	4.9	5.4	5.6	4.9	4.9	4.8	4.5	4.9	4.6	-0.12684	1.30011	1.8709	-0.12684	-0.12684	-0.412231	-1.2684	-0.12684	-0.983013	PhenDC3
FAM167A	PMID: 35241148	no rescue	0.775566	1.1452e-11	6.13717e-10	0.675282	4.75499e-10	1.50583e-07	-0.108489	0.142349	0.313907	4.7	4.9	4.6	4	3.9	4.1	4	4.1	4.1	1.19046	1.7399	0.915737	-0.73259	-1.00731	-0.457869	-0.73259	-0.457869	-0.457869	PhenDC3
MTATP8P2	x	no rescue	0.796577	8.72888e-13	5.46706e-11	0.674061	3.51602e-09	7.88466e-07	-0.131274	0.117519	0.275386	7.7	7.7	7.9	7	7	6.9	7.1	7.1	7	1.1283	1.1283	1.64906	-0.694341	-0.694341	-0.954719	-0.433963	-0.433963	-0.694341	PhenDC3
CCL2	PMID: 34464477	no rescue	0.693699	0.000963794	0.00675781	0.667463	0.00301722	0.0380794	-0.0388709	0.81268	0.900113	2.2	2.7	3	2.1	2	2.2	1.9	2.3	2.2	-0.25542	1.18132	2.04336	-0.542768	-0.830116	-0.25542	-1.11746	0.0319275	-0.25542	PhenDC3
MTATP8P1	x	no rescue	0.661905	0.000591562	0.00450355	0.661831	0.00137896	0.0228947	-0.0106635	0.941492	0.970363	6.1	6.5	7	5.7	6.1	5.8	5.7	6.2	5.7	0.0252518	0.934317	2.07065	-0.883813	0.0252518	-0.656547	-0.883813	0.252518	-0.883813	PhenDC3
GRIN2A	PMID: 26681223	no rescue	0.627267	8.90343e-05	0.000906232	0.661756	8.40174e-05	0.00291948	0.0248609	0.872903	0.933598	0.6	0.7	0.7	0.5	0.4	0.5	0.4	0.5	0.5	0.596285	1.49071	1.49071	-0.298142	-1.19257	-0.298142	-1.19257	-0.298142	-0.298142	PhenDC3
IFI44L	PMID: 36584854	no rescue	0.689581	0.000813812	0.00589862	0.656753	0.00203863	0.0299507	-0.043947	0.81535	0.901338	0.5	0.5	0.7	0.4	0.4	0.4	0.4	0.4	0.4	0.438397	0.438397	2.41119	-0.547997	-0.547997	-0.547997	-0.547997	-0.547997	-0.547997	PhenDC3
PTMAP2	PMID: 32141557	no rescue	0.743608	0.000272496	0.00233578	0.653804	0.00187278	0.028468	-0.101758	0.485254	0.678254	4.6	5.3	5.5	4.5	4.3	4.6	4.4	4.7	4.5	-0.270592	1.43414	1.9212	-0.514124	-1.00119	-0.270592	-0.757657	-0.0270592	-0.514124	PhenDC3
NINJ1	PMID: 26815582, PMID: 36184655	no rescue	0.507286	0.000453187	0.00357818	0.651931	8.00741e-06	0.000472189	0.136907	0.0759129	0.205256	4.8	5.4	5.1	4.5	4.7	4.6	4.4	4.6	4.5	0.205738	2.05738	1.13156	-0.720082	-0.102869	-0.411476	-1.02869	-0.411476	-0.720082	PhenDC3
SLC66A3	x	no rescue	0.799195	1.74809e-07	3.82146e-06	0.651752	7.97882e-05	0.00281332	-0.156638	0.277999	0.484859	2.4	2.4	2.6	1.8	1.8	1.8	1.8	2.1	2	1.0218	1.0218	1.65602	-0.880861	-0.880861	-0.880861	-0.880861	0.0704689	-0.246641	PhenDC3
PTPN18	PMID: 34522712 PMID: 33642877	no rescue	0.787159	8.88726e-06	0.000123088	0.650381	0.000307662	0.00774863	-0.144923	0.370605	0.578942	1.1	1.3	1.1	0.8	0.8	0.8	0.8	0.8	0.9	0.890871	1.95992	0.890871	-0.712697	-0.712697	-0.712697	-0.712697	-0.712697	-0.178174	PhenDC3
NEK3	PMID: 29504992, PMID: 31906878	no rescue	0.927826	2.87003e-08	7.70042e-07	0.648298	0.00010997	0.00359578	-0.288069	0.0765377	0.206556	1.5	1.5	1.5	1	0.9	1	1.2	1.1	1.1	1.25109	1.25109	1.25109	-0.834058	-1.25109	-0.834058	0	-0.417029	-0.417029	PhenDC3
DENND6B	x	no rescue	1.11976	9.07799e-07	1.66986e-05	0.647708	0.00435581	0.0486218	-0.478787	0.0309658	0.108507	0.8	0.8	0.7	0.4	0.5	0.4	0.6	0.5	0.6	1.37389	1.37389	0.723102	-1.22927	-0.578481	-1.22927	0.0723102	-0.578481	0.0723102	PhenDC3
APOBEC3F	PMID: 35261799	no rescue	0.911271	7.93099e-06	0.000111988	0.647383	0.00206138	0.0301296	-0.273139	0.152053	0.328278	0.8	1.1	1.1	0.6	0.6	0.6	0.8	0.7	0.8	0.0565459	1.58329	1.58329	-0.961281	-0.961281	-0.961281	0.0565459	-0.452367	0.0565459	PhenDC3
RPL21P28	x	no rescue	0.498647	0.00345813	0.0192761	0.645968	0.000358067	0.00872618	0.136437	0.243071	0.446801	4.7	5.4	5.4	4.7	4.6	4.8	4.4	4.6	4.7	-0.31603	1.67496	1.67496	-0.31603	-0.600458	-0.031603	-1.16931	-0.600458	-0.31603	PhenDC3
SLC29A2	PMID: 28218790	no rescue	0.789398	2.02506e-07	4.36617e-06	0.645761	3.20814e-05	0.00138892	-0.151651	0.204827	0.399413	2.7	3	2.7	2.1	2.1	2.2	2.1	2.3	2.3	0.944014	1.85431	0.944014	-0.876584	-0.876584	-0.573151	-0.876584	-0.269718	-0.269718	PhenDC3
GBP2	PMID: 37784054 PMID: 32518375	no rescue	0.778935	1.1218e-07	2.57649e-06	0.644402	1.14367e-05	0.000628872	-0.1447	0.192878	0.383899	2.2	2.4	2.6	1.9	1.7	1.8	1.8	2	1.8	0.570974	1.21332	1.85566	-0.392544	-1.03489	-0.713717	-0.713717	-0.0713717	-0.713717	PhenDC3
LRRC23	x	no rescue	1.13281	4.14004e-08	1.07017e-06	0.64291	0.00353866	0.0423771	-0.497369	0.027336	0.0992919	1.3	1.4	1.4	0.8	0.8	0.8	1	1.2	0.8	0.90611	1.27679	1.27679	-0.947296	-0.947296	-0.947296	-0.205934	0.535428	-0.947296	PhenDC3
LRRC2	PMID: 20420713	no rescue	0.673229	4.49642e-05	0.000509195	0.642599	0.000199205	0.00553918	-0.0391179	0.812162	0.899907	1.3	1.3	1.3	1	0.8	0.9	0.8	1.1	0.9	1.201	1.201	1.201	-0.208869	-1.14878	-0.678826	-1.14878	0.261087	-0.678826	PhenDC3
COL7A1	PMID: 37345040	no rescue	0.566402	1.68269e-05	0.000216901	0.640533	1.70067e-06	0.000136541	0.0672512	0.464823	0.661374	1.9	1.9	1.6	1.4	1.5	1.4	1.4	1.3	1.4	1.63978	1.63978	0.298142	-0.596285	-0.149071	-0.596285	-0.596285	-1.0435	-0.596285	PhenDC3
ANGPTL2	PMID: 28058016	no rescue	0.536352	0.000266236	0.00229077	0.639327	5.05968e-05	0.00197547	0.0945037	0.44053	0.642182	2.2	2.5	2.5	2	2	1.9	1.8	2	1.9	0.432136	1.5989	1.5989	-0.345709	-0.345709	-0.734631	-1.12355	-0.345709	-0.734631	PhenDC3
DHX58	PMID: 37336810	no rescue	0.580757	0.00024881	0.00216179	0.637354	0.000157985	0.00467423	0.0478236	0.736763	0.856506	1.6	1.9	1.8	1.4	1.4	1.4	1.3	1.4	1.4	0.425646	1.8622	1.38335	-0.532058	-0.532058	-0.532058	-1.01091	-0.532058	-0.532058	PhenDC3
MTCO2P12	x	no rescue	0.632907	7.83657e-05	0.000819289	0.635744	0.000198019	0.00552557	-0.00729788	0.941596	0.970363	7.2	7.8	8	6.9	7.2	7.1	6.9	7.3	7	-0.172133	1.37706	1.89346	-0.946729	-0.172133	-0.430331	-0.946729	0.0860663	-0.68853	PhenDC3
ENDOV	PMID: 32083667	no rescue	0.945271	1.00146e-09	3.69093e-08	0.634934	6.33719e-05	0.00238181	-0.317887	0.0167375	0.0693263	1.4	1.6	1.4	0.9	0.9	0.9	1	1.1	1.1	0.981616	1.74984	0.981616	-0.938937	-0.938937	-0.938937	-0.554826	-0.170716	-0.170716	PhenDC3
SEMA4G	PMID: 28653886 PMID: 36737753	no rescue	0.944865	1.38656e-06	2.40125e-05	0.628504	0.00217875	0.0311789	-0.323339	0.096648	0.242491	1.1	1.1	0.9	0.7	0.6	0.7	0.7	0.8	0.8	1.55417	1.55417	0.435169	-0.683837	-1.24334	-0.683837	-0.683837	-0.124334	-0.124334	PhenDC3
GSTZ1	PMID: 31832512	no rescue	0.587015	0.000163243	0.00151642	0.626094	0.000203574	0.00565149	0.0317674	0.829435	0.909002	1.1	1.2	1.1	0.8	0.8	0.8	0.8	0.9	0.8	1.08304	1.69224	1.08304	-0.744587	-0.744587	-0.744587	-0.744587	-0.135379	-0.744587	PhenDC3
MT1M	PMID: 37276792	no rescue	0.735808	2.32196e-05	0.000284744	0.624808	0.00111237	0.0196168	-0.12197	0.437736	0.639784	4	4.1	4.5	3.5	3.5	3.6	3.4	3.8	3.8	0.565685	0.848528	1.9799	-0.848528	-0.848528	-0.565685	-1.13137	0	0	PhenDC3
TMTC4	PMID: 33925440	no rescue	0.765978	1.28096e-09	4.61283e-08	0.624051	3.56514e-07	3.98481e-05	-0.151056	0.14877	0.323464	2.2	2.1	2.2	1.6	1.5	1.6	1.7	1.7	1.7	1.40962	1.04714	1.40962	-0.765221	-1.12769	-0.765221	-0.402748	-0.402748	-0.402748	PhenDC3
CTSO	PMID: 38883596	no rescue	0.815998	1.87943e-06	3.15059e-05	0.621451	0.000516883	0.0113178	-0.205874	0.12924	0.293722	1.3	1.3	1.6	0.9	0.9	1	1	1.1	1	0.761905	0.761905	2.04762	-0.952381	-0.952381	-0.52381	-0.52381	-0.0952381	-0.52381	PhenDC3
EIF3J-DT	PMID: 38817073	no rescue	0.771927	1.47535e-06	2.54639e-05	0.62041	8.96893e-05	0.00304321	-0.159741	0.289994	0.497964	1.8	1.8	1.8	1.2	1.3	1.3	1.4	1.4	1.4	1.28507	1.28507	1.28507	-1.19328	-0.780219	-0.780219	-0.367162	-0.367162	-0.367162	PhenDC3
TRAPPC6A	x	no rescue	1.02793	2.64823e-07	5.50627e-06	0.616692	0.00212459	0.0306346	-0.419241	0.030766	0.107965	2.6	2.8	2.7	1.9	1.9	1.9	2.1	2.3	2.2	0.93352	1.49363	1.21358	-1.02687	-1.02687	-1.02687	-0.46676	0.093352	-0.186704	PhenDC3
MTATP6P1	PMID: 39382100	no rescue	0.600136	3.10329e-09	1.00258e-07	0.614502	1.49987e-09	3.91227e-07	0.00603677	0.937617	0.968651	9.5	9.6	9.5	8.9	9.1	8.8	8.8	9	9	1.1595	1.47573	1.1595	-0.737865	-0.105409	-1.05409	-1.05409	-0.421637	-0.421637	PhenDC3
OLMALINC	PMID: 35958002	no rescue	0.464383	0.00774138	0.0370031	0.61296	0.000737593	0.0145565	0.140561	0.366854	0.575562	0.7	0.8	0.7	0.6	0.5	0.5	0.5	0.5	0.5	0.952381	1.80952	0.952381	0.0952381	-0.761905	-0.761905	-0.761905	-0.761905	-0.761905	PhenDC3
RPS27	PMID: 38365771 PMID: 31663663	no rescue	0.689724	5.69521e-10	2.20654e-08	0.610117	1.17491e-08	2.11497e-06	-0.0882967	0.191684	0.382355	8.1	8.4	8.3	7.7	7.5	7.5	7.6	7.7	7.7	0.777947	1.65314	1.36141	-0.388973	-0.972433	-0.972433	-0.680703	-0.388973	-0.388973	PhenDC3
PIGT	PMID: 38169393	no rescue	0.661851	1.64717e-08	4.72359e-07	0.606607	2.67005e-07	3.19305e-05	-0.0634051	0.294601	0.502711	3	3.4	3.1	2.6	2.6	2.6	2.7	2.7	2.6	0.653242	2.03658	0.999077	-0.730095	-0.730095	-0.730095	-0.38426	-0.38426	-0.730095	PhenDC3
ATP8B5P	x	no rescue	0.572224	0.00208074	0.012762	0.605113	0.00166853	0.0261969	0.0236209	0.845926	0.918438	1.6	2.2	2	1.6	1.5	1.5	1.4	1.7	1.5	-0.251976	2.01581	1.25988	-0.251976	-0.629941	-0.629941	-1.00791	0.125988	-0.629941	PhenDC3
SLC25A23	PMID: 36254139	no rescue	0.709308	2.30358e-11	1.15849e-09	0.60451	1.16548e-08	2.11497e-06	-0.11373	0.0941709	0.238342	4.1	4.3	4.2	3.6	3.5	3.5	3.6	3.7	3.7	0.960769	1.60128	1.28103	-0.640513	-0.960769	-0.960769	-0.640513	-0.320256	-0.320256	PhenDC3
PER3	PMID: 36278918	no rescue	0.815785	3.91958e-12	2.23547e-10	0.600814	1.58252e-06	0.000130738	-0.223716	0.0112258	0.0513901	2.4	2.6	2.6	1.9	1.8	1.9	2	2.1	2	0.827922	1.47586	1.47586	-0.791926	-1.1159	-0.791926	-0.467956	-0.143986	-0.467956	PhenDC3
ICAM5	PMID: 38228798	no rescue	0.804774	9.81276e-08	2.31092e-06	0.600301	0.000145985	0.00447363	-0.211474	0.0717295	0.197642	2.3	2.6	2.3	1.8	1.8	1.8	1.8	2.1	1.9	0.862567	1.87515	0.862567	-0.825064	-0.825064	-0.825064	-0.825064	0.187515	-0.487538	PhenDC3
PDE4DIPP2	x	no rescue	0.886813	6.33779e-11	2.90146e-09	0.600038	1.92137e-06	0.000150722	-0.294313	0.0115682	0.0525075	1.9	2	1.9	1.3	1.5	1.3	1.5	1.5	1.6	1.10289	1.48466	1.10289	-1.18773	-0.42419	-1.18773	-0.42419	-0.42419	-0.042419	PhenDC3
RPL28	PMID: 31506518 PMID: 34307151	no rescue	0.695607	1.00175e-07	2.351e-06	0.598593	3.67632e-06	0.000256898	-0.105233	0.0543101	0.16197	6.8	7.4	7.1	6.5	6.4	6.4	6.5	6.6	6.5	0.319275	2.04336	1.18132	-0.542768	-0.830116	-0.830116	-0.542768	-0.25542	-0.542768	PhenDC3
GLI4	PMID: 35838496	no rescue	0.731312	1.08844e-05	0.000147372	0.597408	0.00054865	0.011787	-0.140369	0.304552	0.512841	2.2	2.5	2	1.6	1.7	1.7	1.7	1.9	1.8	1.02899	2.05798	0.342997	-1.02899	-0.685994	-0.685994	-0.685994	0	-0.342997	PhenDC3
AKR1C2	PMID: 39292292 PMID: 37498066	no rescue	0.583705	2.35553e-05	0.000288168	0.596475	2.33143e-05	0.0011168	0.00344699	0.974944	0.987059	2	1.8	2.1	1.5	1.6	1.6	1.5	1.6	1.6	1.37649	0.458831	1.83533	-0.917663	-0.458831	-0.458831	-0.917663	-0.458831	-0.458831	PhenDC3
BTN3A2	PMID: 31692043	no rescue	0.714176	2.17201e-09	7.25827e-08	0.594686	6.96644e-07	6.84531e-05	-0.129486	0.127729	0.291654	2.8	2.8	3	2.3	2.2	2.3	2.4	2.5	2.4	1.0014	1.0014	1.72241	-0.801122	-1.16163	-0.801122	-0.440617	-0.0801122	-0.440617	PhenDC3
RPL3P2	x	no rescue	0.423567	0.00739392	0.0357154	0.593124	0.0010563	0.0189547	0.159783	0.150162	0.325526	5.2	5.8	5.9	5.2	5.3	5.2	4.8	5.4	5	-0.31603	1.39053	1.67496	-0.31603	-0.031603	-0.31603	-1.45374	0.252824	-0.884885	PhenDC3
TAF4B	PMID: 34322376	no rescue	0.583982	6.53427e-05	0.000701583	0.591934	0.000534968	0.011595	-0.000879181	0.995177	0.997416	1.8	1.9	2	1.5	1.5	1.4	1.3	1.7	1.4	0.764093	1.16861	1.57313	-0.449467	-0.449467	-0.853986	-1.25851	0.359573	-0.853986	PhenDC3
IFITM2	PMID: 36435199 PMID: 28223169	no rescue	0.741855	2.82518e-06	4.52428e-05	0.587613	0.000385587	0.00912023	-0.163032	0.0894868	0.230176	4.6	5.3	5.2	4.4	4.4	4.2	4.3	4.6	4.5	-0.0288225	1.787	1.52759	-0.547628	-0.547628	-1.06643	-0.80703	-0.0288225	-0.288225	PhenDC3
SCN1B	PMID: 34771603	no rescue	0.49228	0.0112373	0.0497709	0.584996	0.00192716	0.0289716	0.0851232	0.647213	0.797384	0.8	0.8	0.7	0.7	0.6	0.5	0.6	0.5	0.6	1.37612	1.37612	0.491473	0.491473	-0.393179	-1.27783	-0.393179	-1.27783	-0.393179	PhenDC3
RPS20P14	x	no rescue	0.537551	0.00217219	0.0132393	0.581615	0.00279409	0.0364253	0.0331672	0.786545	0.886341	5.5	5.9	6.4	5.5	5.5	5.4	5.2	5.7	5.4	-0.312882	0.813494	2.22146	-0.312882	-0.312882	-0.594476	-1.15766	0.250306	-0.594476	PhenDC3
LOXL3	review PMID: 31340433	no rescue	0.846497	3.0121e-05	0.000358189	0.580119	0.00325534	0.0399637	-0.27403	0.125546	0.288609	1.2	1.4	1.1	0.9	0.8	0.8	1	0.9	0.9	1	2	0.5	-0.5	-1	-1	0	-0.5	-0.5	PhenDC3
PAN2	x	no rescue	0.564297	9.11815e-07	1.67273e-05	0.580002	4.4594e-07	4.76626e-05	0.00732986	0.935369	0.967698	2.3	2.4	2.3	1.8	1.9	1.9	1.9	1.8	1.9	1.16405	1.58311	1.16405	-0.93124	-0.512182	-0.512182	-0.512182	-0.93124	-0.512182	PhenDC3
COL4A1	PMID: 35184134 PMID: 38968684	no rescue	0.683496	1.7555e-11	9.05149e-10	0.578677	4.90007e-11	1.90445e-08	-0.113319	0.102605	0.252082	4.7	4.6	4.6	4	3.9	4.1	4.1	4.1	4.1	1.51618	1.18336	1.18336	-0.81356	-1.14638	-0.48074	-0.48074	-0.48074	-0.48074	PhenDC3
ACBD4	PMID: 35378899	no rescue	0.451925	0.00276539	0.0161325	0.578077	0.000196032	0.00548666	0.119083	0.300968	0.509499	2.3	2.7	2.5	2.2	2.2	2	1.9	2.1	2.1	0.312503	1.91966	1.11608	-0.0892866	-0.0892866	-0.892866	-1.29466	-0.491076	-0.491076	PhenDC3
YPEL2	PMID: 34990474	no rescue	0.582814	0.000606562	0.00460744	0.577833	0.00205117	0.0300574	-0.0146666	0.92899	0.964871	0.9	1.1	1.1	0.8	0.8	0.8	0.7	0.8	0.8	0.235702	1.64992	1.64992	-0.471405	-0.471405	-0.471405	-1.17851	-0.471405	-0.471405	PhenDC3
ENSG00000235609	x	no rescue	0.87792	8.2263e-05	0.000853478	0.574747	0.00438239	0.0488548	-0.313014	0.0764008	0.206256	1.4	1.1	1.5	1.1	0.7	0.8	1	1	1.1	1.2693	0.0875376	1.66321	0.0875376	-1.48814	-1.09422	-0.306382	-0.306382	0.0875376	PhenDC3
ARHGEF25	PMID: 37538176	no rescue	0.621064	0.000126816	0.00122891	0.572761	0.000830899	0.015788	-0.0544105	0.711494	0.839721	2.1	2.1	1.8	1.6	1.5	1.5	1.5	1.7	1.5	1.6	1.6	0.4	-0.4	-0.8	-0.8	-0.8	0	-0.8	PhenDC3
RPL17P7	x	no rescue	0.555357	0.00113074	0.00769841	0.57192	0.00106641	0.0190561	0.00510518	0.95999	0.979605	5.4	6	6.2	5.3	5.2	5.5	5.2	5.5	5.3	-0.312882	1.37668	1.93987	-0.594476	-0.87607	-0.0312882	-0.87607	-0.0312882	-0.594476	PhenDC3
CFH	PMID: 37927420	no rescue	1.0486	2.92624e-08	7.82586e-07	0.570421	0.00408516	0.0463346	-0.486672	0.0132989	0.0584319	0.5	0.5	0.5	0.3	0.3	0.3	0.4	0.4	0.3	1.19737	1.19737	1.19737	-0.957895	-0.957895	-0.957895	0.119737	0.119737	-0.957895	PhenDC3
IFT27	x	no rescue	0.797904	7.79667e-07	1.46048e-05	0.570405	0.000575408	0.012192	-0.234088	0.0662783	0.186661	1.5	1.5	1.2	0.9	1	0.9	1.1	1	1.1	1.60026	1.60026	0.290957	-1.01835	-0.581914	-1.01835	-0.145479	-0.581914	-0.145479	PhenDC3
TPCN1	x	no rescue	0.723566	4.34512e-12	2.46441e-10	0.567995	4.6287e-07	4.91649e-05	-0.163657	0.0165565	0.0687393	4.8	5.1	4.9	4.2	4.2	4.2	4.2	4.5	4.4	0.857143	1.71429	1.14286	-0.857143	-0.857143	-0.857143	-0.857143	0	-0.285714	PhenDC3
DGAT2	PMID: 34078402	no rescue	0.689295	2.49123e-07	5.22775e-06	0.567459	3.58522e-05	0.00150641	-0.130856	0.269835	0.475387	1.5	1.5	1.6	1.1	1.1	1.1	1.2	1.2	1.1	1.13183	1.13183	1.6169	-0.808452	-0.808452	-0.808452	-0.323381	-0.323381	-0.808452	PhenDC3
SLC26A6	PMID: 34591393	no rescue	0.483632	0.000392833	0.00317155	0.566552	2.70868e-05	0.00121898	0.075499	0.390412	0.597268	2.9	3.2	2.7	2.4	2.6	2.6	2.5	2.4	2.5	0.981616	2.13395	0.213395	-0.938937	-0.170716	-0.170716	-0.554826	-0.938937	-0.554826	PhenDC3
ADAMTS6	PMID: 34265397	no rescue	0.483857	4.58918e-05	0.000517404	0.565359	9.28202e-06	0.000533772	0.0720053	0.414616	0.618402	2.2	2.3	2.4	2	1.9	1.9	1.8	1.9	1.9	0.785674	1.25708	1.72848	-0.157135	-0.628539	-0.628539	-1.09994	-0.628539	-0.628539	PhenDC3
EIF4BP7	x	no rescue	0.440602	0.00311227	0.017696	0.562358	0.00132665	0.0223235	0.111909	0.31769	0.526526	4.7	5.3	5.4	4.8	4.8	4.7	4.4	5	4.5	-0.430119	1.35653	1.65431	-0.132344	-0.132344	-0.430119	-1.32344	0.463206	-1.02567	PhenDC3
SSH3	PMID: 31218112	no rescue	0.819167	4.87283e-08	1.23441e-06	0.561955	0.000157334	0.00467112	-0.263697	0.0235582	0.0896837	2.4	2.7	2.3	1.8	1.9	1.8	2	2.1	2.1	0.928797	1.9319	0.59443	-1.0774	-0.743038	-1.0774	-0.408671	-0.0743038	-0.0743038	PhenDC3
RN7SKP9	x	no rescue	0.525422	0.000897103	0.00638893	0.56057	0.000711777	0.014253	0.0268778	0.867833	0.931477	9.4	10.2	9.9	9.5	9.4	9.1	9.1	9.6	9.2	-0.240935	1.92748	1.11433	0.0301169	-0.240935	-1.05409	-1.05409	0.301169	-0.78304	PhenDC3
DBP	x	no rescue	0.70248	0.000322554	0.00269252	0.558484	0.0044921	0.0496249	-0.151972	0.412518	0.61661	0.8	1	0.8	0.6	0.6	0.7	0.6	0.7	0.7	0.597505	2.13395	0.597505	-0.938937	-0.938937	-0.170716	-0.938937	-0.170716	-0.170716	PhenDC3
GAB2	PMID: 37085900	no rescue	0.703718	5.50124e-09	1.71294e-07	0.557801	9.73658e-07	8.67215e-05	-0.154412	0.0953067	0.240291	2.8	3	2.9	2.4	2.2	2.2	2.4	2.5	2.4	0.901498	1.57762	1.23956	-0.450749	-1.12687	-1.12687	-0.450749	-0.112687	-0.450749	PhenDC3
PRR36	x	no rescue	0.745697	7.19022e-05	0.000760673	0.555372	0.00303217	0.0382116	-0.199095	0.261939	0.467753	1.2	1.4	1.3	0.9	0.8	0.9	1.1	0.9	0.9	0.731043	1.67096	1.201	-0.678826	-1.14878	-0.678826	0.261087	-0.678826	-0.678826	PhenDC3
MT-ATP8	PMID: 37482618	no rescue	0.564884	1.19962e-07	2.73674e-06	0.554801	3.24018e-06	0.000233799	-0.0193304	0.795124	0.891212	10.2	10.3	10.5	9.7	9.9	9.7	9.7	10	9.7	0.767195	1.09599	1.75359	-0.876795	-0.219199	-0.876795	-0.876795	0.109599	-0.876795	PhenDC3
BBS12	x	no rescue	0.862211	4.75074e-07	9.35397e-06	0.553034	0.00317806	0.0393494	-0.317424	0.0776439	0.208558	1.6	1.6	1.6	1.1	1.1	1.1	1.1	1.4	1.3	1.19048	1.19048	1.19048	-0.952381	-0.952381	-0.952381	-0.952381	0.333333	-0.0952381	PhenDC3
SEMA6C	PMID: 37002363	no rescue	0.76961	1.7336e-05	0.00022248	0.546208	0.00336841	0.0409114	-0.230238	0.168024	0.350503	1.1	1.3	1.1	0.8	0.8	0.8	0.8	1	0.9	0.797831	1.90252	0.797831	-0.859203	-0.859203	-0.859203	-0.859203	0.245487	-0.306858	PhenDC3
LRRC75A	x	no rescue	0.669235	5.25769e-05	0.000581221	0.546096	0.0010722	0.0190997	-0.12914	0.352836	0.562425	1.9	2	1.7	1.4	1.5	1.4	1.4	1.5	1.6	1.34164	1.78885	0.447214	-0.894427	-0.447214	-0.894427	-0.894427	-0.447214	9.93014e-16	PhenDC3
ACTMAP	x	no rescue	0.745072	1.4383e-07	3.20603e-06	0.545304	4.34675e-05	0.00174492	-0.208642	0.0928238	0.23595	2.3	2.4	2.2	1.6	1.7	1.8	1.8	1.9	1.9	1.23507	1.59364	0.876501	-1.27491	-0.916342	-0.557773	-0.557773	-0.199205	-0.199205	PhenDC3
B9D1	PMID: 27956228	no rescue	0.55243	2.21408e-05	0.000273817	0.541994	2.34449e-05	0.0011168	-0.0187808	0.861265	0.927627	1.6	1.7	1.6	1.2	1.3	1.4	1.3	1.3	1.3	1.0709	1.63785	1.0709	-1.19689	-0.629941	-0.0629941	-0.629941	-0.629941	-0.629941	PhenDC3
RNF157	PMID: 36263220	no rescue	0.357343	0.00753368	0.0362057	0.54161	0.000160957	0.00474574	0.175611	0.153852	0.331145	1.4	1.4	1.4	1.2	1.1	1.1	1.1	1	1.1	1.26491	1.26491	1.26491	0	-0.632456	-0.632456	-0.632456	-1.26491	-0.632456	PhenDC3
TXNDC5	PMID: 35934705	no rescue	0.633688	0.000177476	0.00162207	0.541085	0.00311369	0.0388949	-0.100932	0.45703	0.65456	1.7	2.1	2	1.5	1.5	1.5	1.6	1.7	1.4	0.13901	1.80712	1.3901	-0.695048	-0.695048	-0.695048	-0.278019	0.13901	-1.11208	PhenDC3
KIZ	x	no rescue	0.476718	0.00112399	0.00766523	0.539767	0.000673954	0.0137206	0.0540068	0.675264	0.817125	1.5	1.7	1.8	1.3	1.4	1.4	1.4	1.4	1.2	0.236628	1.30146	1.83387	-0.828199	-0.295786	-0.295786	-0.295786	-0.295786	-1.36061	PhenDC3
UBA7	PMID: 32218830 PMID: 31974171	no rescue	0.549412	1.49148e-05	0.000195337	0.539173	1.34272e-05	0.000717557	-0.0179362	0.837164	0.913517	3	3.3	3	2.7	2.6	2.6	2.6	2.7	2.6	0.837037	2.02651	0.837037	-0.352437	-0.748928	-0.748928	-0.748928	-0.352437	-0.748928	PhenDC3
EEF1A1P19	x	no rescue	0.493423	0.00135742	0.00894058	0.537689	0.000970276	0.0177272	0.03493	0.696766	0.830088	5.6	6.3	6.3	5.7	5.7	5.5	5.4	5.8	5.5	-0.468427	1.63949	1.63949	-0.167295	-0.167295	-0.769558	-1.07069	0.133836	-0.769558	PhenDC3
LGALS3BP	PMID: 37041137	no rescue	0.643165	2.09679e-10	8.76058e-09	0.537062	1.9737e-07	2.52769e-05	-0.11439	0.069217	0.192623	5	5.3	5.1	4.5	4.5	4.5	4.6	4.7	4.6	0.81356	1.81202	1.14638	-0.85054	-0.85054	-0.85054	-0.51772	-0.1849	-0.51772	PhenDC3
DNAH1	PMID: 37168331	no rescue	0.777813	2.84081e-06	4.54218e-05	0.531392	0.00211857	0.0305736	-0.25254	0.0578034	0.169355	1.1	1.3	1	0.7	0.8	0.8	0.8	0.9	0.8	0.993999	2.04647	0.467764	-1.11094	-0.584705	-0.584705	-0.584705	-0.0584705	-0.584705	PhenDC3
HLA-B	PMID: 32194036 PMID: 35277460	no rescue	0.618703	6.26316e-09	1.93466e-07	0.530861	6.71468e-06	0.000413212	-0.0968223	0.18125	0.368538	5.2	5.5	5.5	4.8	4.8	4.8	4.8	5.1	4.8	0.547997	1.53439	1.53439	-0.767195	-0.767195	-0.767195	-0.767195	0.219199	-0.767195	PhenDC3
ARRB2	PMID: 37783676 PMID: 33367479	no rescue	0.508074	1.07272e-05	0.00014563	0.530475	3.27549e-06	0.000235354	0.0147354	0.856133	0.924749	3.3	3.5	3.3	3	2.9	2.9	2.9	2.9	2.9	0.994937	1.84774	0.994937	-0.284268	-0.710669	-0.710669	-0.710669	-0.710669	-0.710669	PhenDC3
TKT	PMID: 36030587	no rescue	0.466218	9.6241e-06	0.000132149	0.523267	7.52285e-07	7.10541e-05	0.0489386	0.353271	0.562838	7	7.3	7.1	6.7	6.7	6.6	6.6	6.7	6.6	0.734631	1.9014	1.12355	-0.432136	-0.432136	-0.821058	-0.821058	-0.432136	-0.821058	PhenDC3
RFTN1	PMID: 35490655	no rescue	0.674177	2.85465e-08	7.67934e-07	0.523013	2.20662e-05	0.00107815	-0.159978	0.0355821	0.11951	3.5	3.8	3.7	3.1	3	3.1	3.2	3.3	3.2	0.630733	1.6951	1.34031	-0.788417	-1.1432	-0.788417	-0.433629	-0.0788417	-0.433629	PhenDC3
RPL7AP70	x	no rescue	0.463975	0.00171921	0.0109271	0.52276	0.00158769	0.0253129	0.0496795	0.667463	0.811721	4.4	5	4.8	4.3	4.3	4.4	4	4.4	4.3	-0.112687	1.91568	1.23956	-0.450749	-0.450749	-0.112687	-1.46493	-0.112687	-0.450749	PhenDC3
PANX2	PMID: 39389335	no rescue	0.525629	2.25225e-05	0.000277619	0.521841	4.29174e-05	0.0017388	-0.0123365	0.889809	0.942454	3.4	3.7	3.4	3	3	3.1	3.1	3	3	0.837037	2.02651	0.837037	-0.748928	-0.748928	-0.352437	-0.352437	-0.748928	-0.748928	PhenDC3
CADM4	PMID: 29434950	no rescue	0.702987	2.40113e-06	3.9096e-05	0.521515	0.000237961	0.00640495	-0.190114	0.121942	0.282546	2.9	3	2.7	2.2	2.2	2.4	2.4	2.4	2.4	1.34491	1.69075	0.653242	-1.07593	-1.07593	-0.38426	-0.38426	-0.38426	-0.38426	PhenDC3
ARNT2-DT	x	no rescue	0.531685	0.00177712	0.0112443	0.519991	0.0023337	0.0326051	-0.019252	0.904625	0.950709	0.9	0.8	0.8	0.6	0.7	0.7	0.7	0.7	0.7	1.9245	0.7698	0.7698	-1.5396	-0.3849	-0.3849	-0.3849	-0.3849	-0.3849	PhenDC3
CCDC32	PMID: 30655848	no rescue	0.56058	0.000957	0.00672172	0.519576	0.0017698	0.0272195	-0.0496557	0.738296	0.857699	1	1	1.2	0.8	0.8	0.7	0.8	0.8	0.8	0.781736	0.781736	2.06094	-0.497468	-0.497468	-1.13707	-0.497468	-0.497468	-0.497468	PhenDC3
TMEM42	x	no rescue	0.423779	0.00297993	0.0170959	0.518822	0.000722811	0.014373	0.0868141	0.469093	0.6651	2.4	2.6	2.6	2.1	2.3	2.2	2.1	2.2	2	0.564103	1.48718	1.48718	-0.820513	0.102564	-0.358974	-0.820513	-0.358974	-1.28205	PhenDC3
LYPLAL1-DT	PMID: 38111678	no rescue	0.582328	8.75474e-05	0.000894219	0.517737	0.00106466	0.0190561	-0.0730809	0.582568	0.753923	1.3	1.5	1.4	1.1	1.1	1.1	1.2	1.1	1.1	0.578481	1.88006	1.22927	-0.723102	-0.723102	-0.723102	-0.0723102	-0.723102	-0.723102	PhenDC3
PXYLP1	PMID: 33173439	no rescue	0.732986	1.00539e-07	2.35373e-06	0.515817	0.0024248	0.0332797	-0.225892	0.127293	0.29119	1	1.1	1.1	0.7	0.8	0.8	0.7	1	0.8	0.687614	1.30647	1.30647	-1.16894	-0.550091	-0.550091	-1.16894	0.687614	-0.550091	PhenDC3
SNHG8	PMID: 33854372	no rescue	0.311765	0.00349333	0.0194404	0.51529	2.18274e-05	0.00107406	0.194373	0.0266802	0.0976733	2.8	2.8	2.9	2.6	2.6	2.5	2.3	2.4	2.5	1	1	1.5	0	0	-0.5	-1.5	-1	-0.5	PhenDC3
STEAP3	PMID: 38480539 PMID: 38440354	no rescue	0.622511	5.50344e-09	1.71294e-07	0.515254	7.06678e-07	6.84531e-05	-0.1164	0.112968	0.26885	3.9	4.1	4	3.5	3.4	3.5	3.6	3.5	3.6	0.875376	1.66321	1.2693	-0.700301	-1.09422	-0.700301	-0.306382	-0.700301	-0.306382	PhenDC3
NGF	PMID: 29249692	no rescue	0.603174	1.87584e-06	3.14715e-05	0.513752	3.8988e-05	0.00161047	-0.0962671	0.266812	0.472808	3.2	3.4	3.1	2.7	2.8	2.6	2.8	2.7	2.8	1.11417	1.85695	0.742781	-0.742781	-0.371391	-1.11417	-0.371391	-0.742781	-0.371391	PhenDC3
ALDH1A3	PMID: 39111285	no rescue	0.625989	1.6257e-08	4.66858e-07	0.506898	4.63351e-06	0.000301284	-0.127866	0.0512159	0.155231	4.6	4.9	4.8	4.2	4.1	4.2	4.2	4.3	4.3	0.685994	1.71499	1.37199	-0.685994	-1.02899	-0.685994	-0.685994	-0.342997	-0.342997	PhenDC3
SMIM19	x	no rescue	0.718901	1.01449e-05	0.000139061	0.503762	0.00396837	0.0457916	-0.224122	0.149147	0.324065	1.6	1.5	1.7	1.2	1.2	1.1	1.2	1.4	1.3	1.18187	0.69838	1.66537	-0.752101	-0.752101	-1.2356	-0.752101	0.214886	-0.268608	PhenDC3
SYNGR1	PMID: 30557369	no rescue	0.624807	8.44641e-06	0.0001178	0.503341	0.000198359	0.00552557	-0.127821	0.217243	0.415532	2.3	2.6	2.2	1.9	2	1.8	1.9	2.1	2	0.853986	2.06755	0.449467	-0.764093	-0.359573	-1.16861	-0.764093	0.0449467	-0.359573	PhenDC3
ZNF496	PMID: 30012466	no rescue	0.628375	6.09534e-11	2.81572e-09	0.503114	5.22363e-07	5.4469e-05	-0.133226	0.0553095	0.164305	3.1	3.1	3	2.6	2.5	2.5	2.6	2.7	2.7	1.40294	1.40294	0.995638	-0.633588	-1.04089	-1.04089	-0.633588	-0.226281	-0.226281	PhenDC3
EEF1A1P5	PMID: 37298233	no rescue	0.471518	0.000810698	0.00588023	0.501	0.00157515	0.0252215	0.0195019	0.903294	0.950534	8.1	8.5	8.7	7.9	8.1	7.9	7.7	8.2	7.9	-0.0349428	1.223	1.85197	-0.663914	-0.0349428	-0.663914	-1.29288	0.279543	-0.663914	PhenDC3
GLIS1	PMID: 35216340	no rescue	0.694494	7.59526e-07	1.43327e-05	0.499061	0.0006668	0.0136707	-0.20314	0.0333291	0.114045	3.2	3.7	3.3	2.8	2.8	2.8	2.8	3	3.1	0.467956	2.0878	0.791926	-0.827922	-0.827922	-0.827922	-0.827922	-0.179983	0.143986	PhenDC3
EVL	x	no rescue	0.713848	3.20961e-08	8.53304e-07	0.498157	4.18696e-05	0.00170479	-0.224621	0.0167278	0.069301	1.9	2.1	1.9	1.5	1.4	1.6	1.6	1.6	1.6	0.933799	1.81845	0.933799	-0.835504	-1.27783	-0.393179	-0.393179	-0.393179	-0.393179	PhenDC3
TENM3-AS1	x	no rescue	0.676964	3.37321e-06	5.33549e-05	0.494829	0.00078699	0.0152416	-0.190636	0.124395	0.286641	1.5	1.7	1.6	1.1	1.1	1.3	1.3	1.3	1.3	0.69838	1.66537	1.18187	-1.2356	-1.2356	-0.268608	-0.268608	-0.268608	-0.268608	PhenDC3
RPL10P16	x	no rescue	0.346915	0.006865	0.0336219	0.494819	0.000852038	0.0160206	0.13827	0.174338	0.358503	5.9	6.1	6.3	5.7	5.9	5.8	5.5	5.9	5.6	0.181025	0.995638	1.81025	-0.633588	0.181025	-0.226281	-1.4482	0.181025	-1.04089	PhenDC3
UBAP1L	x	no rescue	0.711324	5.64677e-05	0.000619421	0.494546	0.00449763	0.0496352	-0.223	0.13817	0.307228	1	1.2	0.9	0.8	0.8	0.7	0.8	0.8	0.8	0.888889	2.22222	0.222222	-0.444444	-0.444444	-1.11111	-0.444444	-0.444444	-0.444444	PhenDC3
RIN1	PMID: 33069695	no rescue	0.671412	1.36035e-09	4.83054e-08	0.49398	1.08163e-05	0.000602509	-0.185362	0.0110861	0.0508624	3.6	3.8	3.5	3	3	3	3.1	3.1	3.2	1.14638	1.81202	0.81356	-0.85054	-0.85054	-0.85054	-0.51772	-0.51772	-0.1849	PhenDC3
WDR36	x	no rescue	0.396124	0.000728369	0.00536308	0.491642	9.98289e-05	0.0032957	0.0853999	0.243354	0.446944	4.7	4.7	5	4.4	4.3	4.4	4.2	4.5	4.3	0.784465	0.784465	1.96116	-0.392232	-0.784465	-0.392232	-1.1767	0	-0.784465	PhenDC3
S100A13	PMID: 27008379	no rescue	0.563524	0.000185468	0.00168456	0.490755	0.00127377	0.021735	-0.0814344	0.490233	0.682286	2.8	3.1	2.9	2.5	2.4	2.5	2.4	2.5	2.6	0.680414	1.90516	1.08866	-0.544331	-0.952579	-0.544331	-0.952579	-0.544331	-0.136083	PhenDC3
OSBPL7	PMID: 34829830	no rescue	0.395941	0.00291306	0.0168178	0.489851	0.000331391	0.00817767	0.0867748	0.325099	0.533966	2.4	2.6	2.2	2.1	2.1	2.1	2.1	2	2	1.11891	2.12593	0.111891	-0.391618	-0.391618	-0.391618	-0.391618	-0.895127	-0.895127	PhenDC3
ZNF581	PMID: 34830933	no rescue	0.709273	2.70028e-09	8.907e-08	0.48982	9.25064e-05	0.00312022	-0.227564	0.0167939	0.0695148	4	4.2	4.1	3.4	3.4	3.4	3.5	3.7	3.7	0.908514	1.53748	1.223	-0.978399	-0.978399	-0.978399	-0.663914	-0.0349428	-0.0349428	PhenDC3
AHSA2P	x	no rescue	0.534205	0.000131608	0.00126933	0.488077	0.000366527	0.00881662	-0.0530283	0.463268	0.659944	3	2.8	2.5	2.3	2.3	2.4	2.4	2.4	2.4	2.08514	1.25109	0	-0.834058	-0.834058	-0.417029	-0.417029	-0.417029	-0.417029	PhenDC3
CDH13	PMID: 20607704	no rescue	0.585215	2.28079e-08	6.31875e-07	0.487509	1.05945e-05	0.000592081	-0.105709	0.198411	0.391025	2.4	2.4	2.2	1.8	1.8	1.9	2	1.8	1.9	1.51787	1.51787	0.714293	-0.892866	-0.892866	-0.491076	-0.0892866	-0.892866	-0.491076	PhenDC3
VDR	PMID: 30399574	no rescue	0.5899	1.08376e-05	0.000146836	0.486544	0.00101709	0.0184838	-0.111177	0.347057	0.556391	1.9	2.1	2	1.6	1.6	1.5	1.5	1.8	1.6	0.745356	1.63978	1.19257	-0.596285	-0.596285	-1.0435	-1.0435	0.298142	-0.596285	PhenDC3
ATP5MC2	x	no rescue	0.555019	2.08318e-07	4.47731e-06	0.485935	9.96052e-06	0.000561037	-0.0781566	0.187748	0.376888	5.1	5.4	5.4	4.8	4.8	4.8	4.8	4.9	4.9	0.440546	1.63002	1.63002	-0.748928	-0.748928	-0.748928	-0.748928	-0.352437	-0.352437	PhenDC3
PLEKHG4	PMID: 37336836	no rescue	0.362176	0.00444944	0.0236708	0.485441	0.000382991	0.00907137	0.116221	0.259503	0.465305	2.1	2.2	1.9	1.7	1.8	1.8	1.8	1.8	1.6	1.30146	1.83387	0.236628	-0.828199	-0.295786	-0.295786	-0.295786	-0.295786	-1.36061	PhenDC3
PELI2	PMID: 30971501	no rescue	0.566443	8.08564e-06	0.000113544	0.482935	0.00113485	0.0198741	-0.0914946	0.459518	0.656889	2	1.8	2	1.5	1.6	1.5	1.4	1.8	1.6	1.41107	0.503953	1.41107	-0.856719	-0.403162	-0.856719	-1.31028	0.503953	-0.403162	PhenDC3
ZFP36L1	PMID: 37935976 PMID: 36100056	no rescue	0.559644	9.4136e-08	2.22674e-06	0.482702	9.37692e-06	0.000534516	-0.0861718	0.157135	0.335172	6.4	6.7	6.7	6.1	6	6	6.1	6.2	6.1	0.517932	1.59364	1.59364	-0.557773	-0.916342	-0.916342	-0.557773	-0.199205	-0.557773	PhenDC3
ADAM22	PMID: 16385342 PMID: 38518731	no rescue	0.636187	5.28194e-08	1.33144e-06	0.482076	8.90371e-05	0.00302709	-0.162871	0.0985786	0.245611	1.4	1.5	1.5	1.1	1.1	1.1	1.1	1.2	1.2	0.893971	1.46867	1.46867	-0.830116	-0.830116	-0.830116	-0.830116	-0.25542	-0.25542	PhenDC3
TRPM4	PMID: 33562811	no rescue	0.338705	0.00593994	0.0299831	0.481083	9.97909e-05	0.0032957	0.13304	0.167578	0.349801	2	2.2	2.2	1.9	1.8	2	1.8	1.8	1.8	0.333333	1.53333	1.53333	-0.266667	-0.866667	0.333333	-0.866667	-0.866667	-0.866667	PhenDC3
RPL13AP25	x	no rescue	0.545131	0.000354898	0.00291837	0.480826	0.0026135	0.0350537	-0.0730935	0.372887	0.58095	6.6	7.3	7.2	6.5	6.5	6.4	6.5	6.7	6.5	-0.269718	1.85431	1.55088	-0.573151	-0.573151	-0.876584	-0.573151	0.0337148	-0.573151	PhenDC3
EEF1A1P6	x	no rescue	0.482975	5.02666e-05	0.000559315	0.480675	0.000292148	0.0074903	-0.0114964	0.887551	0.941267	7.4	7.8	7.8	7.2	7.3	7.1	7	7.4	7.1	0.190243	1.56	1.56	-0.494633	-0.152195	-0.837071	-1.17951	0.190243	-0.837071	PhenDC3
TMEM198B	PMID: 36038663	no rescue	0.718503	2.19117e-06	3.59641e-05	0.477957	0.00155375	0.0249725	-0.247676	0.0378083	0.124732	1.9	2.2	2	1.5	1.6	1.4	1.7	1.7	1.7	0.620844	1.81819	1.01996	-0.975612	-0.576498	-1.37473	-0.177384	-0.177384	-0.177384	PhenDC3
NUDT16	PMID: 38272222	no rescue	0.350154	0.00440935	0.0235065	0.47616	3.32435e-05	0.00142838	0.116997	0.234886	0.43706	2.2	2.3	2.2	2	1.8	2	1.8	1.9	1.9	1.0303	1.57576	1.0303	-0.0606061	-1.15152	-0.0606061	-1.15152	-0.606061	-0.606061	PhenDC3
TFAP4	PMID: 34630654	no rescue	0.371488	0.00660452	0.0326279	0.473949	0.000452441	0.0103025	0.0952709	0.409862	0.61441	1.7	1.8	1.7	1.5	1.6	1.4	1.4	1.4	1.5	0.957073	1.61966	0.957073	-0.368105	0.294484	-1.03069	-1.03069	-1.03069	-0.368105	PhenDC3
FDFT1	PMID: 35093030	no rescue	0.344671	0.000378253	0.00307819	0.473558	2.68973e-07	3.19424e-05	0.119977	0.0649481	0.183884	4.8	4.9	4.9	4.5	4.5	4.6	4.4	4.4	4.5	0.931594	1.42479	1.42479	-0.547997	-0.547997	-0.0547997	-1.04119	-1.04119	-0.547997	PhenDC3
BCL3	PMID: 38195591	no rescue	0.334665	0.00620941	0.031044	0.470803	0.00019124	0.00537895	0.127687	0.131584	0.297643	3.3	3.6	3.4	3.2	3.1	3.2	3	3	3.1	0.452367	1.97911	0.961281	-0.0565459	-0.565459	-0.0565459	-1.07437	-1.07437	-0.565459	PhenDC3
CPQ	PMID: 37304538	no rescue	0.652046	6.30427e-07	1.21549e-05	0.4706	0.000501697	0.0110561	-0.189927	0.0816921	0.21617	2.8	2.7	2.9	2.3	2.3	2.1	2.3	2.4	2.5	1.20131	0.828493	1.57414	-0.662794	-0.662794	-1.40844	-0.662794	-0.289973	0.0828493	PhenDC3
SALL2	PMID: 31657150 PMID: 38493149	no rescue	0.730127	6.32284e-07	1.21792e-05	0.463201	0.000869983	0.0162597	-0.274625	0.0278535	0.100682	2.4	2.6	2.4	2.1	1.8	1.8	1.9	2.2	2.1	0.901961	1.60784	0.901961	-0.156863	-1.21569	-1.21569	-0.862745	0.196078	-0.156863	PhenDC3
MT1X	PMID: 36149322	no rescue	1.01489	2.92828e-08	7.82586e-07	0.461272	0.00230701	0.0324906	-0.561472	0.050513	0.153673	3.4	3.4	3.5	2.8	2.1	2.7	3.2	3.1	2.8	0.894427	0.894427	1.11803	-0.447214	-2.01246	-0.67082	0.447214	0.223607	-0.447214	PhenDC3
COL6A1	PMID: 33391546 PMID: 39365515	no rescue	0.419158	0.00317266	0.0179494	0.456971	0.00110875	0.0196168	0.0313644	0.727704	0.85081	2.8	3.2	2.7	2.7	2.6	2.4	2.5	2.6	2.5	0.568535	2.27414	0.142134	0.142134	-0.284268	-1.13707	-0.710669	-0.284268	-0.710669	PhenDC3
TMEM131L	PMID: 37090987	no rescue	0.53689	3.74102e-06	5.8264e-05	0.456967	0.000122827	0.00391878	-0.0883011	0.346205	0.555401	2.1	2.1	2.2	1.7	1.8	1.7	1.8	1.8	1.8	1.11094	1.11094	1.63717	-0.993999	-0.467764	-0.993999	-0.467764	-0.467764	-0.467764	PhenDC3
SIDT2	PMID: 31546103 PMID: 35302183	no rescue	0.466236	3.96793e-05	0.00045902	0.455977	0.000157856	0.00467423	-0.0188121	0.799184	0.89278	3	3.3	3.2	2.8	2.7	2.7	2.7	2.9	2.7	0.479877	1.77555	1.34366	-0.383902	-0.815791	-0.815791	-0.815791	0.0479877	-0.815791	PhenDC3
RPS11	PMID: 32395510	no rescue	0.508604	5.73334e-06	8.44613e-05	0.455624	4.3029e-05	0.0017388	-0.0613008	0.236662	0.439345	8.7	9.1	8.9	8.5	8.4	8.4	8.5	8.5	8.5	0.367162	2.01939	1.19328	-0.458952	-0.872009	-0.872009	-0.458952	-0.458952	-0.458952	PhenDC3
CARD19	x	no rescue	0.484815	9.1106e-05	0.000924095	0.455286	0.000243838	0.00650526	-0.0369103	0.608783	0.771028	4.1	4.3	3.9	3.6	3.7	3.7	3.7	3.6	3.7	1.19328	2.01939	0.367162	-0.872009	-0.458952	-0.458952	-0.458952	-0.872009	-0.458952	PhenDC3
NOB1	PMID: 30854959	no rescue	0.446066	4.74058e-05	0.000531831	0.45372	6.67153e-05	0.00246787	-0.000765027	0.991946	0.995674	4.5	4.7	4.7	4.2	4.3	4.2	4.1	4.3	4.3	0.611775	1.52944	1.52944	-0.764719	-0.305888	-0.764719	-1.22355	-0.305888	-0.305888	PhenDC3
MTA1	PMID: 37442756	no rescue	0.495121	1.49467e-05	0.00019563	0.453174	6.70636e-05	0.00247147	-0.0500836	0.385076	0.592688	4.2	4.5	4.2	3.8	3.8	3.8	3.9	3.9	3.9	0.816497	2.04124	0.816497	-0.816497	-0.816497	-0.816497	-0.408248	-0.408248	-0.408248	PhenDC3
MIF4GD	PMID: 24336329	no rescue	0.488614	0.00129742	0.00862328	0.45316	0.0029162	0.0372548	-0.0440307	0.745819	0.862807	2	2.2	2	1.6	1.7	1.8	1.8	1.6	1.8	0.833333	1.83333	0.833333	-1.16667	-0.666667	-0.166667	-0.166667	-1.16667	-0.166667	PhenDC3
C1RL	PMID: 32993564	no rescue	0.608002	3.47681e-07	7.07773e-06	0.451931	0.00131714	0.0222353	-0.16518	0.11793	0.275944	2.9	3.2	3.2	2.6	2.7	2.5	2.5	2.9	2.8	0.333333	1.45833	1.45833	-0.791667	-0.416667	-1.16667	-1.16667	0.333333	-0.0416667	PhenDC3
MAN2C1	PMID: 21556061	no rescue	0.396093	0.0038191	0.0208889	0.451802	0.000739433	0.0145565	0.0490991	0.522781	0.708201	3.1	3.2	2.7	2.6	2.8	2.7	2.7	2.6	2.7	1.44881	1.9145	-0.413947	-0.879637	0.0517434	-0.413947	-0.413947	-0.879637	-0.413947	PhenDC3
ASAP3	PMID: 30536996	no rescue	0.371848	0.00308864	0.0175861	0.449542	0.000576056	0.012192	0.0705897	0.480189	0.674856	2.3	2.3	2.1	1.9	2	1.9	1.8	1.9	2	1.55417	1.55417	0.435169	-0.683837	-0.124334	-0.683837	-1.24334	-0.683837	-0.124334	PhenDC3
XPC	x	no rescue	0.560304	2.00883e-07	4.34036e-06	0.449265	4.02287e-05	0.00165541	-0.118995	0.160996	0.340611	3.1	3.2	3.1	2.7	2.6	2.6	2.7	2.7	2.8	1.13707	1.56347	1.13707	-0.568535	-0.994937	-0.994937	-0.568535	-0.568535	-0.142134	PhenDC3
ACBD7	PMID: 38385960	no rescue	0.617053	0.000140702	0.00133683	0.449063	0.00159485	0.0253944	-0.177155	0.194619	0.386086	2.5	2.3	2.3	2	1.7	2	2	2	2.1	1.70561	0.852803	0.852803	-0.426401	-1.70561	-0.426401	-0.426401	-0.426401	0	PhenDC3
PIM1	PMID: 38016478	no rescue	0.613205	9.57157e-07	1.73563e-05	0.446794	0.000167538	0.00490593	-0.174696	0.0675662	0.189014	3.4	3.4	3.2	2.8	2.7	2.8	2.9	2.9	2.9	1.51186	1.51186	0.755929	-0.755929	-1.13389	-0.755929	-0.377964	-0.377964	-0.377964	PhenDC3
ING4	PMID: 34353439	no rescue	0.537767	0.00014141	0.00134106	0.446207	0.00188568	0.0285815	-0.100018	0.291953	0.499989	3	3.4	3.2	2.7	2.8	2.7	2.8	2.9	2.8	0.325934	2.00217	1.16405	-0.93124	-0.512182	-0.93124	-0.512182	-0.093124	-0.512182	PhenDC3
GEMIN8	x	no rescue	0.577193	4.06814e-05	0.000468754	0.445765	0.00258012	0.0346604	-0.139714	0.266698	0.472652	1.8	2	2	1.5	1.5	1.5	1.6	1.7	1.6	0.547997	1.53439	1.53439	-0.931594	-0.931594	-0.931594	-0.438397	0.0547997	-0.438397	PhenDC3
RCC1	PMID: 37747077	no rescue	0.601545	2.52591e-09	8.37241e-08	0.445211	2.73757e-05	0.00122553	-0.164723	0.0346127	0.11717	4.3	4.2	4.1	3.6	3.6	3.7	3.8	3.6	3.8	1.61988	1.25541	0.890937	-0.931434	-0.931434	-0.56696	-0.202486	-0.931434	-0.202486	PhenDC3
EXD3	PMID: 30890511	no rescue	0.523617	0.000115663	0.00113813	0.444029	0.00186782	0.0284178	-0.0864267	0.445273	0.645889	1.7	1.8	1.6	1.4	1.4	1.3	1.5	1.4	1.3	1.19689	1.76383	0.629941	-0.503953	-0.503953	-1.0709	0.0629941	-0.503953	-1.0709	PhenDC3
NOP53	PMID: 30421090 PMID: 36316314	no rescue	0.507707	5.46568e-06	8.10195e-05	0.443251	1.90702e-05	0.000962006	-0.0717965	0.306741	0.515399	4.7	4.9	4.6	4.3	4.3	4.1	4.3	4.4	4.3	1.06667	1.86667	0.666667	-0.533333	-0.533333	-1.33333	-0.533333	-0.133333	-0.533333	PhenDC3
PCBP1-AS1	PMID: 37904442	no rescue	0.387599	0.00583903	0.0295761	0.442873	0.00296108	0.0376767	0.0464608	0.723304	0.848399	0.4	0.4	0.4	0.4	0.3	0.4	0.4	0.3	0.4	0.503953	0.503953	0.503953	0.503953	-1.76383	0.503953	0.503953	-1.76383	0.503953	PhenDC3
RPS6KA2	PMID: 36741009	no rescue	0.545713	5.92797e-09	1.8339e-07	0.442441	1.24072e-05	0.000671444	-0.111962	0.0990002	0.246272	5.7	5.9	5.8	5.3	5.2	5.3	5.3	5.5	5.4	0.837037	1.63002	1.23353	-0.748928	-1.14542	-0.748928	-0.748928	0.0440546	-0.352437	PhenDC3
BTN3A3	PMID: 36059652 PMID: 30858559	no rescue	0.621351	4.89025e-06	7.35808e-05	0.441901	0.00210837	0.0305036	-0.188319	0.0769882	0.207493	2.1	2.3	2.4	1.7	1.8	1.7	1.8	2	1.8	0.554826	1.32305	1.70716	-0.981616	-0.597505	-0.981616	-0.597505	0.170716	-0.597505	PhenDC3
GUSB	PMID: 35812439	no rescue	0.35556	0.000609116	0.00462037	0.438964	2.58053e-05	0.0011831	0.0753915	0.300599	0.509128	3.7	3.7	3.6	3.3	3.3	3.4	3.2	3.3	3.3	1.44518	1.44518	0.924917	-0.635881	-0.635881	-0.115615	-1.15615	-0.635881	-0.635881	PhenDC3
CCDC71L	PMID: 38367702	no rescue	0.614553	1.60563e-07	3.53274e-06	0.438368	0.000365455	0.00881474	-0.185649	0.0331021	0.113571	2.5	2.5	2.7	2.1	2	2.1	2.2	2.3	2.1	0.93124	0.93124	1.76936	-0.744992	-1.16405	-0.744992	-0.325934	0.093124	-0.744992	PhenDC3
LAYN	PMID: 36805871 PMID: 38859944	no rescue	0.568437	1.93386e-07	4.20059e-06	0.438261	1.92901e-05	0.000970233	-0.139274	0.0693393	0.192715	4.4	4.6	4.5	4	3.8	4	4.1	4.1	4.1	0.843274	1.60222	1.22275	-0.674619	-1.43357	-0.674619	-0.295146	-0.295146	-0.295146	PhenDC3
HIP1	PMID: 15059611	no rescue	0.542198	9.25815e-08	2.1955e-06	0.437959	6.71733e-06	0.000413212	-0.112791	0.119179	0.277819	3	3	2.9	2.5	2.4	2.5	2.6	2.6	2.6	1.41379	1.41379	0.97503	-0.780024	-1.21879	-0.780024	-0.34126	-0.34126	-0.34126	PhenDC3
FAM149B1	x	no rescue	0.581292	3.63494e-08	9.53963e-07	0.437246	6.64866e-05	0.00246787	-0.152861	0.0586647	0.171108	2.6	2.6	2.7	2.2	2.1	2.1	2.2	2.3	2.3	1.1124	1.1124	1.54768	-0.628746	-1.06403	-1.06403	-0.628746	-0.19346	-0.19346	PhenDC3
MT-CYB	x	no rescue	0.391707	8.49323e-05	0.000873186	0.436423	7.65511e-07	7.10541e-05	0.0370199	0.551447	0.729508	11.5	11.5	11.3	10.9	11.2	11	11	11	11	1.49932	1.49932	0.628746	-1.1124	0.19346	-0.677111	-0.677111	-0.677111	-0.677111	PhenDC3
LETMD1	PMID: 35818268	no rescue	0.446632	2.40517e-05	0.000293712	0.435472	0.000405835	0.00942961	-0.0197777	0.831081	0.90986	3	2.9	3.1	2.6	2.7	2.6	2.5	2.8	2.7	1.16667	0.666667	1.66667	-0.833333	-0.333333	-0.833333	-1.33333	0.166667	-0.333333	PhenDC3
ENSG00000293188	x	no rescue	0.666289	1.35607e-05	0.000178981	0.433747	0.00289481	0.0370925	-0.239461	0.0653948	0.184826	2.5	2.7	2.6	2.1	2.2	1.9	2.2	2.3	2.3	0.748928	1.54191	1.14542	-0.837037	-0.440546	-1.63002	-0.440546	-0.0440546	-0.0440546	PhenDC3
RAP1GAP2	PMID: 39279964	no rescue	0.311333	0.00369209	0.0203414	0.433316	2.47208e-05	0.00114679	0.113339	0.115146	0.272013	3.1	3.2	3.1	2.8	2.8	2.9	2.7	2.7	2.8	1.06904	1.60357	1.06904	-0.534522	-0.534522	0	-1.06904	-1.06904	-0.534522	PhenDC3
STK36	PMID: 38184689	no rescue	0.518645	2.17434e-05	0.000270211	0.432871	0.000425875	0.00982846	-0.0932362	0.273408	0.479374	2.8	3	2.7	2.4	2.5	2.5	2.5	2.5	2.6	0.993999	2.04647	0.467764	-1.11094	-0.584705	-0.584705	-0.584705	-0.584705	-0.0584705	PhenDC3
HMGCR	PMID: 31953433	no rescue	0.455513	2.4221e-05	0.000295427	0.432342	3.57035e-05	0.00150386	-0.0322147	0.664015	0.809475	2.9	2.7	2.8	2.4	2.4	2.5	2.5	2.4	2.4	1.77215	0.743161	1.25766	-0.800327	-0.800327	-0.285831	-0.285831	-0.800327	-0.800327	PhenDC3
ENSG00000290993	x	no rescue	0.572517	5.9202e-05	0.000644342	0.432287	0.00282935	0.0366069	-0.147519	0.235678	0.438027	1.7	1.8	1.6	1.4	1.4	1.3	1.4	1.4	1.5	1.20605	1.80907	0.603023	-0.603023	-0.603023	-1.20605	-0.603023	-0.603023	0	PhenDC3
CTSH	PMID: 38883596	no rescue	0.463989	3.53131e-05	0.000413742	0.432256	0.000265425	0.00696615	-0.0400382	0.657809	0.80538	1.5	1.6	1.6	1.3	1.3	1.3	1.3	1.4	1.3	0.755929	1.51186	1.51186	-0.755929	-0.755929	-0.755929	-0.755929	-1.6785e-15	-0.755929	PhenDC3
FADS2	PMID: 37597812	no rescue	0.322815	0.00500225	0.0260153	0.431598	1.25386e-05	0.000676413	0.100021	0.211178	0.408072	3.8	4	3.8	3.6	3.4	3.7	3.5	3.4	3.5	0.808452	1.77859	0.808452	-0.16169	-1.13183	0.323381	-0.646762	-1.13183	-0.646762	PhenDC3
RPS25	PMID: 38977703	no rescue	0.493926	1.73841e-06	2.93832e-05	0.43089	4.11373e-05	0.00168703	-0.0724967	0.236415	0.439014	7.8	7.9	8	7.5	7.3	7.4	7.4	7.5	7.5	0.853986	1.25851	1.66303	-0.359573	-1.16861	-0.764093	-0.764093	-0.359573	-0.359573	PhenDC3
DCAKD	x	no rescue	0.34863	0.00243644	0.0145307	0.430813	0.000174558	0.00503394	0.0741034	0.336629	0.545689	2.8	2.9	2.7	2.5	2.5	2.5	2.5	2.5	2.4	1.24808	1.83928	0.656886	-0.525509	-0.525509	-0.525509	-0.525509	-0.525509	-1.11671	PhenDC3
PCED1A	x	no rescue	0.560507	6.76689e-06	9.81295e-05	0.429635	0.00144661	0.023787	-0.138864	0.203654	0.398014	3.1	3.2	3.1	2.6	2.7	2.6	2.6	2.8	2.9	1.06318	1.4792	1.06318	-1.01695	-0.600925	-1.01695	-1.01695	-0.1849	0.231125	PhenDC3
RN7SKP71	x	no rescue	0.558597	8.28734e-05	0.000857198	0.429004	0.00404171	0.0462046	-0.137483	0.163827	0.34459	8.3	8.9	8.6	8.1	8.2	7.9	8.1	8.4	8	0.0704689	1.97313	1.0218	-0.563751	-0.246641	-1.19797	-0.563751	0.387579	-0.880861	PhenDC3
ABTB1	PMID: 31065369	no rescue	0.454147	0.00314161	0.0178231	0.428929	0.00425437	0.0476692	-0.0306048	0.751131	0.866132	2.3	2.5	2	1.9	2	1.8	1.9	2	1.9	1.19257	2.087	-0.149071	-0.596285	-0.149071	-1.0435	-0.596285	-0.149071	-0.596285	PhenDC3
SQLE	PMID: 37542052	no rescue	0.285101	0.00656591	0.0325079	0.427833	2.12993e-05	0.00105576	0.133789	0.0860841	0.223758	3.6	3.6	3.6	3.4	3.2	3.4	3.2	3.2	3.2	1.19737	1.19737	1.19737	0.119737	-0.957895	0.119737	-0.957895	-0.957895	-0.957895	PhenDC3
MAP2K5	x	no rescue	0.475206	4.71097e-05	0.000529381	0.427527	0.00048107	0.0107279	-0.0569532	0.501289	0.691661	2.8	3	3.1	2.6	2.5	2.6	2.6	2.7	2.6	0.379768	1.35631	1.84459	-0.596778	-1.08505	-0.596778	-0.596778	-0.108505	-0.596778	PhenDC3
ZNF333	PMID: 36586077	no rescue	0.665738	3.23582e-05	0.000382787	0.425541	0.00146639	0.0240428	-0.247242	0.0854684	0.222609	1.1	1.1	1.1	0.8	0.9	0.7	0.8	0.9	0.9	1.20009	1.20009	1.20009	-0.825064	-0.150012	-1.50012	-0.825064	-0.150012	-0.150012	PhenDC3
DNASE1L1	PMID: 30740675	no rescue	0.699215	9.27569e-07	1.69553e-05	0.42372	0.00305134	0.038312	-0.284199	0.022078	0.0854283	1.9	2	2	1.5	1.4	1.5	1.7	1.7	1.6	0.894427	1.34164	1.34164	-0.894427	-1.34164	-0.894427	0	0	-0.447214	PhenDC3
RSRP1	PMID: 34042961	no rescue	0.54196	8.36946e-06	0.000116886	0.421678	0.000441625	0.0101101	-0.127729	0.0807762	0.214532	3.4	3.1	3	2.7	2.7	2.7	2.7	2.8	2.8	2.1419	0.911448	0.501296	-0.729158	-0.729158	-0.729158	-0.729158	-0.319007	-0.319007	PhenDC3
CLIP2	x	no rescue	0.355011	0.000470076	0.00369013	0.41933	2.52574e-05	0.00116737	0.0562245	0.364793	0.573263	3.7	3.9	3.7	3.5	3.4	3.4	3.4	3.4	3.4	0.890871	1.95992	0.890871	-0.178174	-0.712697	-0.712697	-0.712697	-0.712697	-0.712697	PhenDC3
CPNE2	PMID: 36443552	no rescue	0.512708	7.87389e-05	0.000822349	0.417758	0.00143202	0.0236151	-0.102081	0.240608	0.444227	2.3	2.5	2.1	1.9	1.9	1.9	1.9	2	1.9	1.16916	2.08415	0.254164	-0.660827	-0.660827	-0.660827	-0.660827	-0.203331	-0.660827	PhenDC3
GAS5	PMID: 37837861	no rescue	0.31677	0.00066021	0.00494503	0.416585	3.05821e-05	0.00134196	0.0916642	0.198232	0.390833	4.8	4.7	4.7	4.4	4.5	4.4	4.2	4.4	4.4	1.54919	1.0328	1.0328	-0.516398	0	-0.516398	-1.54919	-0.516398	-0.516398	PhenDC3
ADGRL1	x	no rescue	0.588869	6.5389e-05	0.000701583	0.416469	0.00433506	0.0484218	-0.180319	0.100502	0.248791	1.6	1.7	1.4	1.2	1.1	1.2	1.3	1.3	1.3	1.31482	1.82932	0.285831	-0.743161	-1.25766	-0.743161	-0.228665	-0.228665	-0.228665	PhenDC3
STK32C	PMID: 30359551	no rescue	0.542279	8.69137e-05	0.000889526	0.413305	0.00256184	0.0344961	-0.135801	0.173557	0.357476	2.8	3.1	2.7	2.5	2.5	2.3	2.5	2.5	2.6	0.815791	2.11146	0.383902	-0.479877	-0.479877	-1.34366	-0.479877	-0.479877	-0.0479877	PhenDC3
RHOBTB1	PMID: 23258531	no rescue	0.489517	3.50856e-06	5.50125e-05	0.410875	0.000212328	0.00584706	-0.0868612	0.304068	0.512536	3.1	3.1	3.1	2.6	2.7	2.7	2.7	2.8	2.7	1.29352	1.29352	1.29352	-1.13183	-0.646762	-0.646762	-0.646762	-0.16169	-0.646762	PhenDC3
RPL23	PMID: 27402081	no rescue	0.389048	0.000188427	0.00170764	0.4108	0.000150304	0.00453181	0.0122125	0.831243	0.909896	6.2	6.4	6.5	6	5.9	6	5.9	6	6	0.458831	1.37649	1.83533	-0.458831	-0.917663	-0.458831	-0.917663	-0.458831	-0.458831	PhenDC3
GATAD1	PMID: 31286678	no rescue	0.367463	0.0012442	0.00834011	0.408893	0.000879022	0.0163749	0.0319545	0.698598	0.830773	2.9	2.8	3	2.6	2.5	2.6	2.5	2.7	2.5	1.19737	0.658553	1.73618	-0.419079	-0.957895	-0.419079	-0.957895	0.119737	-0.957895	PhenDC3
TRIM22	PMID: 35636015 PMID: 34489426	no rescue	0.519684	0.000128451	0.00124299	0.407156	0.00375391	0.0441511	-0.121543	0.27072	0.476191	1.1	1.1	1.2	0.8	0.9	0.8	0.9	0.9	0.9	1.01436	1.01436	1.7166	-1.09238	-0.390137	-1.09238	-0.390137	-0.390137	-0.390137	PhenDC3
SPARC	PMID: 35211625	no rescue	0.460019	3.42301e-05	0.00040283	0.40563	4.87074e-05	0.00191923	-0.0636287	0.374277	0.582549	6.6	6.8	6.8	6.3	6.1	6.4	6.3	6.3	6.4	0.64715	1.4792	1.4792	-0.600925	-1.43298	-0.1849	-0.600925	-0.600925	-0.1849	PhenDC3
POLR3D	x	no rescue	0.41203	0.00012637	0.00122576	0.403655	0.000174054	0.00502786	-0.0162144	0.831163	0.90986	3.2	3.4	3.3	2.9	3	2.9	2.9	3	3	0.712697	1.78174	1.24722	-0.890871	-0.356348	-0.890871	-0.890871	-0.356348	-0.356348	PhenDC3
RPL3	PMID: 39429685	no rescue	0.488514	6.18045e-07	1.19614e-05	0.403412	2.41025e-05	0.00112925	-0.0930339	0.0602349	0.174497	8.2	8.3	8.1	7.7	7.7	7.7	7.8	7.8	7.8	1.2792	1.70561	0.852803	-0.852803	-0.852803	-0.852803	-0.426401	-0.426401	-0.426401	PhenDC3
PPIL3	PMID: 15989758	no rescue	0.594725	4.09704e-06	6.3087e-05	0.403288	0.00316922	0.0393494	-0.200991	0.048025	0.148286	2.4	2.4	2.6	2	2	2	2.1	2.2	2.2	0.879637	0.879637	1.81102	-0.983124	-0.983124	-0.983124	-0.517434	-0.0517434	-0.0517434	PhenDC3
SLC6A6	PMID: 36835201	no rescue	0.437278	7.23403e-06	0.00010409	0.399941	3.17313e-06	0.00023091	-0.0458694	0.478599	0.6735	5.3	5.3	5.2	4.9	4.7	4.9	4.9	4.9	4.9	1.41421	1.41421	0.942809	-0.471405	-1.41421	-0.471405	-0.471405	-0.471405	-0.471405	PhenDC3
SWI5	x	no rescue	0.348151	0.00579448	0.0294235	0.399533	0.00277932	0.036365	0.0431873	0.688577	0.825751	2.8	2.9	2.7	2.5	2.5	2.6	2.6	2.4	2.5	1.16894	1.7878	0.550091	-0.687614	-0.687614	-0.0687614	-0.0687614	-1.30647	-0.687614	PhenDC3
TUBGCP6	PMID: 37196196	no rescue	0.464437	0.00046227	0.00363864	0.39829	0.00255038	0.0343959	-0.0728121	0.289011	0.496899	3.4	3.5	3	2.9	3	2.9	3	2.9	3	1.49071	1.93793	-0.298142	-0.745356	-0.298142	-0.745356	-0.298142	-0.745356	-0.298142	PhenDC3
HDAC6	PMID: 21076528	no rescue	0.425704	0.000270187	0.0023189	0.398229	0.000608419	0.0127978	-0.0353864	0.624395	0.782692	2.2	2.4	2.1	1.9	1.9	2	1.9	2	2	0.933333	2.13333	0.333333	-0.866667	-0.866667	-0.266667	-0.866667	-0.266667	-0.266667	PhenDC3
RPS23	PMID: 24762395	no rescue	0.34283	0.000891355	0.00635242	0.397825	0.000206016	0.00571001	0.0454592	0.462372	0.659302	5.2	5.1	5.3	4.8	4.8	4.9	4.8	4.9	4.8	1.25766	0.743161	1.77215	-0.800327	-0.800327	-0.285831	-0.800327	-0.285831	-0.800327	PhenDC3
GRAMD1B	PMID: 29934528 PMID: 29383166	no rescue	0.431525	6.37466e-05	0.000686124	0.396526	0.000238954	0.00640495	-0.0432234	0.577679	0.750628	1.8	1.8	1.7	1.5	1.5	1.5	1.5	1.5	1.5	1.54748	1.54748	0.814463	-0.65157	-0.65157	-0.65157	-0.65157	-0.65157	-0.65157	PhenDC3
RPS4X	PMID: 21304002	no rescue	0.354664	9.63612e-05	0.000971126	0.396076	2.19196e-05	0.00107406	0.032544	0.51007	0.698811	7.9	8.1	8.1	7.7	7.7	7.6	7.6	7.7	7.6	0.596778	1.57332	1.57332	-0.379768	-0.379768	-0.868041	-0.868041	-0.379768	-0.868041	PhenDC3
MMAB	PMID: 35680374	no rescue	0.421253	0.000597159	0.00454277	0.396038	0.00132759	0.0223235	-0.0337781	0.73431	0.855309	2.1	2.1	2	1.8	1.7	1.8	1.8	1.8	1.8	1.50012	1.50012	0.825064	-0.525041	-1.20009	-0.525041	-0.525041	-0.525041	-0.525041	PhenDC3
PRR3	x	no rescue	0.551213	7.80612e-06	0.000110761	0.395823	0.00152216	0.02465	-0.162949	0.0776325	0.208558	2.8	3	2.8	2.4	2.5	2.4	2.6	2.5	2.5	0.904498	1.8622	0.904498	-1.01091	-0.532058	-1.01091	-0.0532058	-0.532058	-0.532058	PhenDC3
RPS24	PMID: 26149657	no rescue	0.329629	0.00067231	0.00501288	0.393205	6.41797e-05	0.00240688	0.054568	0.275304	0.481776	7.4	7.6	7.6	7.3	7.2	7.2	7.1	7.2	7.2	0.484848	1.57576	1.57576	-0.0606061	-0.606061	-0.606061	-1.15152	-0.606061	-0.606061	PhenDC3
MICAL2	PMID: 36064550	no rescue	0.465465	1.29073e-06	2.26217e-05	0.39075	1.73527e-05	0.000885818	-0.0834423	0.159844	0.339068	3.6	3.8	3.7	3.3	3.2	3.3	3.4	3.3	3.4	0.752101	1.71909	1.2356	-0.69838	-1.18187	-0.69838	-0.214886	-0.69838	-0.214886	PhenDC3
CACNB3	PMID: 35924232	no rescue	0.468068	4.71989e-05	0.000530092	0.390268	0.00147996	0.024219	-0.0857166	0.333529	0.542673	2.5	2.7	2.5	2.2	2.2	2.1	2.3	2.1	2.3	0.868041	1.84459	0.868041	-0.596778	-0.596778	-1.08505	-0.108505	-1.08505	-0.108505	PhenDC3
DLC1	PMID: 31773748	no rescue	0.493976	1.0179e-07	2.37351e-06	0.389247	1.23454e-05	0.00067022	-0.112863	0.0414883	0.133216	5.6	5.6	5.5	5.1	5	5.1	5.2	5.2	5.2	1.41379	1.41379	0.97503	-0.780024	-1.21879	-0.780024	-0.34126	-0.34126	-0.34126	PhenDC3
GLCCI1	x	no rescue	0.550638	2.04378e-05	0.000255855	0.387463	0.00177093	0.0272195	-0.171017	0.105705	0.257557	2.1	2	2	1.8	1.6	1.5	1.8	1.7	1.8	1.47019	0.961281	0.961281	-0.0565459	-1.07437	-1.58329	-0.0565459	-0.565459	-0.0565459	PhenDC3
USP20	PMID: 35405623	no rescue	0.444534	0.000427279	0.00340523	0.384234	0.00264688	0.0352252	-0.0674433	0.381486	0.589096	3.4	3.7	3.3	3.1	3.1	3	3	3.2	3.2	0.7995	2.14866	0.349781	-0.549657	-0.549657	-0.999376	-0.999376	-0.0999376	-0.0999376	PhenDC3
FLOT1	PMID: 37928269	no rescue	0.407423	9.09947e-05	0.000923424	0.383881	0.000186655	0.00530231	-0.0314868	0.521413	0.707145	7.1	7.4	7.1	6.8	6.8	6.8	6.8	6.8	6.8	0.764719	2.14121	0.764719	-0.611775	-0.611775	-0.611775	-0.611775	-0.611775	-0.611775	PhenDC3
SCN5A	PMID: 36526045	no rescue	0.425009	0.000203538	0.00182433	0.383525	0.000699128	0.0140656	-0.0497469	0.552298	0.730131	2.7	2.8	2.6	2.4	2.3	2.4	2.4	2.3	2.5	1.19689	1.76383	0.629941	-0.503953	-1.0709	-0.503953	-0.503953	-1.0709	0.0629941	PhenDC3
SEPTIN6	PMID: 33846777	no rescue	0.458634	0.000398071	0.00320624	0.381289	0.00265811	0.0353196	-0.0859266	0.424863	0.627893	2	1.9	1.9	1.6	1.5	1.6	1.6	1.6	1.7	1.63785	1.0709	1.0709	-0.629941	-1.19689	-0.629941	-0.629941	-0.629941	-0.0629941
RPS16	PMID: 36261513	no rescue	0.479457	4.05465e-06	6.26233e-05	0.379156	0.000282614	0.00730059	-0.109039	0.0250449	0.0932851	7.5	7.8	7.7	7.1	7.2	7.2	7.3	7.3	7.3	0.512182	1.76936	1.3503	-1.16405	-0.744992	-0.744992	-0.325934	-0.325934	-0.325934
SOX4	PMID: 32552762	no rescue	0.385972	0.00152232	0.00986128	0.378632	0.00395169	0.0456654	-0.0169316	0.846696	0.918755	2.7	2.9	3.1	2.5	2.6	2.6	2.5	2.7	2.5	0.108505	1.08505	2.0616	-0.868041	-0.379768	-0.379768	-0.868041	0.108505	-0.868041	control
SLC35C1	PMID: 31961998	no rescue	0.405583	0.00122625	0.00824037	0.377496	0.00321305	0.0396153	-0.0359584	0.666721	0.811384	3.2	3.5	3.2	2.9	2.9	2.9	2.9	3	2.9	0.731043	2.14091	0.731043	-0.678826	-0.678826	-0.678826	-0.678826	-0.208869	-0.678826	control
KLF9	PMID: 30913394	no rescue	0.381012	0.000331641	0.0027552	0.377245	0.00350539	0.0420671	-0.0129762	0.882625	0.939347	5	5.2	5.3	4.8	4.8	4.8	4.5	4.9	4.9	0.375252	1.21957	1.64173	-0.469065	-0.469065	-0.469065	-1.73554	-0.0469065	-0.0469065	control
RPL32	PMID: 33230472	no rescue	0.285119	0.00487908	0.0254981	0.373808	0.000249402	0.00660527	0.079974	0.0957365	0.241122	7	7.3	7.2	6.9	6.9	6.9	6.8	6.8	6.8	0.245487	1.90252	1.35018	-0.306858	-0.306858	-0.306858	-0.859203	-0.859203	-0.859203	control
SNRPA	PMID: 30039889	no rescue	0.533907	1.04622e-06	1.88374e-05	0.373593	0.000510165	0.0112014	-0.169011	0.0259458	0.0956856	5.1	5.3	5.1	4.7	4.5	4.7	4.9	4.7	4.9	0.875376	1.66321	0.875376	-0.700301	-1.48814	-0.700301	0.0875376	-0.700301	0.0875376	control
NOA1	PMID: 38783078	no rescue	0.470954	1.48041e-05	0.000194136	0.373235	0.000708278	0.0142163	-0.106845	0.171521	0.35472	4.1	4.2	4.2	3.7	3.7	3.8	3.8	3.8	3.8	0.970143	1.45521	1.45521	-0.970143	-0.970143	-0.485071	-0.485071	-0.485071	-0.485071	control
NSMCE1	x	no rescue	0.351763	0.00417544	0.0224886	0.372708	0.00355796	0.0425785	0.012388	0.909548	0.953694	2.7	2.7	2.7	2.5	2.4	2.3	2.4	2.3	2.5	1.20605	1.20605	1.20605	0	-0.603023	-1.20605	-0.603023	-1.20605	0	control
SHISA4	PMID: 38655066	no rescue	0.566874	8.59087e-06	0.000119325	0.370957	0.00291194	0.0372453	-0.204305	0.0126473	0.0561072	4.4	4.8	4.5	4.1	4	4	4.3	4.2	4.2	0.472382	2.01836	0.858876	-0.6871	-1.07359	-1.07359	0.0858876	-0.300606	-0.300606	control
FHL3	PMID: 35686099	no rescue	0.349497	0.0031229	0.0177432	0.37072	0.0034206	0.0413689	0.0131955	0.882479	0.939345	3.8	4.1	3.9	3.6	3.6	3.6	3.5	3.7	3.6	0.467764	2.04647	0.993999	-0.584705	-0.584705	-0.584705	-1.11094	-0.0584705	-0.584705	control
CPNE1	PMID: 35985444	no rescue	0.509442	3.16089e-07	6.49939e-06	0.369992	0.000171592	0.00499012	-0.147593	0.0135879	0.0594031	5.2	5.4	5.2	4.8	4.8	4.8	5	4.9	4.9	0.917663	1.83533	0.917663	-0.917663	-0.917663	-0.917663	0	-0.458831	-0.458831	control
OAF	x	no rescue	0.468318	7.21281e-05	0.000762668	0.368875	0.00167395	0.0262145	-0.106898	0.143484	0.315612	4	4.2	3.9	3.6	3.6	3.6	3.7	3.7	3.7	1.05409	2.00278	0.579751	-0.843274	-0.843274	-0.843274	-0.368932	-0.368932	-0.368932	control
NECAB3	PMID: 37215053	no rescue	0.436503	0.000318329	0.00266598	0.366822	0.00285861	0.0368395	-0.077288	0.419262	0.622724	2.6	2.6	2.4	2.2	2.2	2.1	2.2	2.2	2.3	1.57576	1.57576	0.484848	-0.606061	-0.606061	-1.15152	-0.606061	-0.606061	-0.0606061	control
NPC2	PMID: 38001127	no rescue	0.35216	0.000148317	0.00140082	0.36598	8.42583e-05	0.00291948	0.00543104	0.929986	0.965384	5.6	5.6	5.5	5.2	5.2	5.3	5.2	5.2	5.3	1.46867	1.46867	0.893971	-0.830116	-0.830116	-0.25542	-0.830116	-0.830116	-0.25542	control
CAMLG	PMID: 21128111	no rescue	0.374677	0.000806879	0.00585877	0.365126	0.00128943	0.0218755	-0.0172867	0.835091	0.91204	2.6	2.4	2.5	2.2	2.2	2.1	2.2	2.3	2.2	1.80907	0.603023	1.20605	-0.603023	-0.603023	-1.20605	-0.603023	-2.67796e-15	-0.603023	control
MAPK8IP3	PMID: 35168607	no rescue	0.399973	0.00200068	0.0123413	0.364307	0.00412199	0.0466204	-0.0422415	0.494349	0.685838	3.7	4	3.5	3.4	3.5	3.4	3.4	3.5	3.4	0.833333	2.33333	-0.166667	-0.666667	-0.166667	-0.666667	-0.666667	-0.166667	-0.666667	control
F2RL2	PMID: 35899307	no rescue	0.414796	8.48339e-05	0.000872644	0.364219	0.00145772	0.0239237	-0.0601306	0.397032	0.603123	4.9	5	5.2	4.7	4.6	4.6	4.6	4.8	4.7	0.532058	1.01091	1.96861	-0.425646	-0.904498	-0.904498	-0.904498	0.0532058	-0.425646	control
CDKN2A	PMID: 36123181	no rescue	0.375601	0.000167683	0.00154501	0.36399	0.00018759	0.00532002	-0.0198832	0.752946	0.867272	4.8	5	4.8	4.6	4.5	4.5	4.5	4.6	4.5	0.859203	1.96389	0.859203	-0.245487	-0.797831	-0.797831	-0.797831	-0.245487	-0.797831	control
TMEM97	PMID: 38067394	no rescue	0.58823	6.70273e-07	1.28624e-05	0.363364	0.00296814	0.0377242	-0.233461	0.0186098	0.0754399	3	2.9	3	2.5	2.5	2.5	2.7	2.6	2.6	1.41421	0.942809	1.41421	-0.942809	-0.942809	-0.942809	0	-0.471405	-0.471405	control
FAHD2A	PMID: 38977823	no rescue	0.409574	0.000763398	0.00559277	0.362531	0.00252141	0.0341398	-0.0542264	0.536861	0.718869	2.6	2.7	2.5	2.2	2.4	2.2	2.3	2.3	2.4	1.1547	1.73205	0.57735	-1.1547	0	-1.1547	-0.57735	-0.57735	0	control
EEF2	PMID: 37084735	no rescue	0.339018	0.00177528	0.0112366	0.361364	0.000801433	0.0154339	0.0143285	0.763364	0.873539	9.9	10.3	10	9.7	9.7	9.7	9.7	9.7	9.7	0.368932	2.2663	0.843274	-0.579751	-0.579751	-0.579751	-0.579751	-0.579751	-0.579751	control
NUCB1	PMID: 37547718	no rescue	0.502675	6.27633e-06	9.15358e-05	0.359153	0.00158588	0.0253129	-0.151931	0.0238924	0.0905716	4.6	4.9	4.7	4.3	4.2	4.2	4.3	4.5	4.4	0.600925	1.849	1.01695	-0.64715	-1.06318	-1.06318	-0.64715	0.1849	-0.231125	control
RPL37	PMID: 23874713	no rescue	0.350254	0.000525372	0.00405866	0.3585	0.000574555	0.0121904	-0.000136135	0.998245	0.999024	5.8	6.1	5.9	5.6	5.6	5.5	5.5	5.7	5.6	0.5	2	1	-0.5	-0.5	-1	-1	0	-0.5	control
BCAS3	PMID: 35659972 PMID: 34240781	no rescue	0.378465	0.000941189	0.00662891	0.357218	0.00398321	0.0458391	-0.0294325	0.755818	0.869301	1.5	1.6	1.6	1.4	1.3	1.3	1.3	1.4	1.4	0.64715	1.4792	1.4792	-0.1849	-1.01695	-1.01695	-1.01695	-0.1849	-0.1849	control
WNT5A	PMID: 37495091	no rescue	0.427962	1.86636e-06	3.13382e-05	0.356127	0.00030435	0.00771278	-0.0805035	0.207595	0.403337	4.4	4.5	4.5	4.1	4.1	4.1	4.1	4.2	4.1	0.9245	1.4792	1.4792	-0.7396	-0.7396	-0.7396	-0.7396	-0.1849	-0.7396	control
BOC	PMID: 20519495	no rescue	0.530606	8.31873e-06	0.000116257	0.355993	0.00254546	0.0343735	-0.182536	0.0277648	0.100453	2.1	2.2	2	1.8	1.7	1.7	1.9	1.8	1.8	1.19689	1.76383	0.629941	-0.503953	-1.0709	-1.0709	0.0629941	-0.503953	-0.503953	control
DOP1B	x	no rescue	0.34708	0.000930589	0.00657833	0.355401	0.000211126	0.00582333	-0.000313062	0.996764	0.998167	3.2	3.2	3.2	2.9	2.7	2.9	2.8	2.9	2.8	1.25766	1.25766	1.25766	-0.285831	-1.31482	-0.285831	-0.800327	-0.285831	-0.800327	control
RGS10	PMID: 39145770 PMID: 23533674	no rescue	0.428989	0.000217311	0.00192748	0.355235	0.00271555	0.0358323	-0.0832213	0.291002	0.499117	4.8	5	5	4.5	4.5	4.5	4.6	4.6	4.5	0.628539	1.57135	1.57135	-0.785674	-0.785674	-0.785674	-0.31427	-0.31427	-0.785674	control
RIPK2	PMID: 37324457	no rescue	0.306305	0.0104136	0.046844	0.354228	0.00384536	0.0449791	0.0384007	0.629914	0.785992	3.5	3.6	3.8	3.3	3.4	3.4	3.3	3.4	3.4	0.279543	0.908514	2.16646	-0.978399	-0.349428	-0.349428	-0.978399	-0.349428	-0.349428	control
RPL23A	PMID: 35637966	no rescue	0.490142	9.56815e-06	0.000131557	0.354032	0.00136172	0.0227975	-0.144091	0.0149967	0.0639847	6.2	6.6	6.3	5.9	5.9	5.9	6	6.1	6	0.426401	2.13201	0.852803	-0.852803	-0.852803	-0.852803	-0.426401	0	-0.426401	control
TGFB1	PMID: 36934389 PMID: 37925591	no rescue	0.375488	0.000437491	0.0034744	0.353179	0.000670723	0.0136874	-0.0308658	0.616556	0.777311	5.9	6.2	6	5.7	5.6	5.6	5.7	5.7	5.6	0.579751	2.00278	1.05409	-0.368932	-0.843274	-0.843274	-0.368932	-0.368932	-0.843274	control
CRTAP	PMID: 38114688	no rescue	0.278379	0.00163243	0.0104682	0.352245	6.55921e-05	0.00244735	0.0654253	0.213892	0.411456	5.5	5.6	5.5	5.3	5.2	5.2	5.2	5.2	5.2	1.08304	1.69224	1.08304	-0.135379	-0.744587	-0.744587	-0.744587	-0.744587	-0.744587	control
BAHCC1	PMID: 37924516	no rescue	0.427728	6.29677e-05	0.000679891	0.350838	0.00154673	0.024915	-0.0842473	0.266524	0.472605	2.2	2.4	2.2	1.9	2	1.9	2	2.1	1.9	0.7698	1.9245	0.7698	-0.96225	-0.3849	-0.96225	-0.3849	0.19245	-0.96225	control
SNHG29	PMID: 37157016	no rescue	0.258321	0.00911326	0.0418898	0.350553	0.000853635	0.0160212	0.0831216	0.18125	0.368538	4.4	4.4	4.6	4.2	4.3	4.2	4.1	4.2	4.1	0.744587	0.744587	1.963	-0.473828	0.135379	-0.473828	-1.08304	-0.473828	-1.08304	control
TNS2	PMID: 30419905	no rescue	0.338112	0.00447762	0.0237897	0.350323	0.0027967	0.0364253	0.00467282	0.940745	0.970058	3.8	4	3.6	3.5	3.5	3.5	3.5	3.5	3.5	1.1094	2.2188	0	-0.5547	-0.5547	-0.5547	-0.5547	-0.5547	-0.5547	control
QPCTL	PMID: 37063864	no rescue	0.565826	3.51585e-05	0.000412804	0.347123	0.00448441	0.0496155	-0.227426	0.0254438	0.0943507	3.5	3.7	3.4	2.9	3	3.2	3.2	3.3	3.3	0.911448	1.73175	0.501296	-1.54946	-1.13931	-0.319007	-0.319007	0.0911448	0.0911448	control
RPL11	PMID: 36869281	no rescue	0.276155	0.00308856	0.0175861	0.346101	0.000188819	0.00532836	0.0615013	0.265129	0.470957	7.5	7.7	7.6	7.4	7.3	7.3	7.2	7.3	7.3	0.603023	1.80907	1.20605	0	-0.603023	-0.603023	-1.20605	-0.603023	-0.603023	control
YBX3	PMID: 33480613	no rescue	0.296197	0.0013046	0.00865848	0.345816	0.000191113	0.00537895	0.0410433	0.449666	0.648738	4.4	4.5	4.4	4.1	4.1	4.1	4.1	4.1	4.1	1.11671	1.7079	1.11671	-0.656886	-0.656886	-0.656886	-0.656886	-0.656886	-0.656886	control
PRKD1	PMID: 31676574	no rescue	0.366135	0.00100559	0.0069956	0.345667	0.00331778	0.0405725	-0.0300713	0.726882	0.850402	2.7	2.7	2.8	2.4	2.4	2.4	2.5	2.3	2.5	1.03604	1.03604	1.61881	-0.712276	-0.712276	-0.712276	-0.129505	-1.29505	-0.129505	control
FGF2	PMID: 38479160	no rescue	0.47182	8.52197e-06	0.000118691	0.345401	0.00266422	0.0353466	-0.136072	0.0490009	0.150333	4.5	4.6	4.8	4.2	4.2	4.2	4.2	4.4	4.3	0.564103	1.02564	1.94872	-0.820513	-0.820513	-0.820513	-0.820513	0.102564	-0.358974	control
GID4	PMID: 37709802	no rescue	0.374331	0.000727613	0.00535945	0.344012	0.00199534	0.0295349	-0.0391248	0.638078	0.790841	2.8	2.8	2.9	2.6	2.5	2.5	2.5	2.6	2.6	1.03069	1.03069	1.69328	-0.294484	-0.957073	-0.957073	-0.957073	-0.294484	-0.294484	control
NFATC4	PMID: 35698138	no rescue	0.325948	0.00775505	0.0370306	0.341439	0.00451621	0.0497627	0.00867771	0.889535	0.942267	3.4	3.6	3.1	3.1	3.1	3.1	3.1	3.1	3.1	1.15152	2.24242	-0.484848	-0.484848	-0.484848	-0.484848	-0.484848	-0.484848	-0.484848	control
GSDME	PMID: 33133646	no rescue	0.379945	0.0001317	0.00126962	0.340857	0.000491903	0.0108823	-0.04744	0.485537	0.678347	3	2.9	2.9	2.6	2.6	2.7	2.6	2.7	2.7	1.69328	1.03069	1.03069	-0.957073	-0.957073	-0.294484	-0.957073	-0.294484	-0.294484	control
WDR19	PMID: 18316561	no rescue	0.316009	0.00293606	0.0169012	0.340802	0.00225238	0.0319386	0.0158115	0.848538	0.919819	2.4	2.4	2.4	2.1	2.1	2.2	2	2.2	2.1	1.22927	1.22927	1.22927	-0.723102	-0.723102	-0.0723102	-1.37389	-0.0723102	-0.723102	control
ADAMTSL1	PMID: 34790768	no rescue	0.482486	7.92495e-06	0.00011198	0.340391	0.0012803	0.0217916	-0.150498	0.0155757	0.0657897	4.2	4.5	4.3	4	3.8	3.9	4	4.1	4	0.517434	1.9145	0.983124	-0.413947	-1.34533	-0.879637	-0.413947	0.0517434	-0.413947	control
QARS1	x	no rescue	0.449674	7.68809e-06	0.000109421	0.339814	0.000392685	0.00924974	-0.118052	0.0445104	0.140066	5.4	5.5	5.3	5	4.9	5	5.1	5.1	5.1	1.218	1.71627	0.719727	-0.775091	-1.27336	-0.775091	-0.276818	-0.276818	-0.276818	control
GLI3	PMID: 32245491	no rescue	0.306799	0.00306038	0.0174593	0.33928	0.00154726	0.024915	0.0240017	0.751798	0.866441	1.8	1.9	1.9	1.6	1.6	1.6	1.6	1.6	1.7	0.755929	1.51186	1.51186	-0.755929	-0.755929	-0.755929	-0.755929	-0.755929	0	control
CREB3L2	PMID: 37595431	no rescue	0.468901	2.22439e-07	4.72607e-06	0.339248	7.57334e-05	0.00272656	-0.138317	0.0130676	0.0575865	5.8	5.8	5.8	5.4	5.3	5.4	5.5	5.5	5.5	1.25766	1.25766	1.25766	-0.800327	-1.31482	-0.800327	-0.285831	-0.285831	-0.285831	control
RFX5	PMID: 32883983	no rescue	0.398656	0.000347091	0.00286455	0.338925	0.00168426	0.0263277	-0.0684504	0.41441	0.618143	3.3	3.4	3.3	3	2.9	3.1	3.1	3	3.1	1.00504	1.60806	1.00504	-0.80403	-1.40705	-0.201008	-0.201008	-0.80403	-0.201008	control
MRPL10	PMID: 39575251	no rescue	0.296763	0.00544577	0.0279446	0.338659	0.00154553	0.024915	0.0336259	0.660151	0.806912	4	4.2	4.1	3.9	3.8	3.7	3.7	3.8	3.8	0.629941	1.76383	1.19689	0.0629941	-0.503953	-1.0709	-1.0709	-0.503953	-0.503953	control
EIF4A2	PMID: 23867391 PMID: 31308851	no rescue	0.464231	1.37161e-06	2.38751e-05	0.337179	0.000767515	0.0149925	-0.136079	0.0162183	0.0676801	6	5.8	6	5.5	5.4	5.5	5.5	5.6	5.6	1.53614	0.644188	1.53614	-0.693741	-1.13972	-0.693741	-0.693741	-0.247765	-0.247765	control
CLNS1A	PMID: 34439272	no rescue	0.33463	0.000456282	0.00359705	0.335232	0.000685428	0.0138552	-0.00806978	0.90411	0.950547	3.8	3.9	3.9	3.6	3.6	3.5	3.5	3.5	3.6	0.866667	1.46667	1.46667	-0.333333	-0.333333	-0.933333	-0.933333	-0.933333	-0.333333	control
UQCRB	PMID: 32071343 PMID: 29115404	no rescue	0.362902	0.000556482	0.00426809	0.335116	0.00304258	0.0382458	-0.0369329	0.613952	0.775564	2.8	2.9	3	2.6	2.5	2.6	2.5	2.7	2.7	0.57735	1.1547	1.73205	-0.57735	-1.1547	-0.57735	-1.1547	0	0	control
PXDN	PMID: 39399179	no rescue	0.429281	7.17617e-05	0.00075958	0.33384	0.00104543	0.0188387	-0.103348	0.0739326	0.201631	6.4	6.6	6.3	6.1	5.9	6	6.1	6.1	6.1	1.02564	1.94872	0.564103	-0.358974	-1.28205	-0.820513	-0.358974	-0.358974	-0.358974	control
RPL10	PMID: 29556332	no rescue	0.378963	1.67771e-05	0.00021653	0.331725	0.000130613	0.0040949	-0.0553696	0.243274	0.446944	7.4	7.3	7.3	7	7	6.9	7	7	7	1.6641	1.1094	1.1094	-0.5547	-0.5547	-1.1094	-0.5547	-0.5547	-0.5547	control
LUC7L3	PMID: 32972267	no rescue	0.460957	3.43846e-06	5.41298e-05	0.331357	0.000469807	0.0105992	-0.137799	0.0376312	0.124273	4	3.9	3.9	3.6	3.4	3.5	3.7	3.6	3.7	1.5	1	1	-0.5	-1.5	-1	0	-0.5	0	control
PABPC1	PMID: 34420428	no rescue	0.42173	2.27952e-06	3.72644e-05	0.329929	0.000195319	0.00547564	-0.100669	0.0470532	0.145941	7.6	7.7	7.7	7.3	7.2	7.2	7.3	7.3	7.3	0.970143	1.45521	1.45521	-0.485071	-0.970143	-0.970143	-0.485071	-0.485071	-0.485071	control
MYC	PMID: 34508258	no rescue	0.356571	0.000361814	0.00296449	0.327316	0.00101001	0.0183747	-0.0372473	0.48591	0.678721	4.9	5.1	4.9	4.6	4.6	4.6	4.6	4.6	4.6	0.924917	1.96545	0.924917	-0.635881	-0.635881	-0.635881	-0.635881	-0.635881	-0.635881	control
RPS6	PMID: 32862831	no rescue	0.330296	0.000200077	0.00179568	0.327119	0.000285166	0.00733326	-0.0120714	0.800008	0.893284	8.3	8.4	8.5	8.1	8.1	8.1	8.1	8.1	8.1	0.632456	1.26491	1.89737	-0.632456	-0.632456	-0.632456	-0.632456	-0.632456	-0.632456	control
RPL36	PMID: 22029674, PMID: 38367942	no rescue	0.321062	0.00441113	0.0235099	0.324824	0.00397918	0.0458391	-0.00472169	0.930629	0.965635	6.6	7	6.8	6.5	6.5	6.5	6.5	6.5	6.5	0	2.2188	1.1094	-0.5547	-0.5547	-0.5547	-0.5547	-0.5547	-0.5547	control
RACK1	PMID: 37828084	no rescue	0.247231	0.00831375	0.0390859	0.3248	0.000527505	0.0114844	0.0692211	0.147758	0.321773	7.6	7.8	7.7	7.4	7.5	7.4	7.4	7.4	7.4	0.578481	1.88006	1.22927	-0.723102	-0.0723102	-0.723102	-0.723102	-0.723102	-0.723102	control
GLUL	PMID: 38322340	no rescue	0.378443	5.1e-05	0.000566549	0.322635	0.000440643	0.0101011	-0.0645822	0.295827	0.504198	3.2	3.2	3.2	2.8	2.8	2.9	2.9	2.9	2.9	1.29505	1.29505	1.29505	-1.03604	-1.03604	-0.453267	-0.453267	-0.453267	-0.453267	control
APEX1	PMID: 37283798	no rescue	0.305306	0.000747985	0.00549647	0.320702	0.000484878	0.0107525	0.00687849	0.905777	0.951556	5.8	5.8	5.8	5.5	5.5	5.5	5.5	5.5	5.5	1.33333	1.33333	1.33333	-0.666667	-0.666667	-0.666667	-0.666667	-0.666667	-0.666667	control
RPL4	PMID: 39114029	no rescue	0.299995	0.000543639	0.00417765	0.316439	0.000284366	0.0073237	0.00778315	0.869927	0.932678	7.9	8	8	7.7	7.7	7.7	7.7	7.7	7.7	0.814463	1.54748	1.54748	-0.65157	-0.65157	-0.65157	-0.65157	-0.65157	-0.65157	control
BCAT2	PMID: 33097833 PMID: 32467562	no rescue	0.40203	0.000180623	0.00164495	0.315553	0.00261154	0.0350537	-0.0947354	0.19259	0.383485	3.6	3.8	3.6	3.3	3.2	3.3	3.3	3.4	3.4	0.860663	1.89346	0.860663	-0.68853	-1.20493	-0.68853	-0.68853	-0.172133	-0.172133	control
PNPLA2	PMID: 34703313	no rescue	0.295849	0.00672884	0.0331458	0.314234	0.0037722	0.0443356	0.0104257	0.848403	0.919777	5.2	5.5	5.2	5	5	5	5	5	5	0.57735	2.3094	0.57735	-0.57735	-0.57735	-0.57735	-0.57735	-0.57735	-0.57735	control
SEC24D	PMID: 33817210 PMID: 37303662	no rescue	0.389911	2.63366e-05	0.00031819	0.307202	0.000840003	0.0159085	-0.0912823	0.123737	0.285639	4.5	4.6	4.6	4.2	4.1	4.2	4.3	4.3	4.2	0.890871	1.42539	1.42539	-0.712697	-1.24722	-0.712697	-0.178174	-0.178174	-0.712697	control
NEK6	PMID: 36074296	no rescue	0.259232	0.00743767	0.0358589	0.303392	0.00295286	0.0376001	0.0358419	0.583297	0.754308	5.1	5.3	5.3	5	5	4.9	4.9	5.1	4.9	0.279543	1.53748	1.53748	-0.349428	-0.349428	-0.978399	-0.978399	0.279543	-0.978399	control
RPS8	PMID: 17634619	no rescue	0.317804	0.000256459	0.00221974	0.296952	0.000818015	0.0156612	-0.0297272	0.553604	0.731004	7.9	8	8	7.7	7.6	7.6	7.7	7.6	7.7	0.866667	1.46667	1.46667	-0.333333	-0.933333	-0.933333	-0.333333	-0.933333	-0.333333	control
HLA-E	PMID: 36099881	no rescue	0.305932	0.00111008	0.00758812	0.296748	0.00249411	0.0338776	-0.0176699	0.770511	0.877426	6.1	6.3	6.2	5.9	5.9	5.9	5.9	6	5.9	0.578481	1.88006	1.22927	-0.723102	-0.723102	-0.723102	-0.723102	-0.0723102	-0.723102	control
RPL27A	PMID: 34497807 PMID: 37474947	no rescue	0.363336	5.77803e-05	0.000629876	0.29119	0.00137496	0.0228728	-0.0806844	0.129459	0.294031	6	6.2	6.1	5.8	5.7	5.7	5.8	5.9	5.8	0.629941	1.76383	1.19689	-0.503953	-1.0709	-1.0709	-0.503953	0.0629941	-0.503953	control
PRDX5	PMID: 31500275	no rescue	0.329559	0.00113305	0.00770897	0.29074	0.00372909	0.0440086	-0.0468254	0.45747	0.654983	6.4	6.5	6.3	6	6	6.1	6.1	6.1	6.1	1.24334	1.80284	0.683837	-0.994672	-0.994672	-0.435169	-0.435169	-0.435169	-0.435169	control
RPL35	PMID: 34873488	no rescue	0.252731	0.00933684	0.0427425	0.287476	0.00348112	0.0419349	0.0265195	0.628516	0.784961	7.6	7.8	7.6	7.5	7.4	7.4	7.4	7.4	7.5	0.65157	2.1176	0.65157	-0.0814463	-0.814463	-0.814463	-0.814463	-0.814463	-0.0814463	control
RPS9	PMID: 35281852 PMID: 28928861	no rescue	0.305586	0.000572177	0.00437391	0.280343	0.00128497	0.0218432	-0.0333603	0.506714	0.696247	6.3	6.3	6.2	6	6	6	6	6	6	1.54748	1.54748	0.814463	-0.65157	-0.65157	-0.65157	-0.65157	-0.65157	-0.65157	control
RPL37A	PMID: 21103787	no rescue	0.330861	0.000244571	0.00213131	0.280186	0.00167146	0.0261996	-0.0586908	0.237092	0.439955	6.9	7	6.9	6.6	6.6	6.6	6.6	6.7	6.7	1.05409	1.68655	1.05409	-0.843274	-0.843274	-0.843274	-0.843274	-0.210819	-0.210819	control
TSC22D1	PMID: 35513372	no rescue	0.258781	0.00357341	0.0198158	0.270384	0.00408859	0.0463346	0.00277587	0.961754	0.980521	4.6	4.6	4.7	4.3	4.4	4.4	4.3	4.4	4.4	1.01436	1.01436	1.7166	-1.09238	-0.390137	-0.390137	-1.09238	-0.390137	-0.390137	control
DAZAP2	PMID: 33591310 PMID: 15629043	no rescue	0.347362	0.000382086	0.0031037	0.270312	0.00425203	0.0476692	-0.0857005	0.165244	0.346434	4.6	4.7	4.7	4.4	4.3	4.3	4.4	4.4	4.4	0.843274	1.47573	1.47573	-0.421637	-1.05409	-1.05409	-0.421637	-0.421637	-0.421637	control
CTSB	PMID: 30796968	no rescue	0.355497	5.68749e-05	0.000622332	0.267665	0.00217067	0.0310893	-0.0962953	0.0754432	0.204475	6	6	6	5.7	5.6	5.6	5.7	5.8	5.7	1.24808	1.24808	1.24808	-0.525509	-1.11671	-1.11671	-0.525509	0.0656886	-0.525509	control
RPL10A	PMID: 22653869	no rescue	0.377008	1.22035e-05	0.000163283	0.267131	0.00199882	0.0295435	-0.118174	0.0190244	0.0766412	8.3	8.4	8.3	8	8	8	8	8.1	8.1	1.05409	1.68655	1.05409	-0.843274	-0.843274	-0.843274	-0.843274	-0.210819	-0.210819	control
RPS3	PMID: 36567344	no rescue	0.250146	0.00396092	0.0215492	0.257549	0.00274651	0.0360738	-0.000760868	0.987649	0.993696	7	7	6.9	6.7	6.7	6.7	6.7	6.7	6.7	1.54748	1.54748	0.814463	-0.65157	-0.65157	-0.65157	-0.65157	-0.65157	-0.65157	control
																														control
Downregulated genes																														control
TMEM131	PMID: 34249670	no rescue	-0.351556	5.94784e-05	0.000646662	-0.254677	0.00410235	0.0464598	0.088306	0.0930423	0.236193	3.6	3.6	3.6	3.9	3.9	3.9	3.9	3.8	3.8	-1.27491	-1.27491	-1.27491	0.876501	0.876501	0.876501	0.876501	0.159364	0.159364	control
SPATS2	PMID: 33037180	no rescue	-0.417627	2.80515e-06	4.50144e-05	-0.272239	0.00248396	0.0337933	0.137067	0.012119	0.0544166	3.9	3.9	3.9	4.3	4.3	4.3	4.2	4.2	4.2	-1.2943	-1.2943	-1.2943	0.9245	0.9245	0.9245	0.3698	0.3698	0.3698	control
AGPAT3	PMID: 34568042	no rescue	-0.392175	2.02e-05	0.0002535	-0.290206	0.00106537	0.0190561	0.0938873	0.0782117	0.209469	4.3	4.3	4.2	4.7	4.6	4.6	4.6	4.5	4.5	-1.03604	-1.03604	-1.61881	1.29505	0.712276	0.712276	0.712276	0.129505	0.129505	control
FAM199X	x	no rescue	-0.366251	0.00031907	0.0026678	-0.291319	0.00424757	0.0476626	0.0664269	0.273463	0.479384	3.6	3.4	3.4	3.8	3.7	3.8	3.7	3.8	3.7	-0.349428	-1.60737	-1.60737	0.908514	0.279543	0.908514	0.279543	0.908514	0.279543	control
PICALM	PMID: 38175412 PMID: 35501863	no rescue	-0.341425	0.00067246	0.00501288	-0.2935	0.00137735	0.0228902	0.0394129	0.527798	0.711389	5.6	5.5	5.5	5.9	5.8	5.9	5.9	5.8	5.8	-0.866667	-1.46667	-1.46667	0.933333	0.333333	0.933333	0.933333	0.333333	0.333333	control
EML4	x	no rescue	-0.446954	1.85021e-05	0.000234935	-0.294251	0.00382867	0.0448742	0.144106	0.026333	0.0966047	3.2	3	3.1	3.5	3.4	3.4	3.4	3.3	3.3	-0.550091	-1.7878	-1.16894	1.30647	0.687614	0.687614	0.687614	0.0687614	0.0687614	control
CBX6	PMID: 30655550 PMID: 37189494	no rescue	-0.357924	0.000216831	0.00192406	-0.29489	0.00186617	0.0284178	0.0553901	0.264156	0.470079	5.2	5.2	5	5.5	5.5	5.5	5.5	5.4	5.4	-0.859203	-0.859203	-1.96389	0.797831	0.797831	0.797831	0.797831	0.245487	0.245487	control
SUMO3	PMID: 39183358	no rescue	-0.396474	2.28431e-05	0.00028097	-0.295409	0.00316167	0.0393494	0.0925598	0.157783	0.336119	4.7	4.6	4.7	5.1	5	5	5	4.9	5	-1.0709	-1.63785	-1.0709	1.19689	0.629941	0.629941	0.629941	0.0629941	0.629941	control
ZFHX3	PMID: 34953044	no rescue	-0.318881	0.0006645	0.00497223	-0.298105	0.00194648	0.0290543	0.012453	0.8505	0.92101	2.2	2.2	2.2	2.5	2.5	2.4	2.5	2.4	2.4	-1.25988	-1.25988	-1.25988	1.00791	1.00791	0.251976	1.00791	0.251976	0.251976	control
MGAT5	PMID: 37256183 PMID: 18292539	no rescue	-0.36325	0.000418258	0.00334116	-0.298722	0.00413798	0.0467395	0.0563248	0.391612	0.598151	3.9	3.7	3.7	4.2	4	4.1	4.1	4	4	-0.3849	-1.5396	-1.5396	1.34715	0.19245	0.7698	0.7698	0.19245	0.19245	control
ARHGAP35	PMID: 37995182	no rescue	-0.370349	4.79268e-05	0.000536202	-0.299862	0.000697916	0.0140578	0.0625982	0.221629	0.421081	5	5	4.8	5.3	5.3	5.2	5.3	5.2	5.2	-0.830116	-0.830116	-1.97951	0.893971	0.893971	0.319275	0.893971	0.319275	0.319275	control
PPP3CA	PMID: 39103807 PMID: 27554046	no rescue	-0.45114	1.17021e-05	0.000157193	-0.305797	0.00341879	0.0413689	0.13624	0.0278094	0.100563	4.3	4.1	4.4	4.8	4.6	4.7	4.5	4.6	4.5	-0.942809	-1.88562	-0.471405	1.41421	0.471405	0.942809	0	0.471405	0	control
USP31	PMID: 36508192	no rescue	-0.341229	0.0019637	0.0121766	-0.310771	0.00370091	0.043797	0.0218658	0.761726	0.872339	2.1	2	2	2.3	2.2	2.3	2.3	2.2	2.3	-0.700301	-1.48814	-1.48814	0.875376	0.0875376	0.875376	0.875376	0.0875376	0.875376	control
HSP90AA1	PMID: 38157250	no rescue	-0.443817	7.16209e-06	0.000103201	-0.312916	0.00164117	0.0259148	0.122512	0.0433114	0.137327	8.5	8.3	8.3	8.8	8.7	8.8	8.8	8.6	8.7	-0.547997	-1.53439	-1.53439	0.931594	0.438397	0.931594	0.931594	-0.0547997	0.438397	control
PDPK1	PMID: 32025520 PMID: 32926495	no rescue	-0.475064	6.90606e-06	0.000100006	-0.313257	0.00321128	0.0396153	0.154304	0.0267597	0.0978153	2.3	2.2	2.1	2.6	2.6	2.5	2.5	2.4	2.4	-0.57735	-1.1547	-1.73205	1.1547	1.1547	0.57735	0.57735	0	0	control
ASH1L	PMID: 37805663	no rescue	-0.256293	0.00646839	0.0321499	-0.315444	0.000915478	0.0168884	-0.06798	0.223109	0.423014	3.7	3.6	3.7	3.9	3.9	3.8	3.9	4	3.9	-0.938937	-1.70716	-0.938937	0.597505	0.597505	-0.170716	0.597505	1.36573	0.597505	control
SEL1L	PMID: 36238898 PMID: 16647946	no rescue	-0.40827	5.48131e-05	0.000603328	-0.31784	0.00160868	0.0255195	0.0817065	0.154288	0.331659	3.9	3.7	3.8	4.2	4.1	4.2	4.1	4.1	4.1	-0.683837	-1.80284	-1.24334	0.994672	0.435169	0.994672	0.435169	0.435169	0.435169	control
ARPC4	PMID: 31190401 PMID: 29435011	no rescue	-0.433796	1.49922e-05	0.000195851	-0.319102	0.00297642	0.0377875	0.106724	0.136141	0.304477	4.6	4.5	4.4	4.9	4.9	4.9	4.9	4.7	4.8	-0.68853	-1.20493	-1.72133	0.860663	0.860663	0.860663	0.860663	-0.172133	0.344265	control
AFDN	PMID: 39047222	no rescue	-0.465841	1.90334e-06	3.18408e-05	-0.320207	0.00111452	0.0196168	0.137822	0.0190554	0.0767444	3.4	3.4	3.2	3.8	3.7	3.8	3.7	3.6	3.6	-0.868041	-0.868041	-1.84459	1.08505	0.596778	1.08505	0.596778	0.108505	0.108505	control
OGA	PMID: 37279852	no rescue	-0.424778	1.45392e-05	0.000190908	-0.32027	0.000898183	0.0166593	0.0963858	0.0699797	0.193932	5.1	4.8	4.9	5.4	5.4	5.3	5.3	5.3	5.3	-0.458831	-1.83533	-1.37649	0.917663	0.917663	0.458831	0.458831	0.458831	0.458831	control
PSMD12	PMID: 37037907	no rescue	-0.485288	4.29864e-06	6.57944e-05	-0.321689	0.00327622	0.0401049	0.155108	0.0138525	0.0602312	4	3.8	3.9	4.4	4.3	4.3	4.3	4.2	4.2	-0.752101	-1.71909	-1.2356	1.18187	0.69838	0.69838	0.69838	0.214886	0.214886	control
DSG2	PMID: 38188287,PMID: 33407183	no rescue	-0.333128	0.00177229	0.0112241	-0.322305	0.00121156	0.0209919	0.00155605	0.981479	0.990234	4.2	4.1	4.3	4.6	4.4	4.6	4.5	4.5	4.5	-1.19689	-1.76383	-0.629941	1.0709	-0.0629941	1.0709	0.503953	0.503953	0.503953	control
KMT2D	PMID: 36525973, PMID: 33793001	no rescue	-0.292146	0.00467644	0.0246855	-0.327191	0.000478652	0.0106999	-0.0428599	0.553382	0.730862	3.9	3.9	3.8	4.2	4.2	4	4.3	4.1	4.2	-0.96225	-0.96225	-1.5396	0.7698	0.7698	-0.3849	1.34715	0.19245	0.7698	control
PSD3	PMID: 34405004	no rescue	-0.408486	4.25472e-05	0.000486955	-0.329905	0.000722379	0.014373	0.0697578	0.205292	0.400077	4.5	4.3	4.5	4.9	4.8	4.8	4.8	4.8	4.8	-0.931594	-1.91799	-0.931594	1.04119	0.547997	0.547997	0.547997	0.547997	0.547997	control
VPS53	PMID: 33116643	no rescue	-0.357264	9.39402e-05	0.00095001	-0.332018	0.000298134	0.0075982	0.017058	0.76918	0.876739	1.8	1.8	1.7	2	2	2	2	2	2	-1.01695	-1.01695	-1.849	0.64715	0.64715	0.64715	0.64715	0.64715	0.64715	control
PLXNA1	PMID: 39226661	no rescue	-0.459527	6.07786e-05	0.000658344	-0.333067	0.0033621	0.0409073	0.119466	0.0380167	0.12521	3.6	3.6	3.3	3.9	3.9	3.9	3.9	3.8	3.8	-0.69838	-0.69838	-2.14886	0.752101	0.752101	0.752101	0.752101	0.268608	0.268608	control
SGMS2	PMID: 30770781 PMID: 34273804	no rescue	-0.380472	0.00111769	0.00762741	-0.336278	0.00386004	0.0450584	0.0352423	0.582219	0.753574	3.2	2.9	3.2	3.4	3.4	3.5	3.4	3.5	3.4	-0.635881	-2.19668	-0.635881	0.404651	0.404651	0.924917	0.404651	0.924917	0.404651	control
HK1	PMID: 37079118	no rescue	-0.362364	0.00133014	0.00879493	-0.340171	0.00256756	0.0345458	0.0149739	0.792148	0.889692	6.2	6	5.8	6.4	6.4	6.4	6.5	6.3	6.4	-0.290957	-1.16383	-2.0367	0.581914	0.581914	0.581914	1.01835	0.145479	0.581914	control
MTCH2	PMID: 38560664 PMID: 33509092	no rescue	-0.410327	0.000536421	0.00413464	-0.340715	0.00386335	0.0450662	0.0617488	0.382439	0.590118	4.9	4.6	4.5	5.1	5	5.1	5.1	4.9	5.1	-0.097503	-1.41379	-1.85256	0.780024	0.34126	0.780024	0.780024	-0.097503	0.780024	control
BICD2	PMID: 37833251	no rescue	-0.420287	0.000140979	0.00133822	-0.342237	0.00210128	0.0305036	0.0705749	0.268018	0.473783	3.8	3.8	3.5	4.2	4.1	4.1	4.2	4	4.1	-0.761905	-0.761905	-2.04762	0.952381	0.52381	0.52381	0.952381	0.0952381	0.52381	control
TPM3	PMID: 37559998 PMID: 34532475	no rescue	-0.430494	0.00013702	0.0013061	-0.346293	0.0030039	0.0379673	0.0763476	0.291604	0.499664	4.5	4.2	4.1	4.7	4.6	4.7	4.7	4.4	4.6	0	-1.34164	-1.78885	0.894427	0.447214	0.894427	0.894427	-0.447214	0.447214	control
SACS	x	no rescue	-0.422472	8.8146e-05	0.000899055	-0.346808	0.00142341	0.0235186	0.0668978	0.209003	0.405295	3.9	3.6	3.8	4.2	4.1	4.2	4.2	4.1	4.1	-0.579751	-2.00278	-1.05409	0.843274	0.368932	0.843274	0.843274	0.368932	0.368932	control
CARS2	PMID: 37656222	no rescue	-0.480191	5.05331e-05	0.000561974	-0.347254	0.00348988	0.0419399	0.126104	0.0683446	0.190748	2.8	2.7	2.5	3.1	3.2	3.1	3.1	2.9	3	-0.581914	-1.01835	-1.89122	0.727393	1.16383	0.727393	0.727393	-0.145479	0.290957	control
RBBP8	PMID: 37711862	no rescue	-0.296298	0.00813846	0.0383944	-0.349079	0.00142556	0.0235314	-0.061597	0.432541	0.634652	3.4	3.2	3.2	3.5	3.5	3.6	3.7	3.5	3.5	-0.333333	-1.53333	-1.53333	0.266667	0.266667	0.866667	1.46667	0.266667	0.266667	control
ZNF654	PMID: 19347865	no rescue	-0.366125	0.00257643	0.015182	-0.350812	0.00390039	0.0452514	0.00656242	0.929327	0.965012	2.6	2.3	2.4	2.8	2.7	2.8	2.8	2.7	2.8	-0.295786	-1.89303	-1.36061	0.769042	0.236628	0.769042	0.769042	0.236628	0.769042	control
TFDP1	PMID: 38614125	no rescue	-0.300494	0.010441	0.0469569	-0.351291	0.00223994	0.0318414	-0.0584853	0.385243	0.59285	5.5	5.2	5	5.5	5.5	5.6	5.7	5.5	5.6	0.203331	-1.16916	-2.08415	0.203331	0.203331	0.660827	1.11832	0.203331	0.660827	control
CALM1	PMID: 33602237	no rescue	-0.370648	0.00221223	0.0134193	-0.351309	0.00249903	0.0338904	0.0114431	0.883031	0.939455	4.8	4.5	4.4	5	4.8	5	5	4.8	5	-0.0491473	-1.37612	-1.81845	0.835504	-0.0491473	0.835504	0.835504	-0.0491473	0.835504	control
PHLPP1	PMID: 34982011, PMID: 24037758	no rescue	-0.370309	0.00192384	0.0119796	-0.352729	0.00314776	0.0392632	0.00999943	0.88824	0.941569	3.4	3.2	3	3.5	3.4	3.5	3.6	3.4	3.5	0.0606061	-1.0303	-2.12121	0.606061	0.0606061	0.606061	1.15152	0.0606061	0.606061	control
KRT8	PMID: 33691026	no rescue	-0.411715	0.000757555	0.00555595	-0.355183	0.00364518	0.0434097	0.0495936	0.409909	0.614415	4.7	4.6	4.2	4.9	4.9	4.9	4.9	4.7	4.8	-0.145479	-0.581914	-2.32766	0.727393	0.727393	0.727393	0.727393	-0.145479	0.290957	control
JPT2	PMID: 37394011	no rescue	-0.390329	0.00124521	0.00834419	-0.355918	0.00385226	0.0450153	0.0265018	0.702719	0.833766	4.8	4.4	4.4	4.9	4.9	5	5	4.8	4.9	0.0479877	-1.67957	-1.67957	0.479877	0.479877	0.911767	0.911767	0.0479877	0.479877	control
PURA	PMID: 37149929	no rescue	-0.437775	5.66558e-05	0.000620423	-0.356695	0.00105112	0.0188815	0.0720256	0.243996	0.447481	2.9	2.7	2.9	3.2	3.1	3.2	3.1	3.2	3.1	-0.830116	-1.97951	-0.830116	0.893971	0.319275	0.893971	0.319275	0.893971	0.319275	control
EXOC5	x	no rescue	-0.459223	0.000311565	0.00262115	-0.356807	0.00413784	0.0467395	0.0936303	0.162944	0.343108	3.2	2.7	3	3.4	3.3	3.4	3.3	3.2	3.3	0	-2.23607	-0.894427	0.894427	0.447214	0.894427	0.447214	0	0.447214	control
GLS	PMID: 37582794	no rescue	-0.479968	1.76462e-05	0.000226177	-0.357004	0.00170725	0.0265175	0.113701	0.0324745	0.112098	4	3.6	4	4.3	4.3	4.3	4.2	4.2	4.2	-0.536266	-2.29132	-0.536266	0.780024	0.780024	0.780024	0.34126	0.34126	0.34126	control
PRKAA2	PMID: 36939397	no rescue	-0.31812	0.00413373	0.0223228	-0.359062	0.0016972	0.0265057	-0.0500044	0.485316	0.678258	2.7	2.5	2.6	2.9	2.8	2.9	3	2.8	3	-0.57735	-1.73205	-1.1547	0.57735	0	0.57735	1.1547	0	1.1547	control
LYSMD3	PMID: 35152572	no rescue	-0.471484	4.20236e-05	0.000482315	-0.359231	0.00199501	0.0295349	0.103184	0.158339	0.336918	3.1	2.8	3.1	3.4	3.4	3.5	3.3	3.4	3.4	-0.745356	-2.087	-0.745356	0.596285	0.596285	1.0435	0.149071	0.596285	0.596285	control
CDK2AP1	PMID: 37217493	no rescue	-0.388243	0.000569253	0.00435318	-0.360458	0.00103175	0.0186709	0.0193069	0.803141	0.895039	3.6	3.4	3.4	3.9	3.7	3.9	3.9	3.7	3.9	-0.532058	-1.48976	-1.48976	0.904498	-0.0532058	0.904498	0.904498	-0.0532058	0.904498	control
PDE5A	PMID: 36730555	no rescue	-0.536667	7.62127e-07	1.43685e-05	-0.361124	0.000814725	0.0156195	0.165982	0.0162446	0.0677222	3	2.8	3.1	3.5	3.3	3.5	3.3	3.2	3.3	-0.97503	-1.85256	-0.536266	1.21879	0.34126	1.21879	0.34126	-0.097503	0.34126	control
MIR4435-2HG	PMID: 35447550	no rescue	-0.386033	7.14367e-05	0.000756926	-0.363497	0.000451445	0.0102936	0.0145296	0.840213	0.914957	1.8	1.7	1.7	2.1	2	2	2	1.9	2.1	-0.781736	-1.42134	-1.42134	1.13707	0.497468	0.497468	0.497468	-0.142134	1.13707	control
CNIH4	PMID: 37716418	no rescue	-0.438452	1.66415e-05	0.000214918	-0.364702	0.000234903	0.00637632	0.065723	0.329328	0.538736	3.3	3.2	3.2	3.7	3.6	3.6	3.6	3.6	3.6	-0.961281	-1.47019	-1.47019	1.07437	0.565459	0.565459	0.565459	0.565459	0.565459	control
SAV1	PMID: 30681889	no rescue	-0.382978	0.000303478	0.00256156	-0.365756	0.000729512	0.0144558	0.00900264	0.896188	0.946083	2.8	2.7	2.7	3.1	3.1	3.1	3.1	3.1	3.1	-0.957895	-1.49671	-1.49671	0.658553	0.658553	0.658553	0.658553	0.658553	0.658553	control
PCNT	PMID: 37211383	no rescue	-0.491121	8.04238e-05	0.000836522	-0.365894	0.004203	0.0473178	0.11827	0.077723	0.208656	2.9	2.7	2.4	3.1	3.1	3.1	3.1	2.9	3	-0.093124	-0.93124	-2.18841	0.744992	0.744992	0.744992	0.744992	-0.093124	0.325934	control
CDC73	PMID: 37855385	no rescue	-0.496347	1.11651e-07	2.56723e-06	-0.366628	0.000146876	0.00447363	0.12104	0.0463569	0.144294	2.9	2.9	2.9	3.4	3.3	3.3	3.2	3.3	3.2	-1.27336	-1.27336	-1.27336	1.218	0.719727	0.719727	0.221455	0.719727	0.221455	control
UCHL5	PMID: 36428630	no rescue	-0.412632	0.000458912	0.00361639	-0.367797	0.000352863	0.00863279	0.0361459	0.671252	0.814167	2.8	2.7	2.7	3.2	2.9	3.2	3.1	3.1	3.1	-0.868041	-1.35631	-1.35631	1.08505	-0.379768	1.08505	0.596778	0.596778	0.596778	control
PRKAR1B	PMID: 36619306	no rescue	-0.324133	0.00375603	0.0206269	-0.369982	0.00108431	0.0192752	-0.0541967	0.501876	0.691973	2.5	2.5	2.4	2.7	2.7	2.7	2.8	2.7	2.7	-1.00791	-1.00791	-1.76383	0.503953	0.503953	0.503953	1.25988	0.503953	0.503953	control
EIF4EBP2	PMID: 29453322	no rescue	-0.35182	0.00135689	0.00894043	-0.372054	0.000739698	0.0145565	-0.0284235	0.625285	0.783037	5	4.6	4.7	5.2	5.1	5.1	5.2	5.1	5.2	-0.0999376	-1.89881	-1.44909	0.7995	0.349781	0.349781	0.7995	0.349781	0.7995	control
NUDT19	PMID: 33979257	no rescue	-0.3709	0.000779822	0.00569048	-0.372548	0.00084384	0.015963	-0.0100594	0.894044	0.944649	3.5	3.4	3.3	3.7	3.7	3.8	3.8	3.7	3.8	-0.712697	-1.24722	-1.78174	0.356348	0.356348	0.890871	0.890871	0.356348	0.890871	control
RPA2	x	no rescue	-0.300421	0.00751864	0.0361553	-0.374133	0.0015668	0.0251114	-0.0818833	0.327076	0.53624	3.9	3.8	3.7	4.1	4	4.1	4.2	4	4.2	-0.57735	-1.1547	-1.73205	0.57735	0	0.57735	1.1547	0	1.1547	control
SUZ12	PMID: 36994588	no rescue	-0.501556	1.38003e-06	2.39809e-05	-0.376002	0.0003806	0.00905235	0.116261	0.0477351	0.147604	3.7	3.5	3.7	4.1	4.1	4.1	4	4	4	-0.95751	-1.86462	-0.95751	0.856719	0.856719	0.856719	0.403162	0.403162	0.403162	control
KMT5A	PMID: 34894606	no rescue	-0.56778	9.45006e-06	0.000130197	-0.377947	0.00367281	0.0436378	0.182861	0.018136	0.0740183	4	3.8	3.5	4.4	4.3	4.2	4.2	4	4.1	-0.202486	-0.931434	-2.02486	1.25541	0.890937	0.526463	0.526463	-0.202486	0.161988	control
RFWD3	PMID: 36458571, PMID: 32902405	no rescue	-0.333322	0.00813334	0.038388	-0.37991	0.00292421	0.0373186	-0.0544347	0.447813	0.647862	4	3.6	3.6	4.1	4	4.1	4.2	4	4.1	0.152944	-1.68238	-1.68238	0.611775	0.152944	0.611775	1.07061	0.152944	0.611775	control
ITGA2	PMID: 36331797	no rescue	-0.476254	4.93953e-06	7.41039e-05	-0.381988	0.000360183	0.00872618	0.0852266	0.182978	0.370563	3.5	3.2	3.4	3.8	3.8	3.8	3.8	3.7	3.7	-0.611775	-1.98827	-1.07061	0.764719	0.764719	0.764719	0.764719	0.305888	0.305888	control
RALGAPA1	x	no rescue	-0.529669	4.01364e-08	1.04396e-06	-0.388167	6.44509e-05	0.00241176	0.133259	0.03388	0.115478	2.3	2.2	2.3	2.7	2.8	2.7	2.6	2.6	2.6	-1.09994	-1.57135	-1.09994	0.785674	1.25708	0.785674	0.31427	0.31427	0.31427	control
FNBP1	PMID: 37566043	no rescue	-0.322181	0.00141048	0.00923641	-0.390187	9.67316e-05	0.00322458	-0.0759703	0.259165	0.465133	4.5	4.4	4.3	4.8	4.6	4.7	4.9	4.7	4.8	-0.666667	-1.16667	-1.66667	0.833333	-0.166667	0.333333	1.33333	0.333333	0.833333	control
TMPPE	x	no rescue	-0.400324	0.00112704	0.00767894	-0.391711	0.00188694	0.0285815	0.00059299	0.994814	0.997392	2.1	2	2	2.3	2.4	2.4	2.4	2.3	2.4	-0.893971	-1.46867	-1.46867	0.25542	0.830116	0.830116	0.830116	0.25542	0.830116	control
VKORC1L1	PMID: 37467745 PMID: 31040920	no rescue	-0.54591	4.78464e-07	9.41164e-06	-0.393352	0.000477245	0.0106964	0.144112	0.031804	0.110418	3.8	3.5	3.6	4.1	4.1	4.1	4	4	3.9	-0.447214	-1.78885	-1.34164	0.894427	0.894427	0.894427	0.447214	0.447214	0	control
NPAS2	PMID: 36978001, PMID: 37398880	no rescue	-0.343611	0.00169221	0.0107839	-0.394675	0.000482147	0.0107279	-0.0594324	0.371304	0.579624	2.1	2.3	2.3	2.5	2.5	2.5	2.6	2.6	2.5	-2.01008	-0.80403	-0.80403	0.402015	0.402015	0.402015	1.00504	1.00504	0.402015	control
AKAP11	PMID: 33785595	no rescue	-0.405056	6.32986e-05	0.000682742	-0.397904	0.000147019	0.00447363	-0.00189162	0.97353	0.9865	4	3.8	4.1	4.4	4.3	4.4	4.3	4.4	4.3	-1.05409	-2.00278	-0.579751	0.843274	0.368932	0.843274	0.368932	0.843274	0.368932	control
MFSD14B	x	no rescue	-0.500832	8.60899e-06	0.000119496	-0.398023	0.000541195	0.0117004	0.0944665	0.214232	0.411986	4.1	3.8	3.9	4.4	4.3	4.5	4.4	4.2	4.3	-0.469065	-1.73554	-1.31338	0.797411	0.375252	1.21957	0.797411	-0.0469065	0.375252	control
TAF13	PMID: 35035484	no rescue	-0.408431	0.000768739	0.00562584	-0.398767	0.00224714	0.0318908	0.0013062	0.987723	0.993718	3.3	3	3.2	3.5	3.5	3.5	3.4	3.5	3.6	-0.467764	-2.04647	-0.993999	0.584705	0.584705	0.584705	0.0584705	0.584705	1.11094	control
ICMT	PMID: 34984187	no rescue	-0.404548	0.00126039	0.00840726	-0.400657	0.00164709	0.0259841	-0.0040802	0.959581	0.979419	4.6	4.2	4.2	4.7	4.6	4.8	4.8	4.6	4.8	0.0469065	-1.64173	-1.64173	0.469065	0.0469065	0.891224	0.891224	0.0469065	0.891224	control
KAT6B	PMID: 37557181	no rescue	-0.500881	5.30246e-08	1.33332e-06	-0.402861	1.31156e-05	0.000705316	0.0898502	0.118607	0.276882	2	2	2	2.4	2.4	2.4	2.4	2.3	2.3	-1.30146	-1.30146	-1.30146	0.828199	0.828199	0.828199	0.828199	0.295786	0.295786	control
CHIC2	PMID: 19118897	no rescue	-0.330419	0.00380104	0.0208236	-0.406315	0.000567628	0.0120884	-0.0836443	0.305195	0.513789	4.3	4.1	4.1	4.5	4.5	4.4	4.6	4.4	4.6	-0.467764	-1.52023	-1.52023	0.584705	0.584705	0.0584705	1.11094	0.0584705	1.11094	control
ZNF544	PMID: 18250030	no rescue	-0.357442	0.00110108	0.00753775	-0.407352	0.000237593	0.00640495	-0.0584263	0.41807	0.62148	2.3	2.1	2.2	2.5	2.5	2.5	2.6	2.6	2.6	-0.712697	-1.78174	-1.24722	0.356348	0.356348	0.356348	0.890871	0.890871	0.890871	control
ITPR1	PMID: 35313846	no rescue	-0.461264	6.16903e-07	1.19506e-05	-0.409642	4.31117e-05	0.0017388	0.0435572	0.527039	0.710814	1.8	1.8	1.8	2.2	2.2	2.1	2.1	2.2	2.1	-1.2943	-1.2943	-1.2943	0.9245	0.9245	0.3698	0.3698	0.9245	0.3698	control
CACYBP	PMID: 36576589 PMID: 34179100	no rescue	-0.429604	0.000993119	0.00692205	-0.413103	0.00194903	0.0290543	0.008347	0.925818	0.962825	4	3.6	3.6	4.2	4	4.3	4.3	4	4.2	-0.0828493	-1.57414	-1.57414	0.662794	-0.0828493	1.03562	1.03562	-0.0828493	0.662794	control
DIAPH1	PMID: 33689956	no rescue	-0.562731	3.4629e-06	5.44726e-05	-0.414259	0.00119536	0.0207742	0.1412	0.0532205	0.159756	4.7	4.4	4.3	5	5	5	5	4.7	4.9	-0.285062	-1.38459	-1.7511	0.814463	0.814463	0.814463	0.814463	-0.285062	0.447955	control
PYGB	PMID: 32462986	no rescue	-0.439	0.00027895	0.00238709	-0.414795	0.000551569	0.0118349	0.0170923	0.796949	0.891905	5.9	5.8	5.4	6.2	6.1	6.2	6.2	6	6.1	-0.339352	-0.721123	-2.24821	0.805961	0.42419	0.805961	0.805961	0.042419	0.42419	control
DENR	PMID: 35440133	no rescue	-0.542472	4.64079e-06	7.02936e-05	-0.415458	0.000482827	0.0107279	0.118113	0.0718492	0.19783	4.1	3.7	4	4.5	4.4	4.5	4.3	4.3	4.4	-0.544869	-2.05374	-0.922085	0.963998	0.586782	0.963998	0.209565	0.209565	0.586782	control
POMK	PMID: 36494657	no rescue	-0.550934	3.66915e-07	7.43959e-06	-0.418736	0.000142691	0.00438878	0.124013	0.0570275	0.167825	2.7	2.4	2.5	2.9	2.9	3	2.9	2.8	2.8	-0.333333	-1.83333	-1.33333	0.666667	0.666667	1.16667	0.666667	0.166667	0.166667	control
TP53I3	PMID: 31078449	no rescue	-0.431397	0.00160319	0.0103066	-0.419381	0.00278149	0.0363657	0.00496055	0.960836	0.980156	2.5	2.4	2.3	2.7	2.8	2.7	2.7	2.7	2.7	-0.656886	-1.24808	-1.83928	0.525509	1.11671	0.525509	0.525509	0.525509	0.525509	control
SELENOI	PMID: 38757622	no rescue	-0.532236	4.10999e-05	0.00047251	-0.419562	0.00156168	0.0250527	0.104165	0.132944	0.299871	2.8	2.4	2.7	3.1	3.2	3.1	3.1	2.9	3	-0.481457	-2.05713	-0.875376	0.700301	1.09422	0.700301	0.700301	-0.0875376	0.306382	control
FLVCR1	x	no rescue	-0.668928	1.05358e-07	2.44456e-06	-0.41961	0.00114765	0.0200667	0.241864	0.0137472	0.0599087	1.5	1.5	1.5	2	2.1	1.9	1.8	1.9	1.8	-1.21879	-1.21879	-1.21879	0.97503	1.41379	0.536266	0.097503	0.536266	0.097503	control
NT5DC3	PMID: 36855062	no rescue	-0.321462	0.00396025	0.0215492	-0.419747	0.000246	0.00655272	-0.106008	0.12651	0.29016	2.9	2.7	2.6	3	3	3.1	3.2	3.1	3	-0.285831	-1.31482	-1.82932	0.228665	0.228665	0.743161	1.25766	0.743161	0.228665	control
DNAH14	x	no rescue	-0.463751	0.00476822	0.0250276	-0.420093	0.00239945	0.0330645	0.0363389	0.784751	0.885418	0.6	0.6	0.7	0.7	0.9	0.8	0.8	0.8	0.8	-1.42479	-1.42479	-0.438397	-0.438397	1.53439	0.547997	0.547997	0.547997	0.547997	control
IMPA1	PMID: 35796646	no rescue	-0.513877	0.000121807	0.0011877	-0.424094	0.00123665	0.0212756	0.0803288	0.349268	0.558858	2.6	2.3	2.5	2.8	2.8	3	2.8	2.8	2.8	-0.532058	-1.96861	-1.01091	0.425646	0.425646	1.38335	0.425646	0.425646	0.425646	control
AIDA	x	no rescue	-0.512938	1.91801e-05	0.000242039	-0.424964	0.000290042	0.00744747	0.079393	0.283372	0.490537	4.4	4.1	4.2	4.8	4.6	4.7	4.7	4.5	4.7	-0.501296	-1.73175	-1.3216	1.13931	0.319007	0.729158	0.729158	-0.0911448	0.729158	control
LUCAT1	PMID: 33360049	no rescue	-0.596949	2.37813e-07	5.01618e-06	-0.425304	0.000123429	0.00393064	0.16449	0.0385985	0.126665	1.4	1.4	1.3	1.8	1.8	1.7	1.6	1.6	1.7	-1.0303	-1.0303	-1.57576	1.15152	1.15152	0.606061	0.0606061	0.0606061	0.606061	control
SPOPL	PMID: 37523046	no rescue	-0.580026	9.55818e-07	1.73475e-05	-0.425943	0.00036708	0.00881662	0.144897	0.0407647	0.131763	2.7	2.5	2.7	3.1	3.1	3.2	3	2.9	3	-0.911767	-1.77555	-0.911767	0.815791	0.815791	1.24768	0.383902	-0.0479877	0.383902	control
OSBPL11	PMID: 36918840 PMID: 35012554	no rescue	-0.514115	3.0539e-05	0.000362737	-0.427751	0.000405039	0.00942961	0.0775444	0.376239	0.584275	2.5	2.4	2.4	2.8	2.8	2.9	2.8	2.7	2.8	-0.924917	-1.44518	-1.44518	0.635881	0.635881	1.15615	0.635881	0.115615	0.635881	control
PLEKHA8	PMID: 34873468	no rescue	-0.397727	0.00144107	0.00941847	-0.428952	0.000694487	0.0140052	-0.040195	0.653963	0.802358	1.7	1.5	1.6	1.8	1.8	1.9	2	1.8	1.8	-0.444444	-1.77778	-1.11111	0.222222	0.222222	0.888889	1.55556	0.222222	0.222222	control
AHNAK2	PMID: 35158796	no rescue	-0.425615	2.08612e-05	0.000260446	-0.430259	8.25201e-06	0.00048328	-0.0135383	0.843833	0.916942	3.9	3.9	4	4.5	4.3	4.3	4.3	4.4	4.3	-1.41107	-1.41107	-0.95751	1.31028	0.403162	0.403162	0.403162	0.856719	0.403162	control
AFG2A	x	no rescue	-0.466054	3.99422e-05	0.000460757	-0.431053	0.000238618	0.00640495	0.0264426	0.735115	0.855677	2.3	2.1	2.2	2.6	2.5	2.6	2.6	2.5	2.5	-0.712697	-1.78174	-1.24722	0.890871	0.356348	0.890871	0.890871	0.356348	0.356348	control
POP1	PMID: 37010429	no rescue	-0.457755	0.000624999	0.00471421	-0.431414	0.00150649	0.0244726	0.0181352	0.836563	0.913016	2.9	2.6	2.6	3	3.1	3.2	3.2	3	3.1	-0.290957	-1.60026	-1.60026	0.145479	0.581914	1.01835	1.01835	0.145479	0.581914	control
NUP50	PMID: 33791386	no rescue	-0.429462	0.000400535	0.00322481	-0.433225	0.000643138	0.0133637	-0.0115441	0.878973	0.937431	3.8	3.5	3.4	4	3.9	4	4.1	3.8	4	-0.13901	-1.3901	-1.80712	0.695048	0.278019	0.695048	1.11208	-0.13901	0.695048	control
NUP35	x	no rescue	-0.381592	0.00551975	0.0282533	-0.43365	0.00170321	0.0265175	-0.0603349	0.565401	0.740429	1.9	1.8	1.9	2.2	2.1	2.1	2.2	2.2	2.1	-1.03069	-1.69328	-1.03069	0.957073	0.294484	0.294484	0.957073	0.957073	0.294484	control
SLC25A4	PMID: 37310411 PMID: 38957810	no rescue	-0.502159	2.80423e-05	0.000336409	-0.434528	0.000379754	0.00905235	0.0600166	0.399034	0.605126	3.4	3.1	3	3.6	3.6	3.6	3.7	3.5	3.5	-0.1849	-1.43298	-1.849	0.64715	0.64715	0.64715	1.06318	0.231125	0.231125	control
NIPA2	x	no rescue	-0.613438	8.71694e-06	0.000120912	-0.439116	0.00240855	0.0331525	0.166969	0.0437511	0.13831	3	2.6	2.6	3.2	3.3	3.3	3.2	3	3.2	-0.161988	-1.61988	-1.61988	0.56696	0.931434	0.931434	0.56696	-0.161988	0.56696	control
RFC3	PMID: 38590579	no rescue	-0.640824	6.59646e-06	9.57941e-05	-0.439725	0.00285866	0.0368395	0.192323	0.0405053	0.131132	3.2	2.8	2.9	3.5	3.5	3.7	3.5	3.2	3.4	-0.333333	-1.66667	-1.33333	0.666667	0.666667	1.33333	0.666667	-0.333333	0.333333	control
NEO1	PMID: 33088218	no rescue	-0.573771	7.14845e-05	0.000757039	-0.441805	0.00439575	0.0488898	0.123986	0.281457	0.488498	1	0.8	0.9	1.2	1.3	1.2	1.1	1.1	1.2	-0.550091	-1.7878	-1.16894	0.687614	1.30647	0.687614	0.0687614	0.0687614	0.687614	control
HIGD1A	PMID: 27308509	no rescue	-0.665445	1.08228e-07	2.49414e-06	-0.447376	0.000545626	0.0117377	0.208754	0.0185671	0.075301	2.7	2.5	2.7	3.2	3.1	3.3	3	2.9	3.1	-0.922085	-1.67652	-0.922085	0.963998	0.586782	1.34122	0.209565	-0.167652	0.586782	control
EDEM1	PMID: 33461166	no rescue	-0.455353	0.00109574	0.00751778	-0.447385	0.00122344	0.0211548	0.000325752	0.995738	0.997794	4.3	3.7	3.8	4.4	4.3	4.4	4.4	4.3	4.4	0.285062	-1.91399	-1.54748	0.65157	0.285062	0.65157	0.65157	0.285062	0.65157	control
AVEN	PMID: 37908231	no rescue	-0.616754	6.20158e-06	9.07697e-05	-0.448197	0.00245039	0.0334965	0.159238	0.0935677	0.237213	2.2	1.9	2.2	2.6	2.6	2.5	2.5	2.3	2.4	-0.677111	-1.98297	-0.677111	1.06403	1.06403	0.628746	0.628746	-0.241825	0.19346	control
GPT2	PMID: 33368291	no rescue	-0.640773	1.08078e-07	2.49349e-06	-0.451636	0.00193201	0.0289819	0.182245	0.0700759	0.194059	3.1	3	2.7	3.5	3.5	3.5	3.6	3.1	3.4	-0.547997	-0.876795	-1.86319	0.767195	0.767195	0.767195	1.09599	-0.547997	0.438397	control
E2F7	PMID: 39108857	no rescue	-0.323478	0.00627521	0.0313499	-0.454322	0.000149506	0.00451716	-0.13896	0.0759368	0.205292	3.8	3.6	3.5	4	3.8	4	4.2	3.9	4.1	-0.34126	-1.21879	-1.65755	0.536266	-0.34126	0.536266	1.41379	0.097503	0.97503	control
PGP	PMID: 22613403	no rescue	-0.469078	0.000124727	0.00121155	-0.456764	0.00216843	0.0310832	0.00470418	0.967006	0.98309	2.8	2.7	2.6	3.1	3.1	3.2	3.3	2.9	3.1	-0.744992	-1.16405	-1.58311	0.512182	0.512182	0.93124	1.3503	-0.325934	0.512182	control
CHML	PMID: 31762814, PMID: 31175290	no rescue	-0.415182	0.00167757	0.0107006	-0.456887	0.00041064	0.00951538	-0.0506842	0.529347	0.712977	2.5	2.1	2.2	2.6	2.5	2.7	2.7	2.6	2.7	-0.0503953	-1.86462	-1.41107	0.403162	-0.0503953	0.856719	0.856719	0.403162	0.856719	control
CIAPIN1	PMID: 39242716	no rescue	-0.656816	1.53925e-07	3.41242e-06	-0.459148	0.000171268	0.00498954	0.190061	0.0271255	0.0987769	3.2	3	2.9	3.5	3.7	3.7	3.4	3.4	3.5	-0.589256	-1.29636	-1.64992	0.471405	1.17851	1.17851	0.117851	0.117851	0.471405	control
EED	PMID: 34544341	no rescue	-0.437872	0.00629007	0.0314165	-0.459935	0.00451286	0.0497578	-0.028612	0.747813	0.864283	1.8	1.5	1.3	1.9	1.9	1.9	1.9	1.8	1.9	0.152944	-1.22355	-2.14121	0.611775	0.611775	0.611775	0.611775	0.152944	0.611775	control
FANCD2	PMID: 36257352	no rescue	-0.467028	0.00228901	0.013799	-0.460612	0.00249763	0.0338904	-0.00137698	0.988081	0.993839	2.3	1.8	1.8	2.4	2.2	2.5	2.4	2.2	2.4	0.300606	-1.63186	-1.63186	0.6871	-0.0858876	1.07359	0.6871	-0.0858876	0.6871	control
MEX3D	PMID: 35513372 PMID: 34455614	no rescue	-0.673124	1.96562e-06	3.27091e-05	-0.462745	0.00189719	0.0286859	0.203834	0.0124361	0.0554264	4	3.7	3.4	4.3	4.3	4.3	4.3	4	4.1	-0.140351	-1.08772	-2.03509	0.807018	0.807018	0.807018	0.807018	-0.140351	0.175439	control
SNTA1	PMID: 24434436	no rescue	-0.423836	0.00123622	0.00830299	-0.463228	0.000300803	0.00764343	-0.047558	0.624249	0.782587	3.1	3	2.8	3.5	3.2	3.4	3.5	3.3	3.4	-0.600925	-1.01695	-1.849	1.06318	-0.1849	0.64715	1.06318	0.231125	0.64715	control
PPP2R5B	PMID: 27557495	no rescue	-0.49774	0.000240458	0.00209904	-0.464098	0.00361727	0.0431373	0.027416	0.806755	0.897039	2.8	2.9	2.5	3.2	3.2	3.1	3.4	2.9	3.1	-0.791667	-0.416667	-1.91667	0.708333	0.708333	0.333333	1.45833	-0.416667	0.333333	control
ZNF780B	PMID: 28637446	no rescue	-0.428278	0.00124614	0.00834491	-0.464906	0.000233812	0.00635678	-0.0439649	0.667672	0.811923	1.4	1.3	1.4	1.5	1.8	1.5	1.6	1.7	1.7	-0.866667	-1.46667	-0.866667	-0.266667	1.53333	-0.266667	0.333333	0.933333	0.933333	control
ATP6V1D	PMID: 39316516	no rescue	-0.535782	1.50293e-06	2.58961e-05	-0.465018	8.43356e-05	0.00291948	0.0624793	0.40037	0.60621	3.6	3.4	3.4	3.9	4	4	3.9	3.8	4	-0.714293	-1.51787	-1.51787	0.491076	0.892866	0.892866	0.491076	0.0892866	0.892866	control
ARF6	PMID: 37158894 PMID: 28625359	no rescue	-0.554262	1.85519e-06	3.11781e-05	-0.465152	5.68632e-05	0.00218031	0.0812558	0.177702	0.363593	6.1	5.7	5.7	6.5	6.4	6.4	6.4	6.3	6.3	-0.328798	-1.64399	-1.64399	0.986394	0.657596	0.657596	0.657596	0.328798	0.328798	control
CCDC82	PMID: 37700827	no rescue	-0.605558	4.19358e-08	1.08249e-06	-0.46761	7.8676e-05	0.00278559	0.129029	0.117786	0.275708	1.4	1.3	1.3	1.7	1.7	1.8	1.7	1.5	1.6	-0.828199	-1.36061	-1.36061	0.769042	0.769042	1.30146	0.769042	-0.295786	0.236628	control
PLCL2	PMID: 32392189	no rescue	-0.612235	4.23431e-05	0.000485436	-0.468633	0.00452794	0.0498598	0.135754	0.254731	0.460311	1.4	1.1	1.3	1.6	1.7	1.6	1.7	1.6	1.4	-0.438397	-1.91799	-0.931594	0.547997	1.04119	0.547997	1.04119	0.547997	-0.438397	control
UBR7	PMID: 36419136 PMID: 38923455	no rescue	-0.480955	0.000158005	0.00147515	-0.471192	0.000637214	0.0132728	0.00190006	0.983167	0.991157	3.3	2.9	3	3.6	3.5	3.5	3.7	3.4	3.5	-0.289973	-1.78126	-1.40844	0.828493	0.455671	0.455671	1.20131	0.0828493	0.455671	control
POLE3	PMID: 38753485	no rescue	-0.42401	0.000106692	0.00106111	-0.473041	5.19227e-05	0.00201802	-0.0573062	0.467225	0.663662	4.2	4	4	4.5	4.4	4.5	4.6	4.4	4.6	-0.661622	-1.51228	-1.51228	0.614364	0.189035	0.614364	1.03969	0.189035	1.03969	control
FICD	x	no rescue	-0.534783	0.00069229	0.00514006	-0.473099	0.00316532	0.0393494	0.0554744	0.569582	0.744029	2	1.9	1.5	2.2	2.2	2.2	2.2	2.2	2.1	-0.236294	-0.661622	-2.36294	0.614364	0.614364	0.614364	0.614364	0.614364	0.189035	control
GMPPB	PMID: 37834154	no rescue	-0.647796	2.63921e-06	4.25988e-05	-0.473444	0.00182426	0.0279039	0.167823	0.0988541	0.246201	1.9	1.8	1.6	2.2	2.3	2.3	2.3	2.1	2	-0.620844	-1.01996	-1.81819	0.576498	0.975612	0.975612	0.975612	0.177384	-0.22173	control
HAT1	PMID: 37048148	no rescue	-0.44613	0.000364388	0.002982	-0.474017	0.00043348	0.00995027	-0.0361265	0.685604	0.823624	3.1	2.7	2.8	3.2	3.2	3.3	3.5	3.2	3.2	-0.136083	-1.76908	-1.36083	0.272166	0.272166	0.680414	1.49691	0.272166	0.272166	control
SHMT1	PMID: 25412303, PMID: 39286657	no rescue	-0.380855	0.00196144	0.0121691	-0.474187	0.000131909	0.00412392	-0.101522	0.229148	0.430425	2.1	1.9	1.8	2.2	2.2	2.3	2.4	2.2	2.3	-0.285831	-1.31482	-1.82932	0.228665	0.228665	0.743161	1.25766	0.228665	0.743161	control
SSX2IP	PMID: 39533770	no rescue	-0.368697	0.00430336	0.0230441	-0.474222	0.000132435	0.00413281	-0.114541	0.138641	0.307848	2.7	2.4	2.5	2.8	2.7	2.9	3	2.9	2.9	-0.276818	-1.77164	-1.27336	0.221455	-0.276818	0.719727	1.218	0.719727	0.719727	control
PALS2	x	no rescue	-0.528313	3.50105e-06	5.4986e-05	-0.474225	7.53695e-05	0.00271918	0.0456179	0.546553	0.726382	2.2	2	2.2	2.6	2.5	2.6	2.5	2.6	2.5	-0.95751	-1.86462	-0.95751	0.856719	0.403162	0.856719	0.403162	0.856719	0.403162	control
CHST11	PMID: 36181245	no rescue	-0.614171	2.23747e-08	6.24119e-07	-0.474612	9.31505e-06	0.000533772	0.131237	0.080398	0.213924	3.1	3	2.9	3.6	3.5	3.6	3.5	3.4	3.5	-0.90611	-1.27679	-1.64747	0.947296	0.576615	0.947296	0.576615	0.205934	0.576615	control
DNA2	PMID: 38331987	no rescue	-0.348659	0.0111239	0.0493972	-0.475157	0.000312725	0.00782619	-0.135579	0.154415	0.331725	2.6	2.3	2.4	2.8	2.6	2.8	2.9	2.7	2.9	-0.31427	-1.72848	-1.25708	0.628539	-0.31427	0.628539	1.09994	0.157135	1.09994
DCP2	PMID: 36932427	no rescue	-0.508719	5.18471e-05	0.000575334	-0.476836	0.000154215	0.00460645	0.023864	0.728134	0.851106	2.2	1.8	1.9	2.4	2.3	2.4	2.4	2.3	2.3	-0.0999376	-1.89881	-1.44909	0.7995	0.349781	0.7995	0.7995	0.349781	0.349781
SLC35E3	PMID: 28589857	no rescue	-0.464551	0.000112071	0.00110812	-0.478478	0.000146488	0.00447363	-0.0227118	0.793194	0.889979	0.8	0.7	0.8	1	1	1	1	0.9	1	-0.952381	-1.80952	-0.952381	0.761905	0.761905	0.761905	0.761905	-0.0952381	0.761905
SEMA7A	PMID: 31732974	no rescue	-0.627514	1.90865e-08	5.39761e-07	-0.48246	2.78531e-05	0.0012404	0.137747	0.0362327	0.120862	6.5	6.6	6.2	7.1	7	7	7	6.8	6.9	-0.97048	-0.634545	-1.97829	1.04513	0.709197	0.709197	0.709197	0.0373262	0.373262
MSH2	PMID: 32141610	no rescue	-0.478821	0.000761339	0.00557969	-0.484355	0.000932412	0.0171823	-0.0137437	0.877367	0.936326	2.1	1.7	1.8	2.2	2.1	2.3	2.3	2.1	2.2	0.0532058	-1.8622	-1.38335	0.532058	0.0532058	1.01091	1.01091	0.0532058	0.532058
FAM210A	PMID: 37907737	no rescue	-0.487875	2.71997e-05	0.000327262	-0.484835	4.34348e-05	0.00174492	-0.00575796	0.946582	0.972842	2.6	2.4	2.5	3	2.8	2.9	3	2.8	2.9	-0.764719	-1.68238	-1.22355	1.07061	0.152944	0.611775	1.07061	0.152944	0.611775
BRCA1	PMID: 33888730 PMID: 38433576	no rescue	-0.450551	0.000543293	0.00417657	-0.485583	0.000591454	0.0124716	-0.0428461	0.635053	0.789062	2.3	2	2	2.4	2.4	2.5	2.6	2.3	2.5	-0.157135	-1.57135	-1.57135	0.31427	0.31427	0.785674	1.25708	-0.157135	0.785674
POLB	PMID: 19330779 PMID: 25561897	no rescue	-0.569135	2.42809e-06	3.94719e-05	-0.486077	4.67558e-05	0.00185515	0.0744588	0.398775	0.604901	2.4	2.3	2.3	2.8	2.7	2.8	2.7	2.7	2.7	-0.970143	-1.45521	-1.45521	0.970143	0.485071	0.970143	0.485071	0.485071	0.485071
MMS22L	PMID: 36276962	no rescue	-0.368283	0.00747366	0.0359984	-0.486485	0.000432024	0.00993017	-0.127085	0.0950864	0.23983	1.7	1.3	1.5	1.8	1.7	1.8	1.9	1.8	1.8	0	-2.13809	-1.06904	0.534522	0	0.534522	1.06904	0.534522	0.534522
ZDHHC21	PMID: 38195819	no rescue	-0.522883	7.57502e-06	0.000108083	-0.488043	3.05021e-05	0.00134196	0.0258222	0.735894	0.856117	1.8	1.6	1.8	2.1	2.1	2.2	2.1	2.1	2.1	-0.931594	-1.91799	-0.931594	0.547997	0.547997	1.04119	0.547997	0.547997	0.547997
KIF4A	PMID: 34013367 PMID: 33350074	no rescue	-0.513693	0.00119509	0.00805323	-0.49145	0.00161635	0.0255937	0.0153254	0.850235	0.920959	4	3.5	3.3	4.2	4	4.2	4.2	4	4.1	0.171222	-1.36977	-1.98617	0.78762	0.171222	0.78762	0.78762	0.171222	0.479421
NDC80	PMID: 35346500	no rescue	-0.431889	0.0033109	0.0186437	-0.491545	0.00120827	0.020956	-0.0678474	0.468986	0.665033	3.4	2.8	2.9	3.4	3.4	3.5	3.6	3.3	3.6	0.271704	-1.8243	-1.47496	0.271704	0.271704	0.621037	0.970371	-0.0776297	0.970371
LCOR	PMID: 34410950 PMID: 35301507	no rescue	-0.607434	1.80917e-08	5.14481e-07	-0.491808	6.58232e-06	0.000407842	0.107466	0.0791178	0.211242	2.8	2.5	2.6	3.2	3.2	3.1	3.1	3	3.1	-0.597505	-1.74984	-1.36573	0.938937	0.938937	0.554826	0.554826	0.170716	0.554826
WNK3	PMID: 36357569 PMID: 34513083	no rescue	-0.4797	0.00024663	0.00214414	-0.493141	0.000207794	0.00574997	-0.0222959	0.813935	0.900796	1.2	1.1	1.1	1.4	1.4	1.4	1.4	1.3	1.4	-0.755929	-1.51186	-1.51186	0.755929	0.755929	0.755929	0.755929	0	0.755929
CHAF1A	PMID: 37575547 PMID: 33740340	no rescue	-0.527081	0.00035276	0.00290487	-0.495565	0.00165188	0.0260119	0.0248775	0.788879	0.887783	3.8	3.5	3.2	4	4	4.1	4.2	3.8	4	-0.140351	-1.08772	-2.03509	0.491228	0.491228	0.807018	1.12281	-0.140351	0.491228
NCAPG	PMID: 35843088	no rescue	-0.506701	0.0013871	0.00910668	-0.49708	0.00127479	0.021735	0.0018325	0.984875	0.992151	3.9	3.4	3.4	4.1	3.8	4.1	4.2	3.9	4	0.114332	-1.60065	-1.60065	0.800327	-0.228665	0.800327	1.14332	0.114332	0.45733
CXADR	PMID: 30385615	no rescue	-0.619856	9.44751e-07	1.72078e-05	-0.497375	0.000101091	0.00333094	0.114504	0.216325	0.414314	1.9	1.8	2	2.4	2.5	2.3	2.2	2.4	2.3	-1.22474	-1.63299	-0.816497	0.816497	1.22474	0.408248	0	0.816497	0.408248
TWF1	PMID: 37324107	no rescue	-0.580199	7.25377e-07	1.3798e-05	-0.497979	2.24456e-05	0.00108125	0.0733807	0.264574	0.470449	4.4	4	4.3	4.9	4.7	4.8	4.8	4.7	4.8	-0.666667	-2	-1	1	0.333333	0.666667	0.666667	0.333333	0.666667
PLAU	PMID: 38000776	no rescue	-0.554948	2.66185e-06	4.28625e-05	-0.504339	1.58891e-05	0.000823393	0.0423691	0.632722	0.787299	4.2	4.1	4	4.6	4.5	4.7	4.7	4.4	4.7	-0.852013	-1.21716	-1.58231	0.608581	0.243432	0.973729	0.973729	-0.121716	0.973729
GSKIP	PMID: 36550871, PMID: 35728705	no rescue	-0.647763	4.90942e-05	0.000548362	-0.511083	0.00194	0.0290507	0.129104	0.213589	0.411278	1.8	1.4	1.4	2	2	2.1	1.8	2	2	-0.125988	-1.63785	-1.63785	0.629941	0.629941	1.00791	-0.125988	0.629941	0.629941
PEX3	PMID: 37616051	no rescue	-0.426058	0.00977795	0.0445043	-0.511202	0.00215619	0.0309857	-0.0938172	0.472727	0.668318	2.2	1.9	1.9	2.2	2.3	2.5	2.6	2.3	2.4	-0.231125	-1.4792	-1.4792	-0.231125	0.1849	1.01695	1.43298	0.1849	0.600925
CEP128	CEP128	no rescue	-0.404227	0.00618759	0.0309501	-0.513135	0.000662784	0.0136557	-0.116805	0.246854	0.451023	1.9	1.6	1.5	1.9	1.9	2.1	2.2	1.9	2.1	0	-1.30931	-1.74574	0	0	0.872872	1.30931	0	0.872872
SYNJ1	PMID: 34786067	no rescue	-0.747288	7.71444e-08	1.88188e-06	-0.515103	0.000588399	0.0124378	0.225613	0.0218389	0.0847592	1.6	1.4	1.3	1.9	2	1.9	1.9	1.7	1.8	-0.501296	-1.3216	-1.73175	0.729158	1.13931	0.729158	0.729158	-0.0911448	0.319007
GMNN	PMID: 34604412 PMID: 27702582	no rescue	-0.552031	0.000386681	0.00313428	-0.515716	0.00165471	0.0260324	0.0284054	0.797554	0.892207	3.4	2.9	2.9	3.7	3.4	3.6	3.7	3.3	3.5	0.0732866	-1.57566	-1.57566	1.06266	0.0732866	0.732866	1.06266	-0.256503	0.403076
HSPA4L	PMID: 26486082	no rescue	-0.650616	4.68635e-08	1.19012e-06	-0.516116	3.31384e-05	0.00142745	0.126449	0.0973822	0.24383	2.2	1.9	1.9	2.5	2.5	2.5	2.5	2.3	2.4	-0.4	-1.6	-1.6	0.8	0.8	0.8	0.8	0	0.4
CCDC15	x	no rescue	-0.469437	0.00474231	0.024943	-0.518088	0.00383114	0.0448742	-0.05635	0.687863	0.825101	1.1	1	1	1.3	1.4	1.3	1.5	1.2	1.3	-0.7698	-1.34715	-1.34715	0.3849	0.96225	0.3849	1.5396	-0.19245	0.3849
CDC25A	PMID: 34743185 PMID: 35932692	no rescue	-0.682597	8.90757e-06	0.000123221	-0.518629	0.00083232	0.0157975	0.156421	0.0929628	0.236178	2.7	2.4	2.2	3	3	3.2	3	2.8	2.9	-0.312348	-1.24939	-1.87409	0.624695	0.624695	1.24939	0.624695	0	0.312348
ENSG00000282057	x	no rescue	-0.546746	0.000630112	0.00474921	-0.520562	0.00129361	0.021903	0.0198582	0.869956	0.932678	1.6	1.7	1.4	1.9	2.1	2	2.1	1.9	2	-1.06318	-0.64715	-1.89523	0.1849	1.01695	0.600925	1.01695	0.1849	0.600925
STRBP	PMID: 38280476	no rescue	-0.576657	0.000563354	0.00431292	-0.523689	0.00136338	0.0227975	0.0459798	0.735734	0.856086	0.8	0.8	0.8	1	1.2	1	1.1	1	1.1	-1.20009	-1.20009	-1.20009	0.150012	1.50012	0.150012	0.825064	0.150012	0.825064
FBXL14	PMID: 29973690	no rescue	-0.547597	0.000188607	0.00170851	-0.532105	0.000356557	0.00871069	0.00919664	0.920032	0.959819	2.6	2.8	2.3	3.1	3.1	3	3.1	3	3.1	-1.06066	-0.353553	-2.12132	0.707107	0.707107	0.353553	0.707107	0.353553	0.707107
MYBL2	PMID: 36087093 PMID: 36071275	no rescue	-0.691343	2.31741e-05	0.000284356	-0.534119	0.00158712	0.0253129	0.15058	0.151974	0.328241	4.2	3.9	3.4	4.6	4.3	4.6	4.6	4.1	4.4	-0.0839921	-0.839921	-2.0998	0.923913	0.167984	0.923913	0.923913	-0.335968	0.419961
POLA1	PMID: 34772529	no rescue	-0.377032	0.00452514	0.0240047	-0.537642	4.78628e-05	0.00189468	-0.169591	0.0866567	0.224851	1.4	1.2	1.3	1.5	1.4	1.6	1.7	1.5	1.7	-0.453267	-1.61881	-1.03604	0.129505	-0.453267	0.712276	1.29505	0.129505	1.29505
FGD4	PMID: 31688594 PMID: 30558664	no rescue	-0.542235	1.01948e-07	2.37351e-06	-0.538036	2.53887e-07	3.05756e-05	-0.00451071	0.942898	0.97108	2.4	2.2	2.3	2.7	2.7	2.7	2.7	2.7	2.8	-0.820513	-1.74359	-1.28205	0.564103	0.564103	0.564103	0.564103	0.564103	1.02564
CPOX	PMID: 27644131	no rescue	-0.470706	0.000332267	0.00275782	-0.541977	3.37309e-05	0.0014457	-0.0795809	0.360239	0.568849	3.6	3.3	3.2	3.8	3.7	3.9	4	3.7	3.9	-0.285062	-1.38459	-1.7511	0.447955	0.0814463	0.814463	1.18097	0.0814463	0.814463
ENSG00000226824	x	no rescue	-0.592802	0.00221801	0.0134424	-0.547354	0.00403373	0.0461719	0.0384662	0.804248	0.895604	1.2	1	1.2	1.4	1.7	1.4	1.5	1.4	1.5	-0.808452	-1.77859	-0.808452	0.16169	1.6169	0.16169	0.646762	0.16169	0.646762
RBL1	PMID: 35368709	no rescue	-0.671651	9.35774e-05	0.00094728	-0.548054	0.00188242	0.0285636	0.116018	0.211732	0.408749	2.6	2	2	2.8	2.7	2.9	2.8	2.5	2.8	0.0972433	-1.65314	-1.65314	0.680703	0.388973	0.972433	0.680703	-0.194487	0.680703
SRD5A1	PMID: 29071871	no rescue	-0.422425	0.00137829	0.00905185	-0.549859	2.58037e-05	0.0011831	-0.136609	0.136166	0.304498	1.4	1.2	1.3	1.5	1.5	1.6	1.6	1.6	1.7	-0.550091	-1.7878	-1.16894	0.0687614	0.0687614	0.687614	0.687614	0.687614	1.30647
HERC3	PMID: 36598329	no rescue	-0.47136	0.000157597	0.00147278	-0.550702	7.05012e-07	6.84531e-05	-0.0884067	0.329141	0.5386	2.5	2.3	2.4	2.8	2.6	2.8	2.9	2.8	2.8	-0.731043	-1.67096	-1.201	0.678826	-0.261087	0.678826	1.14878	0.678826	0.678826
MCM8	PMID: 33931059 PMID: 39031896	no rescue	-0.560436	0.000687778	0.00511214	-0.551849	0.000304434	0.00771278	-0.000424265	0.997013	0.998207	1.5	1.3	1.2	1.7	1.5	1.8	1.8	1.7	1.7	-0.358974	-1.28205	-1.74359	0.564103	-0.358974	1.02564	1.02564	0.564103	0.564103
LINC00342	PMID: 34715819	no rescue	-0.501014	3.61197e-06	5.64263e-05	-0.552893	1.02814e-06	9.06301e-05	-0.0609059	0.408933	0.613543	1.9	1.9	2	2.4	2.4	2.3	2.5	2.4	2.4	-1.43298	-1.43298	-1.01695	0.64715	0.64715	0.231125	1.06318	0.64715	0.64715
SLC22A23	PMID: 29703252	no rescue	-0.492552	0.000130093	0.00125709	-0.554724	1.43827e-05	0.000759129	-0.0687943	0.436608	0.638669	1.8	1.8	1.6	2	2.2	2.1	2.2	2.2	2	-0.879637	-0.879637	-1.81102	0.0517434	0.983124	0.517434	0.983124	0.983124	0.0517434
PLS1	PMID: 32350953	no rescue	-0.533275	1.8378e-05	0.000234088	-0.56117	7.43291e-06	0.000447571	-0.0365335	0.67757	0.818627	1.9	1.8	1.8	2.3	2.2	2.3	2.3	2.3	2.3	-1.01835	-1.45479	-1.45479	0.727393	0.290957	0.727393	0.727393	0.727393	0.727393
EZR	PMID: 34627255	no rescue	-0.664464	2.17219e-08	6.07558e-07	-0.56211	3.0766e-06	0.000224842	0.0950479	0.184512	0.372563	6.8	6.6	6.4	7.3	7.2	7.3	7.3	7	7.2	-0.626326	-1.21969	-1.81305	0.857078	0.560397	0.857078	0.857078	-0.0329645	0.560397
ZNF772	PMID: 32385021	no rescue	-0.495601	0.00157105	0.0101191	-0.562341	0.00114878	0.0200667	-0.0736566	0.568451	0.743106	1.2	1.1	1	1.3	1.4	1.4	1.4	1.3	1.6	-0.5547	-1.1094	-1.6641	0	0.5547	0.5547	0.5547	0	1.6641
MCM10	PMID: 39086679 PMID: 37246638	no rescue	-0.576563	0.000413884	0.0033153	-0.562581	0.00179605	0.0275247	0.00703054	0.952135	0.975267	2.4	1.9	1.8	2.4	2.5	2.6	2.7	2.2	2.5	0.216295	-1.40592	-1.73036	0.216295	0.540738	0.865181	1.18962	-0.43259	0.540738
ZNF675	x	no rescue	-0.418907	0.00579775	0.0294327	-0.574694	0.000208455	0.00575895	-0.16332	0.147465	0.321536	1.2	1.1	1.1	1.4	1.3	1.3	1.4	1.4	1.5	-0.707107	-1.41421	-1.41421	0.707107	0	0	0.707107	0.707107	1.41421
ZNF185	PMID: 34421347 PMID: 16799630	no rescue	-0.475253	0.00151355	0.00980758	-0.577501	0.00035959	0.00872618	-0.109185	0.35302	0.562625	2.5	2.3	2	2.8	2.5	2.6	2.9	2.5	2.8	-0.159364	-0.876501	-1.95221	0.916342	-0.159364	0.199205	1.27491	-0.159364	0.916342
BCYRN1	PMID: 31652309 PMID: 31773686	no rescue	-0.768562	3.40653e-07	6.9485e-06	-0.581742	2.2384e-05	0.00108125	0.177408	0.457262	0.654735	8	8.3	8.3	9.3	8.7	8.7	9	8.5	8.8	-1.57063	-0.813359	-0.813359	1.71086	0.196328	0.196328	0.953594	-0.308516	0.44875
CDCA2	PMID: 31196027 PMID: 37733705	no rescue	-0.474887	0.000723312	0.00533547	-0.584421	1.88201e-05	0.000955022	-0.117415	0.176495	0.361954	4.4	4	3.9	4.6	4.4	4.7	4.8	4.6	4.7	-0.175439	-1.4386	-1.75439	0.45614	-0.175439	0.77193	1.08772	0.45614	0.77193
GPRIN1	PMID: 34453499, PMID: 32755106	no rescue	-0.560041	0.00476166	0.025006	-0.593973	0.00289565	0.0370925	-0.0391826	0.752192	0.866686	1.6	1.4	1.1	1.7	1.9	1.8	1.9	1.7	1.8	-0.213395	-0.981616	-2.13395	0.170716	0.938937	0.554826	0.938937	0.170716	0.554826
CNTNAP3B	PMID: 37383920	no rescue	-0.433914	0.00685112	0.03357	-0.596241	0.000397197	0.00930475	-0.171012	0.169182	0.351789	0.7	0.5	0.6	0.7	0.8	0.8	0.9	0.8	0.8	-0.272166	-1.90516	-1.08866	-0.272166	0.544331	0.544331	1.36083	0.544331	0.544331
RFC2	PMID: 37821801 PMID: 34022962	no rescue	-0.629694	8.87456e-07	1.6428e-05	-0.597336	3.20195e-06	0.000232019	0.0242563	0.772094	0.878249	3.8	3.5	3.4	4.2	4.1	4.3	4.3	4.1	4.1	-0.531345	-1.42799	-1.72687	0.664181	0.365299	0.963062	0.963062	0.365299	0.365299
EXO1	PMID: 38279172, PMID: 38266640	no rescue	-0.514239	0.00164339	0.010522	-0.609195	0.000281832	0.00729139	-0.102759	0.344274	0.553414	2.9	2.4	2.3	2.9	2.9	3.1	3.2	2.8	3.2	0.138633	-1.42099	-1.73292	0.138633	0.138633	0.762484	1.07441	-0.173292	1.07441
DLEU2	PMID: 36277988	no rescue	-0.414475	0.00887536	0.0410272	-0.610584	0.000150522	0.00453181	-0.204495	0.06048	0.174957	0.8	0.6	0.7	0.8	0.9	0.9	1	0.9	1	-0.333333	-1.83333	-1.08333	-0.333333	0.416667	0.416667	1.16667	0.416667	1.16667
SH2D4A	PMID: 34893760 PMID: 38043670	no rescue	-0.559928	4.08822e-07	8.24021e-06	-0.612641	1.01702e-08	1.91122e-06	-0.0605219	0.45763	0.655164	3.2	3.1	3.1	3.7	3.7	3.4	3.7	3.6	3.6	-0.981616	-1.36573	-1.36573	0.938937	0.938937	-0.213395	0.938937	0.554826	0.554826
RAD51AP1	PMID: 35207688 PMID: 33314567	no rescue	-0.502883	0.000518384	0.00401227	-0.614355	6.72026e-05	0.00247147	-0.119863	0.284572	0.491729	2.9	2.6	2.6	3.2	3	3.2	3.4	3.1	3.3	-0.464207	-1.50867	-1.50867	0.580259	-0.116052	0.580259	1.27657	0.232104	0.928414
LINC03061	x	no rescue	-0.667678	1.79304e-07	3.91135e-06	-0.620469	4.37083e-06	0.000289712	0.0394489	0.67765	0.818672	3.5	3.2	3.2	4.1	3.8	3.9	4	3.7	4	-0.619547	-1.49996	-1.49996	1.14127	0.260862	0.554331	0.847801	-0.0326077	0.847801
DNAJC5	PMID: 33662413	no rescue	-0.748005	5.8351e-11	2.70775e-09	-0.623343	1.10201e-07	1.49567e-05	0.117435	0.0665453	0.187056	4.5	4.3	4.1	5	5	5	5	4.8	4.9	-0.673575	-1.25093	-1.82828	0.7698	0.7698	0.7698	0.7698	0.19245	0.481125
CCNE2	PMID: 37070571	no rescue	-0.491105	0.00341618	0.0190839	-0.623631	0.000299877	0.00763123	-0.141949	0.225331	0.425667	1.6	1.2	1.4	1.7	1.7	1.8	2	1.8	1.8	-0.278019	-1.94613	-1.11208	0.13901	0.13901	0.556038	1.3901	0.556038	0.556038
NEDD4L	PMID: 36136271	no rescue	-0.792449	2.66264e-18	3.62439e-16	-0.627934	5.87946e-10	1.82809e-07	0.156473	0.0191662	0.0770616	2.6	2.5	2.4	3.2	3.2	3.1	3.2	3	2.9	-0.937043	-1.24939	-1.56174	0.937043	0.937043	0.624695	0.937043	0.312348	0
AGFG2	x	no rescue	-0.847758	2.14393e-09	7.1762e-08	-0.630225	2.71908e-05	0.00122045	0.210426	0.0246853	0.0923392	2	1.8	1.6	2.4	2.4	2.5	2.3	2.1	2.4	-0.533761	-1.17427	-1.81479	0.747265	0.747265	1.06752	0.427008	-0.213504	0.747265
ZNF587B	PMID: 31218106, PMID: 32617020	no rescue	-0.449628	0.00245838	0.0146299	-0.633954	2.05874e-05	0.00102344	-0.192706	0.077643	0.208558	1.4	1.3	1.5	1.6	1.8	1.6	1.8	1.7	1.9	-1.11891	-1.62242	-0.6154	-0.111891	0.895127	-0.111891	0.895127	0.391618	1.39864
TGFA	PMID: 38152044 PMID: 33480984	no rescue	-0.536315	0.000397939	0.00320624	-0.63835	1.44546e-05	0.000760578	-0.10951	0.182956	0.370563	3.2	2.7	2.6	3.4	3.2	3.3	3.5	3.3	3.4	0.0704689	-1.51508	-1.83219	0.704689	0.0704689	0.387579	1.0218	0.387579	0.704689
ENSG00000289357	x	no rescue	-0.684311	0.000958528	0.00673013	-0.648244	0.00339198	0.0411535	0.0252055	0.873705	0.933845	2.9	2.3	2.9	3.4	3.1	3.4	3.6	3.1	3.2	-0.525226	-2.1009	-0.525226	0.787839	0	0.787839	1.31306	0	0.262613
TBXA2R	PMID: 16250911	no rescue	-0.883395	1.84472e-05	0.000234676	-0.658629	0.00232461	0.0325845	0.21896	0.152059	0.328278	1.2	1	0.9	1.6	1.6	1.5	1.4	1.4	1.4	-0.533333	-1.33333	-1.73333	1.06667	1.06667	0.666667	0.266667	0.266667	0.266667
RHOJ	PMID: 36949199 PMID: 38858534	no rescue	-0.782624	7.82941e-06	0.000110973	-0.661345	0.000824966	0.0157453	0.113458	0.428659	0.631094	1.3	1	1.1	1.7	1.6	1.6	1.6	1.3	1.6	-0.481457	-1.66321	-1.2693	1.09422	0.700301	0.700301	0.700301	-0.481457	0.700301
PODXL	PMID: 35992085 PMID: 35275973	no rescue	-0.452212	0.00527531	0.0271861	-0.662213	6.18005e-05	0.00232786	-0.216673	0.028883	0.103414	3.6	3.2	2.8	3.7	3.5	3.7	4	3.6	3.9	0.12197	-0.975764	-2.0735	0.396404	-0.152463	0.396404	1.2197	0.12197	0.945271
SHCBP1	PMID: 33990570 PMID: 38151993	no rescue	-0.670156	7.01308e-05	0.000744634	-0.672853	8.36086e-05	0.00291559	-0.0101948	0.920921	0.960434	3.5	2.9	2.9	3.8	3.5	3.8	3.9	3.5	3.8	-0.02932	-1.6126	-1.6126	0.762319	-0.02932	0.762319	1.0262	-0.02932	0.762319
CCND3	PMID: 34056735 PMID: 26064240	no rescue	-0.757136	3.20389e-07	6.58119e-06	-0.674883	2.23761e-05	0.00108125	0.0756167	0.424835	0.627893	3.2	2.9	2.5	3.5	3.5	3.6	3.6	3.2	3.5	-0.208284	-1.01166	-2.08284	0.595096	0.595096	0.862889	0.862889	-0.208284	0.595096
CDS1	PMID: 31394702	no rescue	-0.970492	1.39131e-06	2.40541e-05	-0.680316	0.00170339	0.0265175	0.281433	0.079688	0.212392	0.7	0.8	0.7	1.1	1.1	1.2	0.9	1.1	1	-1.36061	-0.828199	-1.36061	0.769042	0.769042	1.30146	-0.295786	0.769042	0.236628
NEK10	PMID: 38683979	no rescue	-0.674366	3.13308e-05	0.000371651	-0.681325	4.861e-05	0.00191923	-0.0151351	0.907145	0.952253	0.5	0.5	0.5	0.7	0.8	0.8	0.7	0.7	0.8	-1.25988	-1.25988	-1.25988	0.251976	1.00791	1.00791	0.251976	0.251976	1.00791
PCLAF	PMID: 35425993	no rescue	-0.619558	0.00651484	0.0323335	-0.685554	0.00298434	0.0377934	-0.0752972	0.59206	0.759758	1.6	1	1.2	1.7	1.6	1.8	1.8	1.6	1.8	0.117851	-2.00347	-1.29636	0.471405	0.117851	0.824958	0.824958	0.117851	0.824958
ENSG00000279348	x	no rescue	-0.84762	7.54912e-06	0.000107945	-0.697716	0.000361273	0.00872618	0.143383	0.164985	0.346041	2.6	1.9	2	2.9	2.9	2.9	2.7	2.7	2.8	0	-1.82264	-1.56227	0.781133	0.781133	0.781133	0.260378	0.260378	0.520756
ENSG00000289396	x	no rescue	-0.706842	1.29319e-05	0.0001719	-0.702291	1.13591e-05	0.000626618	-0.0040536	0.975064	0.987129	2.3	2.4	2.4	2.7	3	3	2.9	2.8	3	-1.47496	-1.12563	-1.12563	-0.0776297	0.970371	0.970371	0.621037	0.271704	0.970371
ANXA3	PMID: 34712358	no rescue	-0.832409	8.32042e-09	2.52807e-07	-0.713319	1.28504e-06	0.000110429	0.111136	0.243967	0.447481	2.4	2.1	2	2.9	2.7	2.9	2.8	2.6	2.8	-0.525509	-1.41231	-1.7079	0.952485	0.361287	0.952485	0.656886	0.0656886	0.656886
ZNF530	x	no rescue	-0.586192	0.00221384	0.0134211	-0.718172	0.000544755	0.0117377	-0.138583	0.354965	0.564364	0.8	0.7	0.7	1	1	1	1.2	0.9	1.1	-0.7698	-1.34715	-1.34715	0.3849	0.3849	0.3849	1.5396	-0.19245	0.96225
ESCO2	PMID: 38605349	no rescue	-0.476766	0.00145091	0.00946775	-0.719425	1.57676e-06	0.000130738	-0.251409	0.0224221	0.0863504	2	1.6	1.7	2.1	2	2.3	2.5	2.1	2.4	-0.260063	-1.59753	-1.26316	0.0743038	-0.260063	0.743038	1.41177	0.0743038	1.0774
GARIN1A	x	no rescue	-0.809477	0.000324841	0.00271051	-0.723034	0.00081373	0.015618	0.0797028	0.684072	0.822599	0.5	0.5	0.5	0.7	0.9	0.7	0.8	0.6	0.8	-1.11111	-1.11111	-1.11111	0.222222	1.55556	0.222222	0.888889	-0.444444	0.888889
HELLS	PMID: 35774795	no rescue	-0.550796	0.000205687	0.00184037	-0.725241	1.45219e-06	0.000122335	-0.182441	0.0169188	0.0699868	3.3	2.7	2.8	3.4	3.3	3.5	3.7	3.4	3.6	0	-1.7693	-1.47442	0.294884	0	0.589768	1.17954	0.294884	0.884652
SKA1	PMID: 26197237 PMID: 26985856	no rescue	-0.919384	1.37349e-10	6.00512e-09	-0.726631	2.55746e-06	0.000192666	0.184672	0.0817713	0.216314	2.8	2.4	2.4	3.4	3.2	3.4	3.3	3	3.3	-0.55221	-1.54619	-1.54619	0.938757	0.441768	0.938757	0.690263	-0.055221	0.690263
CDC6	PMID: 32010971	no rescue	-0.726784	1.47446e-05	0.00019348	-0.727261	3.3078e-05	0.00142745	-0.00769183	0.936009	0.967926	3.1	2.5	2.5	3.3	3.3	3.5	3.5	3.1	3.4	-0.0860663	-1.63526	-1.63526	0.430331	0.430331	0.946729	0.946729	-0.0860663	0.68853
NRK	PMID: 33387038	no rescue	-0.684401	0.000104099	0.00103885	-0.732564	3.44913e-05	0.00147459	-0.0564069	0.686178	0.824136	1.1	0.8	0.8	1.4	1.1	1.3	1.4	1.1	1.3	-0.19346	-1.49932	-1.49932	1.1124	-0.19346	0.677111	1.1124	-0.19346	0.677111
ENSG00000271204	x	no rescue	-0.640523	0.00478848	0.0251275	-0.743326	0.000625964	0.0130704	-0.109234	0.570901	0.744993	1.2	1.2	1.1	1.5	1.8	1.3	1.5	1.6	1.8	-0.938937	-0.938937	-1.32305	0.213395	1.36573	-0.554826	0.213395	0.597505	1.36573
APPAT	PMID: 32495884	no rescue	-1.01158	1.19351e-07	2.72586e-06	-0.745321	0.000508926	0.011201	0.255613	0.0744101	0.202474	0.5	0.6	0.7	1	1.1	1	0.8	1	0.9	-1.66537	-1.18187	-0.69838	0.752101	1.2356	0.752101	-0.214886	0.752101	0.268608
DIP2C-AS1	x	no rescue	-0.539374	0.00634231	0.0316387	-0.753809	1.62909e-05	0.000839127	-0.221297	0.155152	0.33275	0.6	0.7	0.6	0.7	0.9	0.8	0.9	0.8	0.8	-1.37612	-0.491473	-1.37612	-0.491473	1.27783	0.393179	1.27783	0.393179	0.393179
ENSG00000268362	x	no rescue	-0.578281	1.4066e-05	0.00018517	-0.75694	9.18681e-09	1.7828e-06	-0.185587	0.0528453	0.159132	1.1	1	1	1.3	1.4	1.3	1.5	1.4	1.5	-0.895127	-1.39864	-1.39864	0.111891	0.6154	0.111891	1.11891	0.6154	1.11891
GPRC5B	PMID: 36682796	no rescue	-0.93126	1.44428e-09	5.08436e-08	-0.767328	6.45762e-07	6.42358e-05	0.156844	0.182733	0.3703	0.9	1.1	0.9	1.6	1.5	1.4	1.4	1.4	1.4	-1.51248	-0.734631	-1.51248	1.20998	0.821058	0.432136	0.432136	0.432136	0.432136
FAM13A-AS1	PMID: 35783157	no rescue	-0.948972	4.77796e-06	7.21893e-05	-0.768383	0.000569135	0.0121054	0.172776	0.303178	0.511679	0.3	0.3	0.3	0.6	0.6	0.5	0.5	0.5	0.5	-1.25851	-1.25851	-1.25851	1.16861	1.16861	0.359573	0.359573	0.359573	0.359573
MAP3K9	PMID: 30290304	no rescue	-0.889142	8.02404e-13	5.11984e-11	-0.7717	3.18334e-08	5.08769e-06	0.110732	0.247919	0.452296	1.8	1.7	1.5	2.3	2.4	2.3	2.4	2.1	2.3	-0.857078	-1.15376	-1.74712	0.626326	0.923007	0.626326	0.923007	0.0329645	0.626326
ENSG00000279110	x	no rescue	-0.644282	0.00814542	0.0384093	-0.779993	6.68162e-05	0.00246787	-0.141142	0.486316	0.679017	0.3	0.4	0.4	0.6	0.7	0.4	0.6	0.5	0.6	-1.51186	-0.755929	-0.755929	0.755929	1.51186	-0.755929	0.755929	0	0.755929
PAG1	PMID: 29913153	no rescue	-0.776941	2.77892e-08	7.50528e-07	-0.785027	4.17069e-08	6.31177e-06	-0.0176591	0.806646	0.897015	1.6	1.3	1.7	2.1	2.1	2.1	2.1	2.1	2.1	-1.03069	-2.02458	-0.6994	0.625779	0.625779	0.625779	0.625779	0.625779	0.625779
ENSG00000277152	x	no rescue	-0.715504	0.00603276	0.0303167	-0.788583	0.0022018	0.0314018	-0.0802099	0.701039	0.832749	0.3	0.4	0.4	0.6	0.7	0.5	0.5	0.6	0.7	-1.59364	-0.876501	-0.876501	0.557773	1.27491	-0.159364	-0.159364	0.557773	1.27491
INSIG2	PMID: 21443541	no rescue	-0.5757	0.000358558	0.00294372	-0.792864	7.60741e-07	7.10541e-05	-0.225611	0.0118616	0.0534482	3.1	2.5	2.7	3.4	3.2	3.4	3.6	3.5	3.4	-0.267261	-1.87083	-1.33631	0.534522	0	0.534522	1.06904	0.801784	0.534522
SERPINI1	PMID: 26892864	no rescue	-0.859352	0.00125376	0.00837123	-0.79341	0.00406461	0.0462776	0.0612831	0.741974	0.860086	1.2	0.8	0.8	1.3	1.5	1.3	1.4	1.4	1.3	-0.0875376	-1.66321	-1.66321	0.306382	1.09422	0.306382	0.700301	0.700301	0.306382
SYT16	PMID: 32289666	no rescue	-1.05747	5.6401e-07	1.0999e-05	-0.806777	0.00126163	0.0215751	0.241473	0.180713	0.367756	0.3	0.1	0.3	0.4	0.4	0.5	0.5	0.4	0.3	-0.449467	-2.06755	-0.449467	0.359573	0.359573	1.16861	1.16861	0.359573	-0.449467
NECTIN1	PMID: 36401088 PMID: 30221498	no rescue	-0.971742	4.97537e-10	1.94611e-08	-0.822414	3.09962e-07	3.53377e-05	0.140194	0.260788	0.466912	0.8	0.8	0.8	1.3	1.1	1.3	1.1	1.1	1.2	-1.2356	-1.2356	-1.2356	1.18187	0.214886	1.18187	0.214886	0.214886	0.69838
SERPINB7	PMID: 37809412	no rescue	-0.942794	2.56978e-10	1.05573e-08	-0.836747	2.08322e-08	3.52723e-06	0.0986246	0.349638	0.559322	2	2	1.8	2.8	2.6	2.6	2.6	2.5	2.6	-1.09509	-1.09509	-1.65828	1.15766	0.594476	0.594476	0.594476	0.312882	0.594476
ENSG00000287134	x	no rescue	-0.608687	0.000773835	0.00565301	-0.841682	3.4237e-06	0.00024294	-0.241898	0.0560891	0.165861	1	1.1	1.3	1.4	1.6	1.4	1.5	1.6	1.7	-1.70561	-1.2792	-0.426401	0	0.852803	0	0.426401	0.852803	1.2792
ENSG00000266998	x	no rescue	-1.18849	2.46925e-05	0.000300281	-0.842266	0.0043961	0.0488898	0.341596	0.135709	0.303934	0.5	0.4	0.4	0.8	0.9	0.7	0.7	0.8	0.7	-0.859203	-1.41155	-1.41155	0.797831	1.35018	0.245487	0.245487	0.797831	0.245487
GLT8D2	PMID: 34294681	no rescue	-1.07815	7.08911e-12	3.94402e-10	-0.865189	3.44157e-07	3.872e-05	0.204031	0.0852832	0.22235	1.4	1.3	1.4	2.1	2.1	2.2	1.8	2	2	-1.16931	-1.45374	-1.16931	0.821679	0.821679	1.10611	-0.031603	0.537252	0.537252
ENSG00000269825	x	no rescue	-1.05644	1.3084e-11	6.95703e-10	-0.894072	3.21824e-07	3.64471e-05	0.154664	0.198867	0.39162	1.6	1.3	1.4	2.1	2.2	2.1	2.1	1.8	2.1	-0.744652	-1.61881	-1.32742	0.712276	1.00366	0.712276	0.712276	-0.161881	0.712276
F2RL1	PMID: 37543671	no rescue	-1.17651	2.42694e-06	3.94719e-05	-0.900294	0.00133366	0.0224037	0.267702	0.201014	0.39478	0.7	0.5	0.6	1	1.1	1.1	1.1	0.8	1	-0.761905	-1.61905	-1.19048	0.52381	0.952381	0.952381	0.952381	-0.333333	0.52381
CMKLR2	x	no rescue	-1.08005	8.6403e-10	3.22518e-08	-0.902711	2.20361e-06	0.000168232	0.171416	0.204256	0.398668	1.3	1.3	1.1	1.9	2	1.8	1.9	1.7	1.8	-1.06158	-1.06158	-1.67797	0.78762	1.09582	0.479421	0.78762	0.171222	0.479421
CCDC190	x	no rescue	-1.10007	4.08958e-08	1.05966e-06	-0.906348	8.24631e-05	0.00288976	0.187775	0.215626	0.413798	1.1	0.7	0.7	1.5	1.4	1.4	1.5	1.1	1.3	-0.283064	-1.55685	-1.55685	0.990724	0.672277	0.672277	0.990724	-0.283064	0.35383
HELLPAR	PMID: 35612714	no rescue	-0.753294	1.26768e-05	0.000168732	-0.91247	2.45049e-07	2.97204e-05	-0.166635	0.204786	0.399372	0	0	0	0	0	0	0.1	0	0	-0.333333	-0.333333	-0.333333	-0.333333	-0.333333	-0.333333	2.66667	-0.333333	-0.333333
TSPAN1	PMID: 34852709	no rescue	-1.11343	0.000148684	0.00140288	-0.915714	0.00326501	0.040025	0.192415	0.330512	0.539636	0.8	0.9	0.4	1.3	1.1	1.3	1.1	1.1	1.2	-0.776297	-0.426963	-2.17363	0.970371	0.271704	0.970371	0.271704	0.271704	0.621037
NEB	x	no rescue	-0.994215	9.04269e-06	0.000125006	-0.955707	1.61878e-06	0.000132453	0.0320764	0.863024	0.928929	0.1	0.1	0.1	0.3	0.3	0.1	0.3	0.3	0.3	-1.05409	-1.05409	-1.05409	0.843274	0.843274	-1.05409	0.843274	0.843274	0.843274
SPP1	PMID: 36239989	no rescue	-1.12632	1.34498e-06	2.34716e-05	-0.963638	5.80036e-05	0.00221411	0.159181	0.293394	0.501518	0.5	0.5	0.3	0.8	0.9	0.8	0.8	0.8	0.8	-0.931594	-0.931594	-1.91799	0.547997	1.04119	0.547997	0.547997	0.547997	0.547997
SLC26A4	PMID: 35836192	no rescue	-1.2742	1.30513e-09	4.67512e-08	-0.988165	5.4899e-06	0.000346431	0.279039	0.05942	0.172813	0.8	0.6	0.5	1.3	1.1	1.1	1.1	1	1.1	-0.586782	-1.34122	-1.71843	1.2993	0.544869	0.544869	0.544869	0.167652	0.544869
ENSG00000280407	x	no rescue	-0.718347	0.0012987	0.00862895	-1.00429	7.7523e-06	0.000463539	-0.291413	0.0538945	0.161029	1.1	1.3	0.8	1.4	1.6	1.5	1.7	1.6	1.8	-1.0218	-0.387579	-1.97313	-0.0704689	0.563751	0.246641	0.880861	0.563751	1.19797
CHAC2	PMID: 36568153 PMID: 37283797	no rescue	-1.03361	0.000158798	0.00148174	-1.01681	0.000338284	0.00832374	0.0115524	0.953976	0.976318	1.6	1.1	1.1	1.8	2.2	1.9	2.1	1.8	1.9	-0.311003	-1.58329	-1.58329	0.197911	1.21574	0.452367	0.961281	0.197911	0.452367
ENSG00000277534	x	no rescue	-1.44824	1.14804e-06	2.04722e-05	-1.03453	0.000730588	0.0144604	0.408029	0.0964343	0.242307	0.6	0.4	0.5	1.1	1.1	0.8	0.8	0.8	0.9	-0.729158	-1.54946	-1.13931	1.3216	1.3216	0.0911448	0.0911448	0.0911448	0.501296
PROSER2	PMID: 38293943, PMID: 36561964	no rescue	-0.934762	0.00653286	0.0323993	-1.04438	0.00381912	0.0447948	-0.118209	0.688997	0.825809	0.3	0.3	0.3	0.6	0.4	0.5	0.7	0.5	0.5	-1.09238	-1.09238	-1.09238	1.01436	-0.390137	0.31211	1.7166	0.31211	0.31211
SWINGN	x	no rescue	-1.13921	7.85343e-07	1.46976e-05	-1.05266	8.18087e-06	0.000480759	0.0810996	0.635356	0.78916	0.5	0.5	0.4	0.8	0.9	0.8	0.8	0.8	0.8	-1.1094	-1.1094	-1.6641	0.5547	1.1094	0.5547	0.5547	0.5547	0.5547
SLC35F3	PMID: 39414367	no rescue	-1.40913	7.60228e-08	1.85674e-06	-1.06493	0.000188201	0.00532836	0.339811	0.0884107	0.228048	0.5	0.4	0.4	1	1.1	0.8	0.8	0.8	0.8	-0.933333	-1.33333	-1.33333	1.06667	1.46667	0.266667	0.266667	0.266667	0.266667
SCAMP5	PMID: 33493138	no rescue	-1.30993	1.89892e-05	0.000239927	-1.06863	0.00264948	0.0352323	0.233888	0.370704	0.579002	0.3	0.1	0.3	0.5	0.6	0.5	0.5	0.4	0.5	-0.723102	-2.02468	-0.723102	0.578481	1.22927	0.578481	0.578481	-0.0723102	0.578481
KBTBD8	PMID: 33109073	no rescue	-1.42158	1.17121e-06	2.07946e-05	-1.10303	0.000405513	0.00942961	0.310603	0.173759	0.357732	0.3	0.3	0.3	0.5	0.6	0.7	0.5	0.5	0.6	-1.20009	-1.20009	-1.20009	0.150012	0.825064	1.50012	0.150012	0.150012	0.825064
KCNMA1-AS3	x	no rescue	-0.91338	0.00137043	0.00901173	-1.10387	0.000123735	0.00393255	-0.198268	0.390192	0.597083	0.6	0.8	0.8	1.1	1.3	0.9	1.3	1.1	1.3	-1.63186	-0.858876	-0.858876	0.300606	1.07359	-0.472382	1.07359	0.300606	1.07359
MYH3	PMID: 37524774	no rescue	-1.5088	5.15321e-06	7.69139e-05	-1.13085	0.00244252	0.0334156	0.368957	0.157834	0.336176	0.1	0.1	0.1	0.4	0.4	0.3	0.4	0.3	0.3	-1.25988	-1.25988	-1.25988	1.00791	1.00791	0.251976	1.00791	0.251976	0.251976
NR2E3	PMID: 28878246	no rescue	-1.22473	0.000636793	0.00479249	-1.1315	0.00336798	0.0409114	0.0828429	0.767167	0.875693	0.3	0.3	0.3	0.6	0.6	0.5	0.5	0.5	0.6	-1.25988	-1.25988	-1.25988	1.00791	1.00791	0.251976	0.251976	0.251976	1.00791
ENSG00000187229	x	no rescue	-0.716623	0.00426915	0.0228966	-1.14327	4.35733e-06	0.000289712	-0.433254	0.0428321	0.136301	1	1.2	0.9	1.2	1.7	1.4	1.5	1.7	2	-1.1094	-0.5547	-1.38675	-0.5547	0.83205	0	0.27735	0.83205	1.6641
ENSG00000253335	x	no rescue	-1.29045	0.000133057	0.00127968	-1.14698	0.00207093	0.0302176	0.137271	0.632023	0.786837	1.1	1.4	1.2	2.1	2.4	1.8	2	1.7	2.4	-1.42529	-0.804598	-1.21839	0.643678	1.26437	0.0229885	0.436782	-0.183908	1.26437
ENSG00000286341	x	no rescue	-0.816812	0.00407452	0.0220555	-1.19576	6.74747e-07	6.66985e-05	-0.384336	0.108643	0.261927	1	0.8	1.1	1.4	1.8	1	1.7	1.5	1.8	-0.90369	-1.42841	-0.641329	0.145756	1.1952	-0.90369	0.932842	0.408118	1.1952
KLF2	PMID: 37147883 PMID: 37123417	no rescue	-1.67988	2.11011e-36	1.87323e-33	-1.19748	5.21525e-13	3.87765e-10	0.47636	0.0131433	0.0578805	3.6	3.5	3.1	4.9	5	5	4.8	4.1	4.6	-0.940853	-1.07743	-1.62373	0.834628	0.971203	0.971203	0.698052	-0.257976	0.424901
NOSTRIN	PMID: 35642021, PMID: 27401251	no rescue	-0.785933	0.0043854	0.0234033	-1.20456	2.04319e-05	0.00102165	-0.423539	0.0295155	0.104955	0.6	0.5	0.3	0.7	0.8	0.7	0.8	0.8	1	-0.438397	-0.931594	-1.91799	0.0547997	0.547997	0.0547997	0.547997	0.547997	1.53439
CSGALNACT1	PMID: 25123227 PMID: 28159857	no rescue	-1.50197	5.12718e-06	7.66936e-05	-1.24001	0.000398885	0.00933151	0.256397	0.328092	0.537419	0.1	0.1	0.1	0.4	0.4	0.3	0.3	0.4	0.3	-1.25988	-1.25988	-1.25988	1.00791	1.00791	0.251976	0.251976	1.00791	0.251976
PLXNA2	PMID: 23708657	no rescue	-0.864965	4.61664e-07	9.12513e-06	-1.29347	8.37119e-05	0.00291559	-0.433353	0.0384793	0.126382	2.2	1.8	1.5	2.5	2.4	2.6	3.2	2.6	2.8	-0.39036	-1.17108	-1.75662	0.19518	0	0.39036	1.56144	0.39036	0.78072
CD226	PMID: 39349829	no rescue	-1.23923	0.00334451	0.0187708	-1.31133	0.00249208	0.0338769	-0.07711	0.804396	0.895653	0	0	0	0.1	0.1	0.1	0.1	0.1	0.1	-1.33333	-1.33333	-1.33333	0.666667	0.666667	0.666667	0.666667	0.666667	0.666667
CEL	PMID: 31561066	no rescue	-1.71859	2.10398e-07	4.50776e-06	-1.3171	0.000377145	0.00900777	0.400229	0.0870765	0.225636	0.4	0.6	0.3	1.1	1.1	0.9	1	0.8	0.8	-1.30002	-0.611775	-1.64415	1.10884	1.10884	0.420596	0.764719	0.0764719	0.0764719
ENSG00000197550	x	no rescue	-1.23951	2.42809e-07	5.111e-06	-1.31719	8.64004e-08	1.21109e-05	-0.0839914	0.611715	0.773575	0.8	0.6	0.7	1.2	1.4	1.3	1.4	1.2	1.4	-0.966523	-1.58786	-1.27719	0.27615	0.897486	0.586818	0.897486	0.27615	0.897486
SLC9C1	x	no rescue	-1.06546	0.00785235	0.0373728	-1.34339	0.000887032	0.0164766	-0.288913	0.277008	0.483789	0.1	0.1	0.4	0.5	0.4	0.4	0.5	0.6	0.5	-1.63785	-1.63785	0.0629941	0.629941	0.0629941	0.0629941	0.629941	1.19689	0.629941
ITGB1-DT	PMID: 35557569	no rescue	-1.33555	3.13441e-05	0.000371651	-1.38143	2.47451e-05	0.00114679	-0.0497247	0.828645	0.908292	0.3	0.3	0.1	0.5	0.7	0.6	0.6	0.6	0.6	-0.895127	-0.895127	-1.90214	0.111891	1.11891	0.6154	0.6154	0.6154	0.6154
MRTFA-AS1	x	no rescue	-1.57561	5.37332e-07	1.04888e-05	-1.3924	3.17952e-05	0.00138002	0.174481	0.434027	0.636248	0.7	0.4	0.7	1.1	1.5	1.3	1.3	1.1	1.1	-0.913414	-1.76383	-0.913414	0.220479	1.35437	0.787426	0.787426	0.220479	0.220479
ENSG00000287695	x	no rescue	-1.14055	0.00721763	0.0350379	-1.63015	0.000111347	0.00363387	-0.497108	0.121736	0.282292	0.4	0.3	0.4	0.6	0.7	0.6	0.9	0.8	0.7	-1	-1.5	-1	0	0.5	0	1.5	1	0.5
PLCZ1	x	no rescue	-2.4124	4.61836e-10	1.81342e-08	-1.91587	4.42905e-05	0.00176553	0.487557	0.116162	0.27307	0.1	0.1	0.1	0.6	0.7	0.5	0.5	0.3	0.6	-1.19328	-1.19328	-1.19328	0.872009	1.28507	0.458952	0.458952	-0.367162	0.872009
PIK3C2G	PMID: 25785104	no rescue	-2.40077	2.24743e-08	6.25276e-07	-2.14408	5.04374e-06	0.000324259	0.251604	0.408293	0.613024	0	0.1	0	0.4	0.4	0.3	0.4	0.3	0.3	-1.46667	-0.866667	-1.46667	0.933333	0.933333	0.333333	0.933333	0.333333	0.333333
